# Supplementary material for: TRIM52 maintains cellular fitness and is under tight proteolytic control by multiple giant E3 ligases
Source: Nat Commun. 2025 Apr 24;16:3894. doi: 10.1038/s41467-025-59129-y (PMC12022042; doi:10.1038/s41467-025-59129-y)
Supplement: Supplementary file 3 — Supplementary Data 1 [file 41467_2025_59129_MOESM3_ESM.xlsx]

## Sheet: Supplelementary data_1
Figure 1e,f
ENSEMBL	Gene	TRIM52_negative_lfc	TRIM52_negative_score	TRIM52_negative_p	TRIM52_negative_fdr
ENSG00000165733	BMS1	-3.9523	0.0031024	0.0030624	0.814864
ENSG00000104980	TIMM44	-3.5703	0.018439	0.018379	0.938602
ENSG00000073969	NSF	-2.5302	0.036811	0.03672	0.938602
ENSG00000163938	GNL3	-2.5285	0.007907	0.014964	0.938602
ENSG00000014919	COX15	-2.499	0.019219	0.019196	0.938602
ENSG00000161800	RACGAP1	-2.4975	0.01228	0.012158	0.938602
ENSG00000074582	BCS1L	-2.384	0.015388	0.01526	0.938602
ENSG00000189376	C8orf76	-2.2949	0.031663	0.031569	0.938602
ENSG00000196455	PIK3R4	-2.278	0.01471	0.014561	0.938602
ENSG00000127337	YEATS4	-2.2521	0.012517	0.012397	0.938602
ENSG00000163159	VPS72	-2.2499	0.022316	0.022274	0.938602
ENSG00000128534	LSM8	-2.1044	0.011034	0.019864	0.938602
ENSG00000166164	BRD7	-2.0809	0.026113	0.026045	0.938602
ENSG00000197170	PSMD12	-2.0539	0.025627	0.025564	0.938602
ENSG00000131100	ATP6V1E1	-1.9099	0.03645	0.042981	0.938602
ENSG00000149262	INTS4	-1.9038	0.02947	0.03668	0.938602
ENSG00000277632	CCL3	-1.8888	0.0018592	0.0018247	0.721535
ENSG00000188529	SRSF10	-1.8852	0.02548	0.025412	0.938602
ENSG00000247626	MARS2	-1.8798	0.0055937	0.010693	0.938602
ENSG00000128829	EIF2AK4	-1.8597	0.042117	0.042037	0.938602
ENSG00000111602	TIMELESS	-1.8532	0.0063496	0.012088	0.938602
ENSG00000161203	AP2M1	-1.8073	0.082262	0.082302	0.977013
ENSG00000274523	RCC1L	-1.7943	0.035505	0.035437	0.938602
ENSG00000134905	CARS2	-1.7717	0.045541	0.045587	0.938602
ENSG00000204572	KRTAP5-10	-1.7704	0.021884	0.029717	0.938602
ENSG00000187736	NHEJ1	-1.7699	1.33e-06	7.6822e-06	0.133663
ENSG00000113522	RAD50	-1.7148	0.065885	0.065935	0.967006
ENSG00000173614	NMNAT1	-1.6937	0.043213	0.043163	0.938602
ENSG00000183431	SF3A3	-1.6855	0.1051	0.10507	0.981259
ENSG00000244038	DDOST	-1.6325	0.045451	0.045492	0.938602
ENSG00000168924	LETM1	-1.6323	0.017537	0.033837	0.938602
ENSG00000114388	NPRL2	-1.6303	0.020986	0.038748	0.938602
ENSG00000135336	ORC3	-1.6302	0.027933	0.03528	0.938602
ENSG00000100380	ST13	-1.6242	0.079391	0.079488	0.977013
ENSG00000168538	TRAPPC11	-1.6078	0.025922	0.047368	0.938602
ENSG00000204619	PPP1R11	-1.579	0.0008646	0.00085899	0.691132
ENSG00000173976	RAX2	-1.5556	0.0011601	0.0032041	0.814864
ENSG00000130726	TRIM28	-1.5512	0.064663	0.069052	0.977013
ENSG00000104976	SNAPC2	-1.5355	0.070157	0.070159	0.977013
ENSG00000160633	SAFB	-1.5091	0.081685	0.081738	0.977013
ENSG00000137731	FXYD2	-1.5044	0.047926	0.04795	0.938602
ENSG00000134001	EIF2S1	-1.4858	0.062042	0.062014	0.959131
ENSG00000154079	SDHAF4	-1.4802	0.019766	0.037588	0.938602
ENSG00000088986	DYNLL1	-1.4761	0.0071191	0.01351	0.938602
ENSG00000184983	NDUFA6	-1.4756	0.0059392	0.0058855	0.876792
ENSG00000163684	RPP14	-1.463	0.012585	0.012455	0.938602
ENSG00000111142	METAP2	-1.4479	0.065013	0.069389	0.977013
ENSG00000155561	NUP205	-1.4458	0.0038503	0.0074168	0.894019
ENSG00000266472	MRPS21	-1.4445	0.078385	0.078471	0.977013
ENSG00000113732	ATP6V0E1	-1.4413	0.05013	0.050207	0.945502
ENSG00000181991	MRPS11	-1.439	0.033985	0.040785	0.938602
ENSG00000086827	ZW10	-1.4304	0.0065365	0.012444	0.938602
ENSG00000142207	URB1	-1.4304	0.036319	0.036237	0.938602
ENSG00000143256	PFDN2	-1.4256	0.048525	0.048561	0.938602
ENSG00000182117	NOP10	-1.4121	0.067656	0.071846	0.977013
ENSG00000131941	RHPN2	-1.3982	0.043701	0.08181	0.977013
ENSG00000136710	CCDC115	-1.3944	0.10931	0.10933	0.981259
ENSG00000168003	SLC3A2	-1.3935	0.047519	0.047535	0.938602
ENSG00000146918	NCAPG2	-1.3891	0.044207	0.064277	0.967006
ENSG00000142864	SERBP1	-1.3839	0.01466	0.0275	0.938602
ENSG00000223417	TRIM49D1	-1.3623	0.083414	0.083422	0.977013
ENSG00000100216	TOMM22	-1.3585	0.087212	0.087211	0.977013
ENSG00000042429	MED17	-1.3556	0.10854	0.10854	0.981259
ENSG00000143633	C1orf131	-1.3469	0.0031563	0.0085902	0.922595
ENSG00000129968	ABHD17A	-1.3403	0.032171	0.032098	0.938602
ENSG00000163811	WDR43	-1.339	0.032352	0.032288	0.938602
ENSG00000163528	CHCHD4	-1.3359	0.00039369	0.0011782	0.711144
ENSG00000099624	ATP5F1D	-1.313	0.10571	0.1057	0.981259
ENSG00000113456	RAD1	-1.3004	0.11932	0.11928	0.981259
ENSG00000204179	PTPN20	-1.2969	0.015432	0.028834	0.938602
ENSG00000108509	CAMTA2	-1.2926	0.00021593	0.00068486	0.691132
ENSG00000114767	RRP9	-1.2894	0.022462	0.041328	0.938602
ENSG00000171953	ATPAF2	-1.2866	0.012517	0.023722	0.938602
ENSG00000089053	ANAPC5	-1.2824	0.16925	0.16922	0.986179
ENSG00000171490	RSL1D1	-1.2803	0.10534	0.10531	0.981259
ENSG00000100593	ISM2	-1.2769	0.00023479	0.00070819	0.691132
ENSG00000141867	BRD4	-1.2628	0.070677	0.070659	0.977013
ENSG00000142168	SOD1	-1.2449	0.099757	0.099815	0.981259
ENSG00000133422	MORC2	-1.2395	0.022572	0.041523	0.938602
ENSG00000152422	XRCC4	-1.2367	0.011029	0.021141	0.938602
ENSG00000087269	NOP14	-1.232	0.076599	0.076634	0.977013
ENSG00000149792	MRPL49	-1.2138	0.069314	0.073447	0.977013
ENSG00000153207	AHCTF1	-1.2116	0.0098099	0.018565	0.938602
ENSG00000143476	DTL	-1.2105	0.10723	0.10716	0.981259
ENSG00000171865	RNASEH1	-1.2052	0.010057	0.019385	0.938602
ENSG00000163739	CXCL1	-1.1916	0.075323	0.07906	0.977013
ENSG00000125971	DYNLRB1	-1.1845	0.093213	0.093229	0.981259
ENSG00000182810	DDX28	-1.1837	0.039517	0.03943	0.938602
ENSG00000108883	EFTUD2	-1.1742	0.14244	0.14234	0.985009
ENSG00000132604	TERF2	-1.1733	0.062512	0.079669	0.977013
ENSG00000105705	SUGP1	-1.1724	0.0055054	0.011204	0.938602
ENSG00000160563	MED27	-1.1687	0.087517	0.087499	0.977013
ENSG00000137806	NDUFAF1	-1.1674	0.19064	0.19047	0.986697
ENSG00000088930	XRN2	-1.1654	0.077447	0.077507	0.977013
ENSG00000180424	DEFB123	-1.158	0.003911	0.008222	0.917016
ENSG00000119596	YLPM1	-1.1567	0.12952	0.13063	0.981549
ENSG00000114982	KANSL3	-1.1556	0.053635	0.058793	0.957656
ENSG00000137513	NARS2	-1.1531	0.19418	0.19405	0.986697
ENSG00000091157	WDR7	-1.1495	0.13039	0.13026	0.981549
ENSG00000126267	COX6B1	-1.1461	0.022176	0.040835	0.938602
ENSG00000140854	KATNB1	-1.1447	0.13409	0.13511	0.981549
ENSG00000132153	DHX30	-1.1366	0.0011431	0.0021815	0.753903
ENSG00000112739	PRPF4B	-1.1333	0.00056646	0.001634	0.711144
ENSG00000167733	HSD11B1L	-1.1313	0.004704	0.012815	0.938602
ENSG00000198301	SDAD1	-1.126	0.085935	0.085912	0.977013
ENSG00000143569	UBAP2L	-1.1212	0.0026768	0.0051827	0.858793
ENSG00000135763	URB2	-1.12	0.052481	0.052523	0.957656
ENSG00000130332	LSM7	-1.1192	0.11296	0.113	0.981259
ENSG00000146263	MMS22L	-1.1162	0.13804	0.13793	0.983492
ENSG00000171421	MRPL36	-1.1116	0.024665	0.045197	0.938602
ENSG00000256525	POLG2	-1.1092	0.090928	0.093827	0.981259
ENSG00000115761	NOL10	-1.107	0.06992	0.069933	0.977013
ENSG00000131368	MRPS25	-1.1064	0.17799	0.17778	0.986697
ENSG00000179041	RRS1	-1.1045	0.21886	0.21883	0.987312
ENSG00000129911	KLF16	-1.0941	0.0014064	0.0036263	0.814864
ENSG00000164929	BAALC	-1.0939	0.0077445	0.014664	0.938602
ENSG00000189067	LITAF	-1.091	0.041936	0.079184	0.977013
ENSG00000154174	TOMM70	-1.0895	0.011079	0.019912	0.938602
ENSG00000135775	COG2	-1.0874	0.086029	0.089109	0.977013
ENSG00000085840	ORC1	-1.0791	0.092207	0.092257	0.977886
ENSG00000184350	MRGPRE	-1.0785	0.020498	0.037873	0.938602
ENSG00000013573	DDX11	-1.0651	0.027161	0.049477	0.938602
ENSG00000169021	UQCRFS1	-1.0618	8.4762e-05	0.00032237	0.499587
ENSG00000197021	CXorf40B	-1.0548	0.024192	0.024117	0.938602
ENSG00000183520	UTP11	-1.0508	0.099095	0.127	0.981549
ENSG00000165898	ISCA2	-1.0506	0.086172	0.086161	0.977013
ENSG00000064703	DDX20	-1.0505	0.029267	0.029193	0.938602
ENSG00000130741	EIF2S3	-1.0468	0.21356	0.21347	0.986697
ENSG00000106009	BRAT1	-1.0457	0.11703	0.11867	0.981259
ENSG00000169851	PCDH7	-1.0455	0.026323	0.055937	0.957656
ENSG00000137038	DMAC1	-1.045	0.080835	0.084224	0.977013
ENSG00000154582	ELOC	-1.0427	0.058866	0.058809	0.957656
ENSG00000184260	HIST2H2AC	-1.0421	0.1295	0.12939	0.981549
ENSG00000179271	GADD45GIP1	-1.0413	0.10036	0.10277	0.981259
ENSG00000204463	BAG6	-1.0381	0.018286	0.033921	0.938602
ENSG00000130724	CHMP2A	-1.0245	0.1112	0.11307	0.981259
ENSG00000111786	SRSF9	-1.0225	0.0072906	0.019641	0.938602
ENSG00000168275	COA6	-1.0214	0.015704	0.024082	0.938602
ENSG00000174886	NDUFA11	-1.0138	0.13155	0.13145	0.981549
ENSG00000104852	SNRNP70	-1.0094	0.27476	0.2746	0.991735
ENSG00000163795	ZNF513	-1.0042	0.0027323	0.0074703	0.894019
ENSG00000131721	RHOXF2	-0.99047	0.12836	0.12949	0.981549
ENSG00000159958	TNFRSF13C	-0.98599	0.00076078	0.0025058	0.778554
ENSG00000125107	CNOT1	-0.98497	0.026017	0.047526	0.938602
ENSG00000125445	MRPS7	-0.98254	0.069597	0.07371	0.977013
ENSG00000167508	MVD	-0.9821	0.201	0.20088	0.986697
ENSG00000167258	CDK12	-0.9814	0.19825	0.19808	0.986697
ENSG00000169251	NMD3	-0.97875	0.15647	0.15676	0.985009
ENSG00000186010	NDUFA13	-0.97746	0.027404	0.050437	0.947672
ENSG00000125875	TBC1D20	-0.97541	0.011167	0.026888	0.938602
ENSG00000132341	RAN	-0.97201	0.14793	0.14781	0.985009
ENSG00000102100	SLC35A2	-0.97105	0.0016555	0.004856	0.849752
ENSG00000183682	BMP8A	-0.96968	0.020362	0.046986	0.938602
ENSG00000126952	NXF5	-0.9675	0.021526	0.040534	0.938602
ENSG00000126067	PSMB2	-0.96447	0.065778	0.070091	0.977013
ENSG00000172273	HINFP	-0.96185	0.097926	0.097932	0.981259
ENSG00000141933	TPGS1	-0.96008	0.0094375	0.020001	0.938602
ENSG00000168495	POLR3D	-0.95999	0.2019	0.20353	0.986697
ENSG00000146576	C7orf26	-0.95807	0.15684	0.15661	0.985009
ENSG00000074935	TUBE1	-0.95567	0.17857	0.17835	0.986697
ENSG00000146834	MEPCE	-0.95512	0.032634	0.032581	0.938602
ENSG00000270617	URGCP-MRPS24	-0.95203	0.15063	0.15054	0.985009
ENSG00000154710	RABGEF1	-0.95157	0.029128	0.055524	0.957656
ENSG00000184206	GOLGA6L4	-0.95153	0.0911	0.093989	0.981259
ENSG00000163832	ELP6	-0.94992	0.11148	0.11153	0.981259
ENSG00000116251	RPL22	-0.94478	0.1979	0.19774	0.986697
ENSG00000100836	PABPN1	-0.94232	0.049011	0.049071	0.938602
ENSG00000106290	TAF6	-0.94087	0.052249	0.057512	0.957656
ENSG00000128463	EMC4	-0.93835	0.13763	0.13751	0.98334
ENSG00000106348	IMPDH1	-0.93634	0.12176	0.12316	0.981549
ENSG00000104833	TUBB4A	-0.93384	0.011771	0.022411	0.938602
ENSG00000159377	PSMB4	-0.93107	0.11671	0.12605	0.981549
ENSG00000163507	CIP2A	-0.92909	0.0037121	0.010205	0.938602
ENSG00000086065	CHMP5	-0.92452	0.019874	0.036702	0.938602
ENSG00000122696	SLC25A51	-0.92339	0.14923	0.15491	0.985009
ENSG00000111641	NOP2	-0.92021	0.10314	0.10314	0.981259
ENSG00000101986	ABCD1	-0.91955	0.10722	0.1334	0.981549
ENSG00000198952	SMG5	-0.91561	0.038423	0.044809	0.938602
ENSG00000120253	NUP43	-0.91183	0.085901	0.085878	0.977013
ENSG00000160691	SHC1	-0.91131	0.033727	0.067001	0.974705
ENSG00000176476	SGF29	-0.91108	0.17353	0.17707	0.986697
ENSG00000163082	SGPP2	-0.91068	0.0034872	0.010282	0.938602
ENSG00000100883	SRP54	-0.90818	0.12229	0.13093	0.981549
ENSG00000162231	NXF1	-0.9015	0.046188	0.051974	0.955768
ENSG00000172006	ZNF554	-0.90126	0.13795	0.14477	0.985009
ENSG00000156603	MED19	-0.89745	0.1942	0.19394	0.986697
ENSG00000116455	WDR77	-0.89732	0.17683	0.17662	0.986697
ENSG00000167513	CDT1	-0.89463	0.047045	0.047054	0.938602
ENSG00000069275	NUCKS1	-0.89369	0.00059324	0.0017535	0.711144
ENSG00000156876	SASS6	-0.89198	0.083305	0.097393	0.981259
ENSG00000214026	MRPL23	-0.89096	0.21295	0.21253	0.986697
ENSG00000174842	GLMN	-0.89013	0.15583	0.15561	0.985009
ENSG00000156411	ATP5MPL	-0.88992	0.024228	0.045088	0.938602
ENSG00000111011	RSRC2	-0.88871	0.10676	0.10883	0.981259
ENSG00000129559	NEDD8	-0.88846	0.014879	0.014746	0.938602
ENSG00000170631	ZNF16	-0.88327	0.0098773	0.020762	0.938602
ENSG00000124784	RIOK1	-0.88055	0.17102	0.17077	0.986179
ENSG00000161395	PGAP3	-0.86888	0.029014	0.055344	0.957656
ENSG00000011376	LARS2	-0.86776	0.032618	0.058972	0.957656
ENSG00000111642	CHD4	-0.86694	0.039362	0.060256	0.958792
ENSG00000163064	EN1	-0.86564	0.0067865	0.015423	0.938602
ENSG00000165494	PCF11	-0.86447	0.097779	0.097775	0.981259
ENSG00000133316	WDR74	-0.86388	0.18969	0.18955	0.986697
ENSG00000145241	CENPC	-0.86255	0.14221	0.14853	0.985009
ENSG00000178921	PFAS	-0.85954	0.066979	0.07122	0.977013
ENSG00000204525	HLA-C	-0.85453	0.030032	0.054765	0.957656
ENSG00000051341	POLQ	-0.85295	6.86e-06	3.1014e-05	0.269802
ENSG00000104613	INTS10	-0.85208	0.22069	0.2203	0.987312
ENSG00000163322	ABRAXAS1	-0.84908	0.0024188	0.0068341	0.892218
ENSG00000136942	RPL35	-0.8483	0.32406	0.32387	0.993828
ENSG00000117481	NSUN4	-0.8476	0.24135	0.24127	0.987312
ENSG00000083312	TNPO1	-0.84518	0.22707	0.22702	0.987312
ENSG00000006744	ELAC2	-0.84313	0.20395	0.2038	0.986697
ENSG00000100104	SRRD	-0.83883	0.050994	0.056362	0.957656
ENSG00000115128	SF3B6	-0.83565	0.11899	0.11896	0.981259
ENSG00000217555	CKLF	-0.83414	0.0071202	0.014152	0.938602
ENSG00000179431	FJX1	-0.83283	0.0051696	0.014068	0.938602
ENSG00000169194	IL13	-0.83255	0.072801	0.12378	0.981549
ENSG00000174405	LIG4	-0.82889	0.19042	0.20178	0.986697
ENSG00000178951	ZBTB7A	-0.82776	0.0011697	0.0032678	0.814864
ENSG00000184967	NOC4L	-0.82718	0.19097	0.1908	0.986697
ENSG00000148513	ANKRD30A	-0.82567	0.0088636	0.019019	0.938602
ENSG00000198408	MGEA5	-0.82351	0.00095213	0.003451	0.814864
ENSG00000119285	HEATR1	-0.82101	0.18958	0.18942	0.986697
ENSG00000134057	CCNB1	-0.8206	0.014816	0.03775	0.938602
ENSG00000054179	ENTPD2	-0.8161	0.040154	0.060914	0.958792
ENSG00000048828	FAM120A	-0.81457	0.00059156	0.0016921	0.711144
ENSG00000041802	LSG1	-0.81355	0.29779	0.29746	0.993074
ENSG00000110717	NDUFS8	-0.80889	0.088206	0.088192	0.977013
ENSG00000105185	PDCD5	-0.80716	0.076865	0.080524	0.977013
ENSG00000223501	VPS52	-0.80691	0.052179	0.070981	0.977013
ENSG00000154781	CCDC174	-0.80505	0.1689	0.16888	0.986179
ENSG00000089154	GCN1	-0.80403	0.26994	0.26978	0.991735
ENSG00000167460	TPM4	-0.80268	0.064	0.11027	0.981259
ENSG00000136810	TXN	-0.80107	0.11768	0.11764	0.981259
ENSG00000155530	LRGUK	-0.80091	0.1221	0.13075	0.981549
ENSG00000100162	CENPM	-0.79993	0.17947	0.17924	0.986697
ENSG00000105058	FAM32A	-0.7978	0.037108	0.066412	0.969388
ENSG00000100522	GNPNAT1	-0.79712	0.15607	0.15586	0.985009
ENSG00000244509	APOBEC3C	-0.79674	0.024007	0.031707	0.938602
ENSG00000165060	FXN	-0.79618	0.011348	0.021687	0.938602
ENSG00000165527	ARF6	-0.79579	0.0011889	0.0036314	0.814864
ENSG00000154723	ATP5PF	-0.79525	0.008523	0.022585	0.938602
ENSG00000104497	SNX16	-0.79379	0.0093405	0.024586	0.938602
ENSG00000101079	NDRG3	-0.79357	0.00059199	0.0021621	0.753903
ENSG00000142507	PSMB6	-0.79343	0.1308	0.13192	0.981549
ENSG00000120334	CENPL	-0.79169	0.021803	0.041012	0.938602
ENSG00000183873	SCN5A	-0.78684	0.0014568	0.0050535	0.858166
ENSG00000175063	UBE2C	-0.78509	0.12661	0.12779	0.981549
ENSG00000163902	RPN1	-0.78445	0.15402	0.15434	0.985009
ENSG00000142546	NOSIP	-0.78079	0.21617	0.224	0.987312
ENSG00000215305	VPS16	-0.78039	0.033919	0.040736	0.938602
ENSG00000253729	PRKDC	-0.77991	0.00036952	0.0013848	0.711144
ENSG00000118620	ZNF430	-0.77981	0.1146	0.11459	0.981259
ENSG00000170956	CEACAM3	-0.77842	0.087001	0.090029	0.977013
ENSG00000173726	TOMM20	-0.77565	0.16698	0.16681	0.986179
ENSG00000198841	KTI12	-0.77284	0.18583	0.18571	0.986697
ENSG00000163106	HPGDS	-0.772	0.0090762	0.017645	0.938602
ENSG00000105393	BABAM1	-0.77164	0.0085368	0.016674	0.938602
ENSG00000018699	TTC27	-0.76893	0.078916	0.078994	0.977013
ENSG00000090273	NUDC	-0.7685	0.085208	0.088352	0.977013
ENSG00000029363	BCLAF1	-0.76541	0.045921	0.080673	0.977013
ENSG00000123473	STIL	-0.76423	0.096823	0.099401	0.981259
ENSG00000127184	COX7C	-0.76388	0.10375	0.10601	0.981259
ENSG00000103502	CDIPT	-0.7617	0.078136	0.078221	0.977013
ENSG00000126524	SBDS	-0.76133	0.24913	0.24902	0.989498
ENSG00000213221	DNLZ	-0.75958	0.11712	0.11875	0.981259
ENSG00000158019	BABAM2	-0.75884	3.5281e-05	0.00014881	0.369873
ENSG00000137337	MDC1	-0.75842	0.050095	0.087388	0.977013
ENSG00000143847	PPFIA4	-0.7573	0.06427	0.068683	0.977013
ENSG00000172354	GNB2	-0.75565	0.00019811	0.00073835	0.691132
ENSG00000137434	C6orf52	-0.75536	0.0078242	0.020963	0.938602
ENSG00000135913	USP37	-0.75523	0.27179	0.27163	0.991735
ENSG00000167995	BEST1	-0.75443	0.00039667	0.0014593	0.711144
ENSG00000100028	SNRPD3	-0.75369	0.027684	0.027636	0.938602
ENSG00000070010	UFD1	-0.75295	0.14527	0.14516	0.985009
ENSG00000173041	ZNF680	-0.75292	0.01322	0.033907	0.938602
ENSG00000185761	ADAMTSL5	-0.75232	0.018784	0.034806	0.938602
ENSG00000147123	NDUFB11	-0.75139	0.19503	0.19488	0.986697
ENSG00000114942	EEF1B2	-0.74836	0.017535	0.037095	0.938602
ENSG00000175318	GRAMD2A	-0.74825	0.00056514	0.0019869	0.735517
ENSG00000135521	LTV1	-0.74767	0.25067	0.2505	0.989498
ENSG00000100345	MYH9	-0.74672	0.22575	0.23243	0.987312
ENSG00000092531	SNAP23	-0.74636	0.03593	0.064462	0.967006
ENSG00000137497	NUMA1	-0.74534	0.13543	0.14257	0.985009
ENSG00000160445	ZER1	-0.74441	0.0023808	0.0067516	0.892218
ENSG00000125651	GTF2F1	-0.74274	0.025243	0.04621	0.938602
ENSG00000100201	DDX17	-0.74211	0.0089519	0.023656	0.938602
ENSG00000186732	MPPED1	-0.74153	0.014336	0.036595	0.938602
ENSG00000241837	ATP5PO	-0.74066	0.22801	0.22839	0.987312
ENSG00000116586	LAMTOR2	-0.73702	0.046311	0.085629	0.977013
ENSG00000136574	GATA4	-0.73551	0.0066065	0.015131	0.938602
ENSG00000184209	SNRNP35	-0.73542	0.15727	0.15704	0.985056
ENSG00000178966	RMI1	-0.73528	0.015502	0.023883	0.938602
ENSG00000004961	HCCS	-0.73471	0.22923	0.22915	0.987312
ENSG00000008324	SS18L2	-0.73468	0.19461	0.19433	0.986697
ENSG00000273749	CYFIP1	-0.7344	0.0049616	0.013903	0.938602
ENSG00000131095	GFAP	-0.7324	0.0012419	0.0044577	0.843021
ENSG00000110063	DCPS	-0.73074	0.27019	0.26978	0.991735
ENSG00000204644	ZFP57	-0.73057	0.069605	0.11997	0.981259
ENSG00000106682	EIF4H	-0.72941	0.045255	0.084126	0.977013
ENSG00000073536	NLE1	-0.72867	0.24218	0.24185	0.987312
ENSG00000204479	PRAMEF17	-0.72809	0.13601	0.15633	0.985009
ENSG00000006062	MAP3K14	-0.72609	0.0083479	0.022196	0.938602
ENSG00000275778	AC018630.2	-0.72588	0.037619	0.037544	0.938602
ENSG00000168918	INPP5D	-0.72563	0.16821	0.18286	0.986697
ENSG00000138495	COX17	-0.72556	0.24607	0.24599	0.989498
ENSG00000101084	C20orf24	-0.7249	0.030227	0.037355	0.938602
ENSG00000104442	ARMC1	-0.72369	2.7276e-05	0.00011125	0.329208
ENSG00000146054	TRIM7	-0.7226	0.078181	0.11089	0.981259
ENSG00000087191	PSMC5	-0.7212	0.09779	0.097781	0.981259
ENSG00000116688	MFN2	-0.719	0.15449	0.15434	0.985009
ENSG00000188612	SUMO2	-0.71871	0.069074	0.073211	0.977013
ENSG00000148572	NRBF2	-0.71844	0.040999	0.077765	0.977013
ENSG00000185630	PBX1	-0.71809	0.0024126	0.0068255	0.892218
ENSG00000034152	MAP2K3	-0.7169	0.10568	0.1544	0.985009
ENSG00000113558	SKP1	-0.71689	0.024498	0.032168	0.938602
ENSG00000189306	RRP7A	-0.71398	0.15197	0.15189	0.985009
ENSG00000139675	HNRNPA1L2	-0.71359	0.10332	0.10331	0.981259
ENSG00000100023	PPIL2	-0.7133	0.23774	0.23773	0.987312
ENSG00000167874	TMEM88	-0.71307	0.044305	0.064354	0.967006
ENSG00000111481	COPZ1	-0.71246	0.16568	0.16583	0.986179
ENSG00000053900	ANAPC4	-0.71071	0.17099	0.17075	0.986179
ENSG00000184545	DUSP8	-0.71048	0.012176	0.024639	0.938602
ENSG00000164024	METAP1	-0.71009	0.1185	0.12008	0.981259
ENSG00000198482	ZNF808	-0.70994	0.2941	0.30279	0.993074
ENSG00000080603	SRCAP	-0.70865	0.2199	0.21985	0.987312
ENSG00000148450	MSRB2	-0.70558	0.011634	0.023736	0.938602
ENSG00000177082	WDR73	-0.7054	0.068678	0.11739	0.981259
ENSG00000157020	SEC13	-0.70498	0.17299	0.17278	0.986697
ENSG00000144134	RABL2A	-0.7037	0.1607	0.17666	0.986697
ENSG00000164061	BSN	-0.70246	0.048134	0.084178	0.977013
ENSG00000265241	RBM8A	-0.70217	0.22823	0.22785	0.987312
ENSG00000110958	PTGES3	-0.69939	0.12356	0.13206	0.981549
ENSG00000151876	FBXO4	-0.69928	0.00097046	0.0030555	0.814864
ENSG00000147872	PLIN2	-0.69669	0.033358	0.06226	0.959131
ENSG00000173546	CSPG4	-0.69494	0.2466	0.2465	0.989498
ENSG00000138688	KIAA1109	-0.69439	0.054518	0.095559	0.981259
ENSG00000148459	PDSS1	-0.69338	0.26465	0.26422	0.991735
ENSG00000044012	GUCA2B	-0.69281	0.036827	0.067796	0.977013
ENSG00000115286	NDUFS7	-0.69261	0.10505	0.10501	0.981259
ENSG00000179902	C1orf194	-0.69244	0.0019732	0.0056863	0.875537
ENSG00000130695	CEP85	-0.69218	0.049861	0.090803	0.977013
ENSG00000066279	ASPM	-0.69116	0.16626	0.16612	0.986179
ENSG00000138668	HNRNPD	-0.68957	0.25833	0.27247	0.991735
ENSG00000006432	MAP3K9	-0.68866	0.032877	0.065742	0.967006
ENSG00000124939	SCGB2A1	-0.68861	0.048135	0.088296	0.977013
ENSG00000164123	C4orf45	-0.68766	0.003188	0.0095274	0.938602
ENSG00000156531	PHF6	-0.68704	0.23954	0.24467	0.988193
ENSG00000167863	ATP5PD	-0.68632	0.060139	0.077716	0.977013
ENSG00000160908	ZNF394	-0.68577	0.0041752	0.010856	0.938602
ENSG00000240038	AMY2B	-0.68473	0.081154	0.11319	0.981259
ENSG00000144736	SHQ1	-0.68429	0.098957	0.11065	0.981259
ENSG00000122145	TBX22	-0.68274	0.12628	0.19305	0.986697
ENSG00000156599	ZDHHC5	-0.68202	0.063905	0.11161	0.981259
ENSG00000184678	HIST2H2BE	-0.68081	0.2065	0.20616	0.986697
ENSG00000132388	UBE2G1	-0.67991	0.042735	0.077062	0.977013
ENSG00000105321	CCDC9	-0.67859	0.0071126	0.019217	0.938602
ENSG00000134046	MBD2	-0.6765	2.6303e-05	0.00010727	0.329208
ENSG00000107164	FUBP3	-0.67563	0.30481	0.30485	0.993074
ENSG00000124157	SEMG2	-0.67534	0.00031478	0.0011754	0.711144
ENSG00000170915	PAQR8	-0.67467	0.023627	0.044099	0.938602
ENSG00000255529	POLR2M	-0.67412	0.17395	0.17743	0.986697
ENSG00000278588	HIST1H2BI	-0.67363	0.35159	0.35063	0.994641
ENSG00000159720	ATP6V0D1	-0.67343	0.17294	0.17273	0.986697
ENSG00000161040	FBXL13	-0.67268	0.019395	0.045543	0.938602
ENSG00000239789	MRPS17	-0.67185	0.083539	0.083539	0.977013
ENSG00000155097	ATP6V1C1	-0.67182	0.12239	0.12234	0.981549
ENSG00000119608	PROX2	-0.67128	0.045082	0.08079	0.977013
ENSG00000033122	LRRC7	-0.66989	0.040561	0.0771	0.977013
ENSG00000141499	WRAP53	-0.66894	0.35133	0.35038	0.994641
ENSG00000152620	NADK2	-0.66792	0.18985	0.19224	0.986697
ENSG00000108106	UBE2S	-0.66701	0.21205	0.21195	0.986697
ENSG00000185298	CCDC137	-0.66697	0.002281	0.0062718	0.876792
ENSG00000138182	KIF20B	-0.66566	0.11124	0.18077	0.986697
ENSG00000167965	MLST8	-0.66534	0.010495	0.025768	0.938602
ENSG00000062716	VMP1	-0.66447	0.10781	0.10987	0.981259
ENSG00000128536	CDHR3	-0.66417	0.00080715	0.0029406	0.814864
ENSG00000114867	EIF4G1	-0.66413	0.2508	0.25046	0.989498
ENSG00000278499	AC018554.3	-0.66289	0.21322	0.21279	0.986697
ENSG00000168757	TSPY2	-0.66225	0.010989	0.019826	0.938602
ENSG00000117560	FASLG	-0.66217	0.0081103	0.021528	0.938602
ENSG00000213658	LAT	-0.66125	0.056067	0.074288	0.977013
ENSG00000120738	EGR1	-0.65902	0.024168	0.044986	0.938602
ENSG00000197705	KLHL14	-0.65902	0.00045022	0.0016523	0.711144
ENSG00000110060	PUS3	-0.65883	0.018705	0.038968	0.938602
ENSG00000204531	POU5F1	-0.65871	0.20572	0.20539	0.986697
ENSG00000077312	SNRPA	-0.65831	0.0059476	0.016107	0.938602
ENSG00000178149	DALRD3	-0.6579	0.051539	0.089739	0.977013
ENSG00000075275	CELSR1	-0.65539	0.090326	0.12023	0.981259
ENSG00000128335	APOL2	-0.6553	0.0015796	0.0046369	0.845171
ENSG00000112742	TTK	-0.65526	0.27782	0.27764	0.991918
ENSG00000109854	HTATIP2	-0.65438	6.9321e-05	0.00025693	0.4967
ENSG00000078098	FAP	-0.65341	0.0013226	0.0039842	0.826451
ENSG00000105143	SLC1A6	-0.65281	0.0067125	0.018026	0.938602
ENSG00000135482	ZC3H10	-0.65254	0.27906	0.27867	0.992419
ENSG00000161692	DBF4B	-0.65228	0.014202	0.036253	0.938602
ENSG00000181513	ACBD4	-0.65193	0.081205	0.13674	0.98334
ENSG00000182362	YBEY	-0.65105	0.04707	0.083833	0.977013
ENSG00000131849	ZNF132	-0.64952	0.056817	0.094417	0.981259
ENSG00000147586	MRPS28	-0.64897	0.0030755	0.0085725	0.922595
ENSG00000135314	KHDC1	-0.64818	0.027855	0.053534	0.957656
ENSG00000146094	DOK3	-0.64814	0.0028485	0.0079875	0.906004
ENSG00000172888	ZNF621	-0.64496	0.022761	0.045374	0.938602
ENSG00000205356	TECPR1	-0.64464	0.030817	0.058208	0.957656
ENSG00000110321	EIF4G2	-0.64425	0.15803	0.15829	0.985056
ENSG00000164220	F2RL2	-0.64338	0.00030369	0.00090736	0.691132
ENSG00000186272	ZNF17	-0.64257	0.069217	0.10394	0.981259
ENSG00000137757	CASP5	-0.64197	0.088344	0.14748	0.985009
ENSG00000092108	SCFD1	-0.64115	0.16885	0.16868	0.986179
ENSG00000258713	C20orf141	-0.63785	0.16172	0.21689	0.986697
ENSG00000198000	NOL8	-0.63775	0.16102	0.16564	0.986179
ENSG00000124216	SNAI1	-0.63726	0.014478	0.028617	0.938602
ENSG00000239779	WBP1	-0.63657	0.16991	0.16985	0.986179
ENSG00000230667	SETSIP	-0.6359	0.13356	0.13458	0.981549
ENSG00000112029	FBXO5	-0.63577	0.26903	0.2689	0.991735
ENSG00000187051	RPS19BP1	-0.63464	0.15261	0.15798	0.985056
ENSG00000174600	CMKLR1	-0.63418	0.069251	0.085329	0.977013
ENSG00000141252	VPS53	-0.63404	0.13386	0.15459	0.985009
ENSG00000167700	MFSD3	-0.63361	0.002625	0.0073946	0.894019
ENSG00000125533	BHLHE23	-0.63292	0.0062288	0.016808	0.938602
ENSG00000163930	BAP1	-0.63263	0.058577	0.076379	0.977013
ENSG00000131143	COX4I1	-0.63184	0.050621	0.089448	0.977013
ENSG00000197016	ZNF470	-0.6318	0.015398	0.028785	0.938602
ENSG00000162004	CCDC78	-0.63179	0.021185	0.039976	0.938602
ENSG00000182584	ACTL10	-0.63111	0.0029462	0.0089197	0.929893
ENSG00000142330	CAPN10	-0.62949	0.078945	0.13317	0.981549
ENSG00000256045	MTRNR2L10	-0.62886	0.016147	0.030127	0.938602
ENSG00000164853	UNCX	-0.62863	0.030062	0.057011	0.957656
ENSG00000167378	IRGQ	-0.62858	0.082681	0.11438	0.981259
ENSG00000198797	BRINP2	-0.62849	8.5968e-05	0.00034456	0.499587
ENSG00000165219	GAPVD1	-0.62843	0.030804	0.062658	0.959131
ENSG00000186834	HEXIM1	-0.62809	0.09287	0.10541	0.981259
ENSG00000183134	PTGDR2	-0.62796	0.063032	0.099115	0.981259
ENSG00000143315	PIGM	-0.62664	0.012175	0.028495	0.938602
ENSG00000179930	ZNF648	-0.62515	0.11566	0.14005	0.984918
ENSG00000171960	PPIH	-0.62507	0.015128	0.038463	0.938602
ENSG00000220201	ZGLP1	-0.6248	0.18303	0.19551	0.986697
ENSG00000119986	AVPI1	-0.62476	0.0027956	0.0085515	0.922595
ENSG00000138777	PPA2	-0.62463	0.24688	0.24655	0.989498
ENSG00000137492	THAP12	-0.6241	0.25636	0.25615	0.990424
ENSG00000227057	WDR46	-0.62406	0.21763	0.21721	0.986697
ENSG00000122952	ZWINT	-0.62328	0.31576	0.31543	0.993074
ENSG00000188738	FSIP2	-0.62304	0.093297	0.096097	0.981259
ENSG00000187714	SLC18A3	-0.62284	0.0029947	0.0090477	0.936815
ENSG00000181790	ADGRB1	-0.62199	0.11117	0.1213	0.981549
ENSG00000109118	PHF12	-0.62157	0.17761	0.20784	0.986697
ENSG00000262484	CCER2	-0.62065	0.21442	0.21436	0.986697
ENSG00000051523	CYBA	-0.62056	0.13136	0.19642	0.986697
ENSG00000059728	MXD1	-0.62002	0.031507	0.06367	0.96414
ENSG00000147677	EIF3H	-0.61955	0.19081	0.19064	0.986697
ENSG00000176473	WDR25	-0.61873	0.16	0.15983	0.986179
ENSG00000250799	PRODH2	-0.6185	0.16096	0.16558	0.986179
ENSG00000146872	TLK2	-0.61797	0.31526	0.31491	0.993074
ENSG00000100346	CACNA1I	-0.61747	0.087426	0.14611	0.985009
ENSG00000180104	EXOC3	-0.61679	0.32413	0.32385	0.993828
ENSG00000030066	NUP160	-0.61648	0.010131	0.019516	0.938602
ENSG00000163584	RPL22L1	-0.61636	0.34704	0.34604	0.994641
ENSG00000133627	ACTR3B	-0.6155	0.069004	0.069019	0.977013
ENSG00000119729	RHOQ	-0.61518	0.19716	0.20751	0.986697
ENSG00000008838	MED24	-0.61509	0.24636	0.24603	0.989498
ENSG00000212122	TSSK1B	-0.61447	0.18185	0.21107	0.986697
ENSG00000157654	PALM2-AKAP2	-0.61433	0.078988	0.11152	0.981259
ENSG00000154945	ANKRD40	-0.61399	0.010663	0.026048	0.938602
ENSG00000177807	KCNJ10	-0.61298	0.0047701	0.012985	0.938602
ENSG00000175756	AURKAIP1	-0.61229	0.12722	0.17009	0.986179
ENSG00000115760	BIRC6	-0.61214	0.10361	0.15289	0.985009
ENSG00000189308	LIN54	-0.61206	0.30938	0.30929	0.993074
ENSG00000015676	NUDCD3	-0.61198	0.12919	0.15083	0.985009
ENSG00000205339	IPO7	-0.61154	0.19947	0.19918	0.986697
ENSG00000112116	IL17F	-0.61088	0.0056424	0.015318	0.938602
ENSG00000177733	HNRNPA0	-0.61004	0.0054573	0.01513	0.938602
ENSG00000020426	MNAT1	-0.60875	0.10139	0.10377	0.981259
ENSG00000148835	TAF5	-0.60873	0.24099	0.24066	0.987312
ENSG00000127554	GFER	-0.60792	0.031297	0.056847	0.957656
ENSG00000122873	CISD1	-0.60666	0.059155	0.10277	0.981259
ENSG00000109381	ELF2	-0.60624	0.39104	0.3903	0.995465
ENSG00000101443	WFDC2	-0.60549	0.045154	0.079436	0.977013
ENSG00000189144	ZNF573	-0.60481	0.090284	0.12018	0.981259
ENSG00000134817	APLNR	-0.6044	0.24718	0.27793	0.992135
ENSG00000101189	MRGBP	-0.60415	0.246	0.25048	0.989498
ENSG00000184163	C1QTNF12	-0.60368	0.0075822	0.016798	0.938602
ENSG00000138442	WDR12	-0.60293	0.089311	0.092267	0.977886
ENSG00000161920	MED11	-0.60169	0.22351	0.22314	0.987312
ENSG00000104728	ARHGEF10	-0.60111	0.0082783	0.022037	0.938602
ENSG00000146109	ABT1	-0.60106	0.1347	0.13569	0.981549
ENSG00000152942	RAD17	-0.60051	0.17668	0.17648	0.986697
ENSG00000149187	CELF1	-0.60021	0.26802	0.29366	0.992419
ENSG00000099625	CBARP	-0.59826	0.036036	0.070501	0.977013
ENSG00000175073	VCPIP1	-0.59825	0.14763	0.20727	0.986697
ENSG00000161955	TNFSF13	-0.59779	0.068589	0.11724	0.981259
ENSG00000271092	TMEM56-RWDD3	-0.59775	0.055837	0.055776	0.957656
ENSG00000124193	SRSF6	-0.59729	0.36182	0.36095	0.994641
ENSG00000128626	MRPS12	-0.59628	0.20056	0.20028	0.986697
ENSG00000075702	WDR62	-0.59621	0.12336	0.16718	0.986179
ENSG00000173163	COMMD1	-0.59599	0.0052446	0.014597	0.938602
ENSG00000099290	WASHC2A	-0.59517	0.20401	0.20387	0.986697
ENSG00000276409	CCL14	-0.59502	0.2678	0.26732	0.991735
ENSG00000179172	HNRNPCL1	-0.5949	0.021861	0.040276	0.938602
ENSG00000188986	NELFB	-0.59398	0.19239	0.19224	0.986697
ENSG00000260325	HSPB9	-0.59392	0.0102	0.026666	0.938602
ENSG00000141101	NOB1	-0.59323	0.40316	0.40257	0.995774
ENSG00000108700	CCL8	-0.5932	0.0072688	0.016243	0.938602
ENSG00000115866	DARS	-0.59249	0.078393	0.11106	0.981259
ENSG00000175573	C11orf68	-0.59202	0.019677	0.037441	0.938602
ENSG00000070367	EXOC5	-0.5905	0.10759	0.1337	0.981549
ENSG00000132669	RIN2	-0.59028	0.059599	0.10347	0.981259
ENSG00000174226	SNX31	-0.59013	0.12347	0.13198	0.981549
ENSG00000133398	MED10	-0.58988	0.23276	0.23271	0.987312
ENSG00000163814	CDCP1	-0.5898	0.031771	0.059694	0.958792
ENSG00000159199	ATP5MC1	-0.5895	0.20137	0.21108	0.986697
ENSG00000134809	TIMM10	-0.58921	0.22827	0.2279	0.987312
ENSG00000100650	SRSF5	-0.58808	0.0084888	0.022541	0.938602
ENSG00000150316	CWC15	-0.58772	0.29197	0.29179	0.992419
ENSG00000102977	ACD	-0.5862	0.28542	0.29531	0.992419
ENSG00000167291	TBC1D16	-0.5861	0.031007	0.056351	0.957656
ENSG00000101412	E2F1	-0.58562	0.025964	0.047439	0.938602
ENSG00000186480	INSIG1	-0.58548	0.12017	0.12907	0.981549
ENSG00000169951	ZNF764	-0.58543	0.051055	0.090127	0.977013
ENSG00000130950	NUTM2F	-0.58468	0.19681	0.19669	0.986697
ENSG00000132382	MYBBP1A	-0.58439	0.21166	0.21273	0.986697
ENSG00000171827	ZNF570	-0.58419	0.042594	0.062932	0.959131
ENSG00000155893	PXYLP1	-0.58398	0.0005267	0.0019231	0.7274
ENSG00000156017	CARNMT1	-0.58119	0.23717	0.23718	0.987312
ENSG00000132297	HHLA1	-0.58093	0.0054465	0.015102	0.938602
ENSG00000269955	C7orf55-LUC7L2	-0.58047	0.00076243	0.0036337	0.814864
ENSG00000186451	SPATA12	-0.58011	0.079966	0.11227	0.981259
ENSG00000093009	CDC45	-0.57957	0.12079	0.12224	0.981549
ENSG00000154429	CCSAP	-0.57883	0.29007	0.2908	0.992419
ENSG00000112238	PRDM13	-0.57861	0.054627	0.097857	0.981259
ENSG00000177646	ACAD9	-0.57737	0.38529	0.38523	0.994641
ENSG00000139977	NAA30	-0.57705	0.0055834	0.015145	0.938602
ENSG00000164304	CAGE1	-0.57695	0.0087848	0.023025	0.938602
ENSG00000011295	TTC19	-0.57693	0.031195	0.063197	0.959131
ENSG00000140105	WARS	-0.57681	0.10873	0.11072	0.981259
ENSG00000011258	MBTD1	-0.57678	0.11898	0.18824	0.986697
ENSG00000142959	BEST4	-0.57619	0.063185	0.10904	0.981259
ENSG00000110721	CHKA	-0.57552	0.076518	0.080226	0.977013
ENSG00000204365		-0.57487	0.020339	0.046952	0.938602
ENSG00000135372	NAT10	-0.57459	0.18166	0.18141	0.986697
ENSG00000185340	GAS2L1	-0.57405	0.014257	0.036386	0.938602
ENSG00000256618	MTRNR2L1	-0.57365	0.16792	0.16775	0.986179
ENSG00000197106	SLC6A17	-0.5735	0.083073	0.13828	0.983492
ENSG00000278224	PRICKLE4	-0.57287	0.028567	0.054637	0.957656
ENSG00000048544	MRPS10	-0.5724	0.22616	0.22575	0.987312
ENSG00000186111	PIP5K1C	-0.57152	0.039415	0.07017	0.977013
ENSG00000103043	VAC14	-0.57041	0.40992	0.41011	0.997344
ENSG00000129084	PSMA1	-0.5704	0.28108	0.2809	0.992419
ENSG00000183011	NAA38	-0.56984	0.20165	0.20152	0.986697
ENSG00000148672	GLUD1	-0.56904	0.057871	0.10075	0.981259
ENSG00000161558	TMEM143	-0.56862	0.033752	0.062866	0.959131
ENSG00000107290	SETX	-0.56855	0.04811	0.085527	0.977013
ENSG00000136732	GYPC	-0.56826	0.25533	0.28407	0.992419
ENSG00000134531	EMP1	-0.5682	0.050865	0.092286	0.977886
ENSG00000026559	KCNG1	-0.56801	0.10624	0.1548	0.985009
ENSG00000147127	RAB41	-0.56794	0.0038928	0.011292	0.938602
ENSG00000093167	LRRFIP2	-0.56754	0.00095775	0.0034783	0.814864
ENSG00000241127	YAE1D1	-0.56719	0.20097	0.20266	0.986697
ENSG00000105982	RNF32	-0.56686	0.010356	0.019925	0.938602
ENSG00000170271	FAXDC2	-0.56665	0.17964	0.20937	0.986697
ENSG00000124140	SLC12A5	-0.56625	0.082968	0.13822	0.983492
ENSG00000244067	GSTA2	-0.56607	0.022802	0.050677	0.947672
ENSG00000103326	CAPN15	-0.56531	0.016814	0.031318	0.938602
ENSG00000204779	FOXD4L5	-0.56511	0.10601	0.10596	0.981259
ENSG00000163170	BOLA3	-0.56471	0.31418	0.32037	0.993074
ENSG00000188581	KRTAP1-1	-0.56449	0.023205	0.046091	0.938602
ENSG00000166736	HTR3A	-0.5644	0.035449	0.069619	0.977013
ENSG00000213614	HEXA	-0.56433	0.029025	0.060053	0.958792
ENSG00000166471	TMEM41B	-0.5641	0.3256	0.33933	0.994641
ENSG00000108786	HSD17B1	-0.56356	0.34266	0.34607	0.994641
ENSG00000162344	FGF19	-0.56344	0.012136	0.031288	0.938602
ENSG00000134686	PHC2	-0.56283	0.020183	0.038315	0.938602
ENSG00000240654	C1QTNF9	-0.56261	0.28022	0.27999	0.992419
ENSG00000102575	ACP5	-0.56253	0.21862	0.23992	0.987312
ENSG00000274750	HIST1H3E	-0.56249	0.25975	0.27361	0.991735
ENSG00000184984	CHRM5	-0.56202	0.004085	0.010701	0.938602
ENSG00000169981	ZNF35	-0.56098	0.02305	0.042351	0.938602
ENSG00000156853	ZNF689	-0.56058	0.0063937	0.017223	0.938602
ENSG00000105612	DNASE2	-0.55965	0.069123	0.11808	0.981259
ENSG00000146232	NFKBIE	-0.55866	0.10192	0.10196	0.981259
ENSG00000185043	CIB1	-0.55793	0.039948	0.072634	0.977013
ENSG00000007306	CEACAM7	-0.55777	0.23762	0.24295	0.987415
ENSG00000108829	LRRC59	-0.55769	0.096856	0.14805	0.985009
ENSG00000122965	RBM19	-0.55739	0.0080853	0.017646	0.938602
ENSG00000136940	PDCL	-0.55641	0.007744	0.020587	0.938602
ENSG00000196110	ZNF699	-0.55605	0.03106	0.056436	0.957656
ENSG00000205863	C1QTNF9B	-0.55598	0.017225	0.033324	0.938602
ENSG00000221852	KRTAP1-5	-0.55505	0.048329	0.08447	0.977013
ENSG00000145416	Mar-01	-0.5549	0.075604	0.090738	0.977013
ENSG00000163605	PPP4R2	-0.55487	0.17264	0.17627	0.986697
ENSG00000099991	CABIN1	-0.55424	0.37301	0.37215	0.994641
ENSG00000136045	PWP1	-0.55405	0.03356	0.060538	0.958792
ENSG00000104967	NOVA2	-0.55356	0.013631	0.034926	0.938602
ENSG00000138771	SHROOM3	-0.55351	0.078907	0.13369	0.981549
ENSG00000165623	UCMA	-0.55318	0.0044979	0.012245	0.938602
ENSG00000175166	PSMD2	-0.55317	0.39515	0.39501	0.995506
ENSG00000131738	KRT33B	-0.55293	0.2786	0.2801	0.992419
ENSG00000087206	UIMC1	-0.55195	0.2171	0.22478	0.987312
ENSG00000155970	MICU3	-0.55098	0.0022095	0.0062992	0.876792
ENSG00000105576	TNPO2	-0.55027	0.088491	0.14216	0.985009
ENSG00000266265	KLF14	-0.5501	0.30783	0.30773	0.993074
ENSG00000196465	MYL6B	-0.54961	0.032134	0.064628	0.967006
ENSG00000105649	RAB3A	-0.54909	0.013247	0.026435	0.938602
ENSG00000196428	TSC22D2	-0.54889	0.00074029	0.0026931	0.80787
ENSG00000111321	LTBR	-0.54875	0.045271	0.084157	0.977013
ENSG00000076003	MCM6	-0.54845	0.21223	0.21214	0.986697
ENSG00000074356	NCBP3	-0.54827	0.15679	0.21346	0.986697
ENSG00000075856	SART3	-0.54819	0.092094	0.12158	0.981549
ENSG00000087365	SF3B2	-0.54807	0.17717	0.18044	0.986697
ENSG00000145934	TENM2	-0.54688	0.37474	0.37632	0.994641
ENSG00000205085	FAM71F2	-0.54638	0.0042154	0.0087689	0.929893
ENSG00000180269	GPR139	-0.54597	0.16575	0.21967	0.987312
ENSG00000128928	IVD	-0.54568	0.0048799	0.01328	0.938602
ENSG00000109920	FNBP4	-0.54507	0.027019	0.034458	0.938602
ENSG00000120688	WBP4	-0.54504	0.049675	0.086714	0.977013
ENSG00000116176	TPSG1	-0.54469	0.081702	0.085063	0.977013
ENSG00000180879	SSR4	-0.54462	0.001331	0.0047212	0.845171
ENSG00000130876	SLC7A10	-0.54409	0.0004461	0.001638	0.711144
ENSG00000183486	MX2	-0.54396	0.02909	0.060148	0.958792
ENSG00000196705	ZNF431	-0.54359	0.020811	0.038441	0.938602
ENSG00000183495	EP400	-0.54241	0.24173	0.24142	0.987312
ENSG00000176340	COX8A	-0.54212	0.0012975	0.0039165	0.826451
ENSG00000134574	DDB2	-0.5421	0.00016928	0.0006621	0.691132
ENSG00000228567	VN1R4	-0.54194	0.24208	0.27411	0.991735
ENSG00000105355	PLIN3	-0.54174	0.0019385	0.0056026	0.870359
ENSG00000092841	MYL6	-0.5416	0.01466	0.03739	0.938602
ENSG00000177728	TMEM94	-0.54149	0.045516	0.080018	0.977013
ENSG00000136152	COG3	-0.54142	0.27566	0.27742	0.991735
ENSG00000187017	ESPN	-0.54093	0.30422	0.31155	0.993074
ENSG00000143374	TARS2	-0.54038	0.19608	0.19583	0.986697
ENSG00000175414	ARL10	-0.54014	0.44913	0.44977	0.999982
ENSG00000168763	CNNM3	-0.53967	0.037645	0.058823	0.957656
ENSG00000015479	MATR3	-0.53948	0.48039	0.47986	0.999982
ENSG00000278311	GGNBP2	-0.53939	0.006366	0.0174	0.938602
ENSG00000171219	CDC42BPG	-0.53917	0.44681	0.44748	0.999982
ENSG00000137807	KIF23	-0.53897	0.21715	0.21674	0.986697
ENSG00000073150	PANX2	-0.53888	0.021384	0.048535	0.938602
ENSG00000063046	EIF4B	-0.53826	0.22607	0.22567	0.987312
ENSG00000109625	CPZ	-0.53777	0.010705	0.026116	0.938602
ENSG00000173145	NOC3L	-0.53657	0.39923	0.39902	0.995506
ENSG00000124795	DEK	-0.53628	0.072059	0.076009	0.977013
ENSG00000134873	CLDN10	-0.5358	0.2118	0.23448	0.987312
ENSG00000125458	NT5C	-0.53518	0.05203	0.09166	0.977886
ENSG00000235608	NKX1-1	-0.53518	0.11394	0.18469	0.986697
ENSG00000101546	RBFA	-0.53496	0.25698	0.25674	0.990424
ENSG00000167194	C16orf92	-0.53374	0.36717	0.36891	0.994641
ENSG00000138311	ZNF365	-0.53248	0.01981	0.037669	0.938602
ENSG00000134248	LAMTOR5	-0.53214	0.098625	0.14931	0.985009
ENSG00000101846	STS	-0.53133	0.0027361	0.0076911	0.898299
ENSG00000023330	ALAS1	-0.53125	0.073285	0.1254	0.981549
ENSG00000204516	MICB	-0.5311	0.013491	0.034557	0.938602
ENSG00000146670	CDCA5	-0.53082	0.41135	0.41155	0.997344
ENSG00000155463	OXA1L	-0.53064	0.18764	0.1994	0.986697
ENSG00000161204	ABCF3	-0.53064	0.072727	0.12456	0.981549
ENSG00000174021	GNG5	-0.53053	0.22868	0.22862	0.987312
ENSG00000174502	SLC26A9	-0.5301	0.089138	0.14859	0.985009
ENSG00000104884	ERCC2	-0.52967	0.21107	0.21068	0.986697
ENSG00000157617	C2CD2	-0.52909	0.36633	0.36614	0.994641
ENSG00000084636	COL16A1	-0.52894	0.051997	0.093993	0.981259
ENSG00000173404	INSM1	-0.52884	0.05441	0.095382	0.981259
ENSG00000205403	CFI	-0.52853	0.0008304	0.0030168	0.814864
ENSG00000160752	FDPS	-0.52845	0.11286	0.18313	0.986697
ENSG00000155329	ZCCHC10	-0.5283	0.00069491	0.0020381	0.738758
ENSG00000172500	FIBP	-0.52779	0.050281	0.091409	0.977886
ENSG00000136891	TEX10	-0.52753	0.21067	0.21057	0.986697
ENSG00000169894	MUC3A	-0.52733	0.077895	0.13159	0.981549
ENSG00000139697	SBNO1	-0.52724	0.16531	0.19854	0.986697
ENSG00000205442	IZUMO3	-0.52687	0.068516	0.11838	0.981259
ENSG00000164032	H2AFZ	-0.52649	0.18527	0.18796	0.986697
ENSG00000196422	PPP1R26	-0.52641	0.070027	0.085956	0.977013
ENSG00000064999	ANKS1A	-0.52632	0.22672	0.26266	0.991735
ENSG00000070476	ZXDC	-0.52587	0.11438	0.16071	0.986179
ENSG00000167195	GOLGA6C	-0.52578	0.14387	0.14378	0.985009
ENSG00000182318	ZSCAN22	-0.52488	0.41312	0.4138	0.998343
ENSG00000236396	SLC35G4	-0.52443	0.16931	0.18377	0.986697
ENSG00000189320	FAM180A	-0.52441	0.0071854	0.019184	0.938602
ENSG00000176165	FOXG1	-0.52383	0.026465	0.048834	0.938602
ENSG00000196865	NHLRC2	-0.52285	0.21335	0.21293	0.986697
ENSG00000243137	PSG4	-0.52274	0.0099343	0.024847	0.938602
ENSG00000184560	SPEM2	-0.52153	0.20545	0.20687	0.986697
ENSG00000101040	ZMYND8	-0.52135	0.032597	0.061025	0.958792
ENSG00000138375	SMARCAL1	-0.5208	0.0074233	0.019763	0.938602
ENSG00000176974	SHMT1	-0.52016	0.078555	0.13315	0.981549
ENSG00000182511	FES	-0.52012	0.0026878	0.0059742	0.876792
ENSG00000244362	KRTAP19-7	-0.52012	0.041553	0.073644	0.977013
ENSG00000128944	KNSTRN	-0.51999	0.00034204	0.0012761	0.711144
ENSG00000104432	IL7	-0.5199	0.24894	0.26466	0.991735
ENSG00000261236	BOP1	-0.51988	0.10015	0.10257	0.981259
ENSG00000171044	XKR6	-0.51945	0.020288	0.041478	0.938602
ENSG00000119689	DLST	-0.51889	0.1425	0.1424	0.985009
ENSG00000088926	F11	-0.51838	0.0018808	0.0054661	0.870261
ENSG00000078114	NEBL	-0.51836	0.053785	0.092159	0.977886
ENSG00000267855	NDUFA7	-0.51732	0.2419	0.25885	0.991735
ENSG00000144063	MALL	-0.51695	0.048101	0.088248	0.977013
ENSG00000109758	HGFAC	-0.51692	0.03133	0.059008	0.957656
ENSG00000179058	C9orf50	-0.51661	0.19203	0.19427	0.986697
ENSG00000138685	FGF2	-0.51615	0.09121	0.12091	0.981549
ENSG00000125841	NRSN2	-0.5159	0.069063	0.11919	0.981259
ENSG00000224902	GAGE12H	-0.51561	0.033499	0.060448	0.958792
ENSG00000184154	LRTOMT	-0.51542	0.078476	0.13304	0.981549
ENSG00000197343	ZNF655	-0.51542	0.16463	0.19803	0.986697
ENSG00000151116	UEVLD	-0.51496	0.2656	0.26818	0.991735
ENSG00000107625	DDX50	-0.51487	0.034649	0.068426	0.977013
ENSG00000183513	COA5	-0.51479	0.20098	0.20072	0.986697
ENSG00000101457	DNTTIP1	-0.51444	0.0823	0.13866	0.984308
ENSG00000214435	AS3MT	-0.51441	0.051852	0.091405	0.977886
ENSG00000162522	KIAA1522	-0.51432	0.43438	0.43506	0.999982
ENSG00000005448	WDR54	-0.51404	0.007312	0.019492	0.938602
ENSG00000170743	SYT9	-0.51404	0.03238	0.054529	0.957656
ENSG00000132846	ZBED3	-0.51384	0.087703	0.14159	0.985009
ENSG00000101082	SLA2	-0.5138	0.0038064	0.011074	0.938602
ENSG00000175137	SH3BP5L	-0.51282	0.009939	0.026017	0.938602
ENSG00000132603	NIP7	-0.51239	0.30448	0.3044	0.993074
ENSG00000185933	CALHM1	-0.51205	0.017591	0.037185	0.938602
ENSG00000206535	LNP1	-0.51175	0.11513	0.18573	0.986697
ENSG00000125995	ROMO1	-0.5109	0.25038	0.25004	0.989498
ENSG00000133895	MEN1	-0.51043	0.055224	0.098783	0.981259
ENSG00000142789	CELA3A	-0.51026	0.015472	0.033785	0.938602
ENSG00000120071	KANSL1	-0.5096	0.027799	0.053444	0.957656
ENSG00000144320	LNPK	-0.50954	0.0025557	0.0079147	0.906004
ENSG00000166557	TMED3	-0.50931	0.1901	0.21747	0.987079
ENSG00000163788	SNRK	-0.50924	0.21295	0.22124	0.987312
ENSG00000047662	FAM184B	-0.50906	0.028296	0.054222	0.957656
ENSG00000074266	EED	-0.50894	0.10621	0.17339	0.986697
ENSG00000241697	TMEFF1	-0.50894	0.016937	0.02516	0.938602
ENSG00000196406	SPANXD	-0.50765	0.079903	0.083363	0.977013
ENSG00000198053	SIRPA	-0.5071	0.019937	0.036814	0.938602
ENSG00000273703	HIST1H2BM	-0.50692	0.23282	0.23277	0.987312
ENSG00000135506	OS9	-0.50634	0.20488	0.229	0.987312
ENSG00000004478	FKBP4	-0.50621	0.023363	0.0429	0.938602
ENSG00000005059	MCUB	-0.50584	0.051326	0.090564	0.977013
ENSG00000144031	ANKRD53	-0.50557	0.035571	0.065801	0.967006
ENSG00000141741	MIEN1	-0.50529	0.082018	0.13751	0.98334
ENSG00000138381	ASNSD1	-0.50495	0.073018	0.12501	0.981549
ENSG00000176601	MAP3K19	-0.50491	0.077032	0.13027	0.981549
ENSG00000111875	ASF1A	-0.50454	0.21149	0.21256	0.986697
ENSG00000131116	ZNF428	-0.50352	0.013917	0.026169	0.938602
ENSG00000162039	MEIOB	-0.50334	0.071427	0.12266	0.981549
ENSG00000214113	LYRM4	-0.50321	0.21435	0.2153	0.986697
ENSG00000117505	DR1	-0.50313	0.121	0.12243	0.981549
ENSG00000122966	CIT	-0.50275	0.066857	0.083312	0.977013
ENSG00000007545	CRAMP1	-0.50211	0.36074	0.36058	0.994641
ENSG00000198783	ZNF830	-0.50167	0.18581	0.18561	0.986697
ENSG00000185049	NELFA	-0.50166	0.11545	0.13988	0.984514
ENSG00000112539	C6orf118	-0.50158	0.1582	0.21447	0.986697
ENSG00000166226	CCT2	-0.50149	0.19923	0.19894	0.986697
ENSG00000156697	UTP14A	-0.50146	0.31243	0.31245	0.993074
ENSG00000172725	CORO1B	-0.50145	0.017779	0.033049	0.938602
ENSG00000104228	TRIM35	-0.50115	0.0022866	0.0065074	0.891518
ENSG00000184634	MED12	-0.50094	0.28328	0.28302	0.992419
ENSG00000162747	FCGR3B	-0.50087	0.15525	0.16037	0.986179
ENSG00000180914	OXTR	-0.50069	0.02903	0.055371	0.957656
ENSG00000282827		-0.50055	0.082665	0.096824	0.981259
ENSG00000102738	MRPS31	-0.50011	0.15993	0.16464	0.986179
ENSG00000157765	SLC34A2	-0.49949	0.0088062	0.023313	0.938602
ENSG00000102837	OLFM4	-0.4994	0.0008272	0.0030049	0.814864
ENSG00000149357	LAMTOR1	-0.49933	0.13642	0.15667	0.985009
ENSG00000122484	RPAP2	-0.49929	0.51468	0.51485	0.999982
ENSG00000176720	BOK	-0.49914	0.017869	0.037631	0.938602
ENSG00000249853	HS3ST5	-0.49908	0.0026216	0.0073866	0.894019
ENSG00000224531	SMIM13	-0.49891	0.010838	0.020784	0.938602
ENSG00000174529	TMEM81	-0.4986	0.24018	0.25737	0.990424
ENSG00000065911	MTHFD2	-0.49836	0.27952	0.27928	0.992419
ENSG00000164327	RICTOR	-0.49804	4.4915e-05	0.00018807	0.409035
ENSG00000164050	PLXNB1	-0.49746	0.026555	0.056299	0.957656
ENSG00000023191	RNH1	-0.49661	0.075398	0.12854	0.981549
ENSG00000186448	ZNF197	-0.4966	0.015587	0.033976	0.938602
ENSG00000157933	SKI	-0.49647	0.18319	0.19564	0.986697
ENSG00000105255	FSD1	-0.49605	0.045828	0.081952	0.977013
ENSG00000188672	RHCE	-0.49592	0.039182	0.071429	0.977013
ENSG00000254959	INMT-MINDY4	-0.49571	0.062739	0.079846	0.977013
ENSG00000179195	ZNF664	-0.49521	0.034936	0.064752	0.967006
ENSG00000205426	KRT81	-0.49519	0.13293	0.15381	0.985009
ENSG00000223443	USP17L2	-0.49487	0.027048	0.052241	0.955768
ENSG00000139842	CUL4A	-0.49486	0.021212	0.048277	0.938602
ENSG00000182759	MAFA	-0.4947	0.43075	0.4319	0.999147
ENSG00000103549	RNF40	-0.49431	0.045258	0.079594	0.977013
ENSG00000163946	FAM208A	-0.49431	0.20002	0.24356	0.988193
ENSG00000138092	CENPO	-0.49408	0.064357	0.068764	0.977013
ENSG00000232112	TMA7	-0.4938	0.2608	0.2605	0.991735
ENSG00000091010	POU4F3	-0.49344	0.014451	0.036892	0.938602
ENSG00000116096	SPR	-0.49303	0.010247	0.025368	0.938602
ENSG00000185303	SFTPA2	-0.49174	0.026588	0.056349	0.957656
ENSG00000011007	ELOA	-0.49153	0.27644	0.28764	0.992419
ENSG00000137055	PLAA	-0.49136	0.047519	0.087393	0.977013
ENSG00000110880	CORO1C	-0.4912	0.010224	0.026712	0.938602
ENSG00000111667	USP5	-0.49114	0.35737	0.35723	0.994641
ENSG00000058453	CROCC	-0.49091	0.10067	0.16546	0.986179
ENSG00000134326	CMPK2	-0.49069	0.046637	0.086102	0.977013
ENSG00000205784	ARRDC5	-0.49035	0.020306	0.041507	0.938602
ENSG00000066336	SPI1	-0.49016	0.019256	0.039847	0.938602
ENSG00000177045	SIX5	-0.48965	0.011297	0.029288	0.938602
ENSG00000124334	IL9R	-0.48948	0.23581	0.23545	0.987312
ENSG00000213977	TAX1BP3	-0.48947	0.024898	0.045603	0.938602
ENSG00000099364	FBXL19	-0.48945	0.04731	0.084199	0.977013
ENSG00000071243	ING3	-0.48894	0.37139	0.373	0.994641
ENSG00000184979	USP18	-0.48886	0.0017069	0.004695	0.845171
ENSG00000148834	GSTO1	-0.48867	0.043464	0.078233	0.977013
ENSG00000090470	PDCD7	-0.48808	0.24088	0.24056	0.987312
ENSG00000197079	KRT35	-0.48808	0.093543	0.15501	0.985009
ENSG00000100714	MTHFD1	-0.48789	0.16128	0.16151	0.986179
ENSG00000153391	INO80C	-0.48751	0.068123	0.11648	0.981259
ENSG00000065883	CDK13	-0.48679	0.2821	0.28337	0.992419
ENSG00000147684	NDUFB9	-0.48673	0.22972	0.2293	0.987312
ENSG00000140632	GLYR1	-0.4865	0.00042152	0.0015561	0.711144
ENSG00000106948	AKNA	-0.4861	0.12069	0.18934	0.986697
ENSG00000106328	FSCN3	-0.48599	0.044887	0.080487	0.977013
ENSG00000149131	SERPING1	-0.48588	0.0035211	0.009722	0.938602
ENSG00000135447	PPP1R1A	-0.48585	0.011193	0.026926	0.938602
ENSG00000169715	MT1E	-0.4856	0.13028	0.13794	0.983492
ENSG00000120594	PLXDC2	-0.48515	0.096911	0.16003	0.986179
ENSG00000176148	TCP11L1	-0.48509	0.0012925	0.0039029	0.826451
ENSG00000076604	TRAF4	-0.48486	0.028165	0.051719	0.955768
ENSG00000091664	SLC17A6	-0.48478	0.0089405	0.023628	0.938602
ENSG00000113569	NUP155	-0.48453	0.3974	0.39725	0.995506
ENSG00000197380	DACT3	-0.48453	0.027197	0.049542	0.938602
ENSG00000039123	MTREX	-0.48396	0.11072	0.11073	0.981259
ENSG00000170632	ARMC10	-0.48391	0.14895	0.18611	0.986697
ENSG00000105383	CD33	-0.48361	0.085766	0.1437	0.985009
ENSG00000275835	TUBGCP5	-0.48281	0.18702	0.18685	0.986697
ENSG00000101343	CRNKL1	-0.48234	0.16413	0.16396	0.986179
ENSG00000149654	CDH22	-0.48217	0.043128	0.080961	0.977013
ENSG00000095787	WAC	-0.48202	0.25106	0.25073	0.989498
ENSG00000206557	TRIM71	-0.48192	0.010182	0.026618	0.938602
ENSG00000185515	BRCC3	-0.48188	0.0051545	0.014366	0.938602
ENSG00000111358	GTF2H3	-0.48163	0.25699	0.25675	0.990424
ENSG00000159398	CES5A	-0.48162	0.15764	0.17416	0.986697
ENSG00000204592	HLA-E	-0.48137	0.004982	0.013569	0.938602
ENSG00000106415	GLCCI1	-0.48126	0.0098262	0.02576	0.938602
ENSG00000175390	EIF3F	-0.48078	0.11669	0.11836	0.981259
ENSG00000188211	NCR3LG1	-0.48077	0.0028371	0.0077747	0.901815
ENSG00000159763	PIP	-0.48038	0.071827	0.10595	0.981259
ENSG00000120963	ZNF706	-0.48027	0.17218	0.20371	0.986697
ENSG00000158483	FAM86C1	-0.48005	0.00031077	0.0011538	0.711144
ENSG00000186329	TMEM212	-0.47989	0.010506	0.027369	0.938602
ENSG00000149639	SOGA1	-0.47943	0.018708	0.044461	0.938602
ENSG00000170417	TMEM182	-0.4792	0.004048	0.011676	0.938602
ENSG00000152332	UHMK1	-0.47911	0.33879	0.33788	0.994641
ENSG00000156675	RAB11FIP1	-0.47896	0.19624	0.22221	0.987312
ENSG00000131779	PEX11B	-0.47814	0.0060882	0.016461	0.938602
ENSG00000136819	C9orf78	-0.47801	0.23134	0.2501	0.989498
ENSG00000163382	NAXE	-0.47776	0.03065	0.057952	0.957656
ENSG00000148840	PPRC1	-0.47718	0.26817	0.26803	0.991735
ENSG00000023608	SNAPC1	-0.47714	0.19379	0.19357	0.986697
ENSG00000225556	C2CD4D	-0.47712	0.15961	0.21544	0.986697
ENSG00000067533	RRP15	-0.47711	0.24992	0.24959	0.989498
ENSG00000132589	FLOT2	-0.47674	0.00093881	0.0034061	0.814864
ENSG00000213020	ZNF611	-0.47655	0.03658	0.065556	0.967006
ENSG00000100462	PRMT5	-0.47636	0.25673	0.27112	0.991735
ENSG00000119714	GPR68	-0.47636	0.28578	0.3073	0.993074
ENSG00000176909	MAMSTR	-0.47636	0.22474	0.23157	0.987312
ENSG00000185246	PRPF39	-0.47578	0.45574	0.45563	0.999982
ENSG00000125386	FAM193A	-0.47574	0.00030511	0.0011401	0.711144
ENSG00000154917	RAB6B	-0.47564	0.016377	0.031902	0.938602
ENSG00000173207	CKS1B	-0.4754	0.26961	0.26949	0.991735
ENSG00000140553	UNC45A	-0.47483	0.26141	0.2611	0.991735
ENSG00000134490	TMEM241	-0.47461	0.0016439	0.005552	0.870261
ENSG00000177943	MAMDC4	-0.47451	0.079206	0.13361	0.981549
ENSG00000186910	SERPINA11	-0.47423	0.3293	0.33392	0.994641
ENSG00000183837	PNMA3	-0.47411	0.036229	0.070794	0.977013
ENSG00000101104	PABPC1L	-0.47398	0.28059	0.30325	0.993074
ENSG00000172137	CALB2	-0.47396	0.01847	0.038591	0.938602
ENSG00000166197	NOLC1	-0.47365	0.28136	0.28112	0.992419
ENSG00000138433	CIR1	-0.47322	0.17324	0.18708	0.986697
ENSG00000130348	QRSL1	-0.4727	0.06228	0.062266	0.959131
ENSG00000149547	EI24	-0.47263	0.23741	0.25513	0.990424
ENSG00000130590	SAMD10	-0.47176	0.084618	0.14202	0.985009
ENSG00000091428	RAPGEF4	-0.47163	0.10063	0.11213	0.981259
ENSG00000205022	PABPN1L	-0.4713	0.22836	0.2283	0.987312
ENSG00000008300	CELSR3	-0.47124	0.36819	0.37517	0.994641
ENSG00000077009	NMRK2	-0.47103	0.002923	0.0080029	0.906004
ENSG00000090006	LTBP4	-0.47102	0.050492	0.08925	0.977013
ENSG00000183605	SFXN4	-0.47084	0.0028825	0.0080712	0.906004
ENSG00000244411	KRTAP5-7	-0.47084	0.023356	0.043653	0.938602
ENSG00000140931	CMTM3	-0.47012	0.035173	0.063204	0.959131
ENSG00000120158	RCL1	-0.46996	0.29535	0.29521	0.992419
ENSG00000078401	EDN1	-0.46935	0.013048	0.033501	0.938602
ENSG00000139668	WDFY2	-0.46931	0.02832	0.058973	0.957656
ENSG00000108175	ZMIZ1	-0.46919	0.24403	0.26059	0.991735
ENSG00000187569	DPPA3	-0.46864	0.020938	0.047867	0.938602
ENSG00000169504	CLIC4	-0.46774	0.5086	0.50923	0.999982
ENSG00000186919	ZACN	-0.46774	0.0083279	0.022154	0.938602
ENSG00000084073	ZMPSTE24	-0.46736	0.31009	0.31	0.993074
ENSG00000166359	WDR88	-0.46722	0.063794	0.11144	0.981259
ENSG00000124802	EEF1E1	-0.46682	0.011663	0.027666	0.938602
ENSG00000088320	REM1	-0.46663	0.056163	0.09817	0.981259
ENSG00000092148	HECTD1	-0.46659	0.44811	0.44876	0.999982
ENSG00000164880	INTS1	-0.46629	0.1162	0.14046	0.984997
ENSG00000196323	ZBTB44	-0.46616	0.0098499	0.025815	0.938602
ENSG00000140682	TGFB1I1	-0.46601	0.26328	0.26311	0.991735
ENSG00000078967	UBE2D4	-0.46595	0.37202	0.37362	0.994641
ENSG00000092847	AGO1	-0.46574	0.072408	0.1241	0.981549
ENSG00000115827	DCAF17	-0.46557	0.013994	0.031413	0.938602
ENSG00000123505	AMD1	-0.46497	0.45707	0.45709	0.999982
ENSG00000204010	IFIT1B	-0.46487	0.22978	0.26494	0.991735
ENSG00000277157	HIST1H4D	-0.46483	0.024821	0.046111	0.938602
ENSG00000102030	NAA10	-0.46469	0.30057	0.30051	0.993074
ENSG00000123297	TSFM	-0.46461	0.29314	0.29275	0.992419
ENSG00000121297	TSHZ3	-0.46447	0.033092	0.061857	0.959131
ENSG00000182606	TRAK1	-0.46422	0.057378	0.10004	0.981259
ENSG00000135413	LACRT	-0.46418	0.0047333	0.013351	0.938602
ENSG00000197299	BLM	-0.46404	0.35859	0.35768	0.994641
ENSG00000101665	SMAD7	-0.46337	0.056693	0.10093	0.981259
ENSG00000160310	PRMT2	-0.4629	0.08912	0.14262	0.985009
ENSG00000244005	NFS1	-0.46268	0.32486	0.32466	0.994582
ENSG00000203666	EFCAB2	-0.46226	0.33968	0.35098	0.994641
ENSG00000169155	ZBTB43	-0.46204	0.17252	0.20399	0.986697
ENSG00000169714	CNBP	-0.46185	0.21737	0.25593	0.990424
ENSG00000110422	HIPK3	-0.4615	0.00099791	0.0036246	0.814864
ENSG00000168298	HIST1H1E	-0.46137	0.062112	0.10738	0.981259
ENSG00000168267	PTF1A	-0.4613	0.077542	0.11039	0.981259
ENSG00000115241	PPM1G	-0.46114	0.33643	0.33609	0.994641
ENSG00000169019	COMMD8	-0.46096	0.0008756	0.0028023	0.814864
ENSG00000167371	PRRT2	-0.4606	0.015001	0.038179	0.938602
ENSG00000153767	GTF2E1	-0.46033	0.15562	0.15592	0.985009
ENSG00000022277	RTF2	-0.46017	0.10563	0.10776	0.981259
ENSG00000182870	GALNT9	-0.46017	0.4255	0.42486	0.998664
ENSG00000167637	ZNF283	-0.45957	0.0065935	0.01796	0.938602
ENSG00000115446	UNC50	-0.4592	0.044209	0.077968	0.977013
ENSG00000136854	STXBP1	-0.45902	0.011501	0.023507	0.938602
ENSG00000160813	PPP1R35	-0.45869	0.28926	0.28889	0.992419
ENSG00000159173	TNNI1	-0.45859	0.055921	0.097787	0.981259
ENSG00000116771	AGMAT	-0.45849	0.016141	0.040576	0.938602
ENSG00000128610	FEZF1	-0.45849	0.10552	0.15429	0.985009
ENSG00000248871	TNFSF12-TNFSF13	-0.45846	0.019539	0.04028	0.938602
ENSG00000163945	UVSSA	-0.45825	0.019065	0.050267	0.945502
ENSG00000138867	GUCD1	-0.45818	0.076678	0.12972	0.981549
ENSG00000132466	ANKRD17	-0.45765	0.094971	0.15715	0.985056
ENSG00000093000	NUP50	-0.45757	0.40289	0.40228	0.995506
ENSG00000244165	P2RY11	-0.45655	0.2067	0.21576	0.986697
ENSG00000186297	GABRA5	-0.45642	0.029857	0.056671	0.957656
ENSG00000122565	CBX3	-0.45584	0.28315	0.28434	0.992419
ENSG00000185198	PRSS57	-0.45579	0.0031048	0.0084559	0.922595
ENSG00000115657	ABCB6	-0.45505	0.3253	0.33908	0.994641
ENSG00000171792	RHNO1	-0.45502	0.074254	0.12681	0.981549
ENSG00000111328	CDK2AP1	-0.45494	0.0019813	0.0064283	0.887671
ENSG00000171365	CLCN5	-0.45473	0.0061071	0.014305	0.938602
ENSG00000140983	RHOT2	-0.45452	0.049858	0.087	0.977013
ENSG00000166173	LARP6	-0.45436	0.02629	0.055895	0.957656
ENSG00000198171	DDRGK1	-0.45409	0.36694	0.36608	0.994641
ENSG00000139726	DENR	-0.454	0.34917	0.34902	0.994641
ENSG00000171604	CXXC5	-0.45359	0.03503	0.064895	0.967006
ENSG00000139200	PIANP	-0.45337	0.18527	0.21371	0.986697
ENSG00000176024	ZNF613	-0.45331	0.18948	0.21699	0.986697
ENSG00000065809	FAM107B	-0.45323	0.0013837	0.004135	0.826451
ENSG00000213619	NDUFS3	-0.45309	0.37477	0.3747	0.994641
ENSG00000167191	GPRC5B	-0.45304	0.030095	0.06164	0.959131
ENSG00000139793	MBNL2	-0.45282	0.038884	0.074655	0.977013
ENSG00000158106	RHPN1	-0.45256	0.07469	0.12669	0.981549
ENSG00000126218	F10	-0.45243	0.0054212	0.014722	0.938602
ENSG00000213809	KLRK1	-0.45241	0.022058	0.041426	0.938602
ENSG00000177675	CD163L1	-0.45235	0.00047283	0.0017302	0.711144
ENSG00000100038	TOP3B	-0.45231	0.43884	0.43962	0.999982
ENSG00000181036	FCRL6	-0.45225	0.013144	0.033738	0.938602
ENSG00000163431	LMOD1	-0.45215	0.2526	0.25642	0.990424
ENSG00000086061	DNAJA1	-0.45214	0.04004	0.071225	0.977013
ENSG00000169136	ATF5	-0.45212	0.07019	0.1197	0.981259
ENSG00000129009	ISLR	-0.4516	0.047826	0.087858	0.977013
ENSG00000167644	C19orf33	-0.45157	0.0046425	0.013135	0.938602
ENSG00000189013	KIR2DL4	-0.4513	0.2808	0.28039	0.992419
ENSG00000183255	PTTG1IP	-0.45125	0.0017248	0.0047604	0.845171
ENSG00000105325	FZR1	-0.45098	0.24519	0.24976	0.989498
ENSG00000168675	LDLRAD4	-0.45046	0.35625	0.35604	0.994641
ENSG00000152464	RPP38	-0.45042	0.01687	0.025103	0.938602
ENSG00000069011	PITX1	-0.45008	0.18617	0.19819	0.986697
ENSG00000189023	MAGEB16	-0.44969	0.33674	0.33586	0.994641
ENSG00000088367	EPB41L1	-0.44961	0.23103	0.26585	0.991735
ENSG00000008323	PLEKHG6	-0.44953	0.395	0.3959	0.995506
ENSG00000180479	ZNF571	-0.44917	0.2358	0.23595	0.987312
ENSG00000172932	ANKRD13D	-0.44912	0.041346	0.078285	0.977013
ENSG00000135114	OASL	-0.44903	0.08877	0.14808	0.985009
ENSG00000197256	KANK2	-0.44901	0.0013936	0.0041561	0.826451
ENSG00000134744	ZCCHC11	-0.44878	0.039315	0.075291	0.977013
ENSG00000167524	SGK494	-0.44863	0.39022	0.39116	0.995465
ENSG00000117226	GBP3	-0.44848	0.019384	0.045525	0.938602
ENSG00000123388	HOXC11	-0.44802	0.026694	0.051649	0.955768
ENSG00000139620	KANSL2	-0.44775	0.13435	0.14166	0.985009
ENSG00000129007	CALML4	-0.44771	0.10709	0.11779	0.981259
ENSG00000117000	RLF	-0.44746	0.1552	0.21238	0.986697
ENSG00000164172	MOCS2	-0.44681	0.013989	0.035764	0.938602
ENSG00000203783	PRR9	-0.44656	0.4591	0.45939	0.999982
ENSG00000117152	RGS4	-0.44651	0.35692	0.3593	0.994641
ENSG00000122644	ARL4A	-0.44646	0.40799	0.41072	0.997344
ENSG00000124615	MOCS1	-0.44643	0.073402	0.1247	0.981549
ENSG00000187189	TSPYL4	-0.44606	0.065054	0.10069	0.981259
ENSG00000178645	C10orf53	-0.44605	0.015528	0.033882	0.938602
ENSG00000170442	KRT86	-0.4458	0.098676	0.16257	0.986179
ENSG00000141052	MYOCD	-0.44557	0.0021327	0.0061097	0.876792
ENSG00000105605	CACNG7	-0.44554	0.0037036	0.010829	0.938602
ENSG00000135253	KCP	-0.44539	0.34388	0.34362	0.994641
ENSG00000235942	LCE6A	-0.4453	0.029406	0.060607	0.958792
ENSG00000133835	HSD17B4	-0.44523	0.01603	0.034708	0.938602
ENSG00000255245	FXYD6-FXYD2	-0.44506	0.072693	0.12359	0.981549
ENSG00000244274	DBNDD2	-0.44485	0.014545	0.028735	0.938602
ENSG00000107938	EDRF1	-0.44484	0.067542	0.11695	0.981259
ENSG00000104853	CLPTM1	-0.44457	0.15479	0.19059	0.986697
ENSG00000120868	APAF1	-0.44444	0.024789	0.053665	0.957656
ENSG00000174939	ASPHD1	-0.44432	0.4282	0.42883	0.998664
ENSG00000167767	KRT80	-0.44415	0.080321	0.13574	0.981549
ENSG00000198812	LRRC10	-0.44386	0.04591	0.080658	0.977013
ENSG00000119321	FKBP15	-0.44374	0.2935	0.30228	0.993074
ENSG00000166793	YPEL4	-0.4435	0.0021729	0.0069354	0.892218
ENSG00000198925	ATG9A	-0.44341	0.065367	0.082048	0.977013
ENSG00000117984	CTSD	-0.44319	0.0013868	0.0041407	0.826451
ENSG00000151615	POU4F2	-0.44311	0.071842	0.12327	0.981549
ENSG00000054803	CBLN4	-0.44295	0.033134	0.066131	0.967006
ENSG00000143006	DMRTB1	-0.44289	0.18404	0.19639	0.986697
ENSG00000153789	FAM92B	-0.44278	0.20682	0.20815	0.986697
ENSG00000101363	MANBAL	-0.44264	0.038967	0.07111	0.977013
ENSG00000184451	CCR10	-0.44221	0.016298	0.030415	0.938602
ENSG00000164438	TLX3	-0.4422	0.00021933	0.0008055	0.691132
ENSG00000187288	CIDEC	-0.44196	0.021628	0.043584	0.938602
ENSG00000106823	ECM2	-0.44191	0.30174	0.30142	0.993074
ENSG00000215301	DDX3X	-0.44186	0.17428	0.17775	0.986697
ENSG00000153179	RASSF3	-0.44185	0.019817	0.040734	0.938602
ENSG00000128731	HERC2	-0.44141	0.041013	0.07278	0.977013
ENSG00000183527	PSMG1	-0.44122	0.15581	0.17264	0.986697
ENSG00000196235	SUPT5H	-0.44112	0.0041886	0.0080484	0.906004
ENSG00000129235	TXNDC17	-0.44083	0.44443	0.445	0.999982
ENSG00000050820	BCAR1	-0.44059	0.55665	0.55673	0.999982
ENSG00000139083	ETV6	-0.4405	0.21602	0.23779	0.987312
ENSG00000215372	ZNF705G	-0.44045	0.018752	0.02681	0.938602
ENSG00000054965	FAM168A	-0.44021	0.070541	0.12024	0.981259
ENSG00000205420	KRT6A	-0.43959	0.30941	0.3161	0.993074
ENSG00000178127	NDUFV2	-0.43916	0.15421	0.15452	0.985009
ENSG00000135441	BLOC1S1	-0.43911	0.023806	0.052176	0.955768
ENSG00000165275	TRMT10B	-0.43867	0.029551	0.060828	0.958792
ENSG00000144668	ITGA9	-0.43849	0.033773	0.062897	0.959131
ENSG00000204583	LRCOL1	-0.43849	0.011034	0.028636	0.938602
ENSG00000158545	ZC3H18	-0.4383	0.27298	0.28471	0.992419
ENSG00000182871	COL18A1	-0.43825	0.14646	0.15238	0.985009
ENSG00000172046	USP19	-0.43816	0.0055002	0.01523	0.938602
ENSG00000175164	ABO	-0.43816	0.015975	0.031196	0.938602
ENSG00000119718	EIF2B2	-0.4381	0.27614	0.27601	0.991735
ENSG00000119280	C1orf198	-0.43804	0.6312	0.6317	0.999982
ENSG00000126243	LRFN3	-0.43741	0.080023	0.1349	0.981549
ENSG00000149100	EIF3M	-0.43637	0.3176	0.31766	0.993074
ENSG00000197008	ZNF138	-0.43637	0.05522	0.096706	0.981259
ENSG00000151651	ADAM8	-0.43633	0.076393	0.10952	0.981259
ENSG00000168078	PBK	-0.43602	0.0060676	0.016654	0.938602
ENSG00000135446	CDK4	-0.43581	0.079709	0.13485	0.981549
ENSG00000163472	TMEM79	-0.43561	0.04069	0.072281	0.977013
ENSG00000185176	AQP12B	-0.43524	0.0012539	0.0045038	0.843021
ENSG00000141753	IGFBP4	-0.43489	0.30105	0.3013	0.993074
ENSG00000069966	GNB5	-0.43453	0.011524	0.029812	0.938602
ENSG00000005194	CIAPIN1	-0.43431	0.50094	0.50111	0.999982
ENSG00000137868	STRA6	-0.43413	0.32361	0.32292	0.993828
ENSG00000106305	AIMP2	-0.43408	7.9636e-05	0.00031668	0.499587
ENSG00000056558	TRAF1	-0.43404	0.076551	0.13025	0.981549
ENSG00000174871	CNIH2	-0.4337	0.19243	0.20351	0.986697
ENSG00000099812	MISP	-0.43362	0.01749	0.037026	0.938602
ENSG00000197838	CYP2A13	-0.43337	0.17505	0.20585	0.986697
ENSG00000176563	CNTD1	-0.43323	0.010935	0.028382	0.938602
ENSG00000110375	UPK2	-0.43314	0.068836	0.11884	0.981259
ENSG00000146701	MDH2	-0.43297	0.00070617	0.0023636	0.77592
ENSG00000225805	DEFB131B	-0.43283	0.23947	0.24462	0.988193
ENSG00000145936	KCNMB1	-0.43275	0.31544	0.32146	0.993471
ENSG00000123700	KCNJ2	-0.43247	0.018892	0.044751	0.938602
ENSG00000186470	BTN3A2	-0.43246	0.06894	0.1178	0.981259
ENSG00000187555	USP7	-0.43242	0.37271	0.37262	0.994641
ENSG00000162438	CTRC	-0.43241	0.195	0.22127	0.987312
ENSG00000106153	CHCHD2	-0.43238	0.50661	0.50729	0.999982
ENSG00000181472	ZBTB2	-0.43151	0.046474	0.081531	0.977013
ENSG00000166450	PRTG	-0.43122	0.00032271	0.0011936	0.711144
ENSG00000181804	SLC9A9	-0.43122	0.15018	0.20899	0.986697
ENSG00000103148	NPRL3	-0.43109	0.29402	0.30272	0.993074
ENSG00000104147	OIP5	-0.43091	0.13721	0.14411	0.985009
ENSG00000139719	VPS33A	-0.43063	0.1893	0.20083	0.986697
ENSG00000126062	TMEM115	-0.4303	0.11944	0.16439	0.986179
ENSG00000137713	PPP2R1B	-0.43025	0.026694	0.04922	0.938602
ENSG00000179604	CDC42EP4	-0.43023	0.30836	0.31516	0.993074
ENSG00000137474	MYO7A	-0.43021	0.057339	0.1019	0.981259
ENSG00000187905	LRRC74B	-0.42954	0.046589	0.086027	0.977013
ENSG00000176472	ZNF575	-0.42945	0.1011	0.12852	0.981549
ENSG00000102309	PIN4	-0.4293	0.04687	0.082164	0.977013
ENSG00000104643	MTMR9	-0.42927	0.044819	0.078913	0.977013
ENSG00000171476	HOPX	-0.42925	0.31054	0.31043	0.993074
ENSG00000102794	ACOD1	-0.42913	0.009513	0.025008	0.938602
ENSG00000163681	SLMAP	-0.429	0.10243	0.16795	0.986179
ENSG00000133433	GSTT2B	-0.42887	0.45699	0.45645	0.999982
ENSG00000261150	EPPK1	-0.42886	0.26104	0.2747	0.991735
ENSG00000196227	FAM217B	-0.42876	0.011894	0.028029	0.938602
ENSG00000160404	TOR2A	-0.42869	0.046929	0.083622	0.977013
ENSG00000167094	TTC16	-0.42833	0.063775	0.11141	0.981259
ENSG00000165688	PMPCA	-0.42832	0.19205	0.19188	0.986697
ENSG00000198842	DUSP27	-0.42812	0.36725	0.36897	0.994641
ENSG00000162909	CAPN2	-0.42811	0.31759	0.31717	0.993074
ENSG00000188086	PRSS45	-0.42787	0.086082	0.14416	0.985009
ENSG00000128340	RAC2	-0.42779	0.030374	0.057497	0.957656
ENSG00000185156	MFSD6L	-0.4274	0.027624	0.057941	0.957656
ENSG00000119723	COQ6	-0.42706	0.25481	0.26953	0.991735
ENSG00000047249	ATP6V1H	-0.42669	0.38288	0.3828	0.994641
ENSG00000013297	CLDN11	-0.42655	0.051082	0.09262	0.97904
ENSG00000174137	FAM53A	-0.42643	0.37532	0.37687	0.994641
ENSG00000162378	ZYG11B	-0.42634	0.007973	0.021189	0.938602
ENSG00000188959	C9orf152	-0.42629	0.45248	0.45192	0.999982
ENSG00000164405	UQCRQ	-0.42627	0.007409	0.019724	0.938602
ENSG00000197746	PSAP	-0.42623	0.32296	0.32815	0.994641
ENSG00000163666	HESX1	-0.42617	0.012606	0.029165	0.938602
ENSG00000139835	GRTP1	-0.42611	0.19629	0.24088	0.987312
ENSG00000102904	TSNAXIP1	-0.42562	0.066853	0.11595	0.981259
ENSG00000115053	NCL	-0.42561	0.097296	0.09985	0.981259
ENSG00000184293	CLECL1	-0.42557	0.072599	0.12437	0.981549
ENSG00000132522	GPS2	-0.42525	0.042564	0.075309	0.977013
ENSG00000138684	IL21	-0.4251	0.053265	0.095822	0.981259
ENSG00000178201	VN1R1	-0.42504	0.14852	0.20788	0.986697
ENSG00000078808	SDF4	-0.42399	0.040495	0.073485	0.977013
ENSG00000105696	TMEM59L	-0.4239	0.004307	0.012316	0.938602
ENSG00000170340	B3GNT2	-0.42386	0.033002	0.065929	0.967006
ENSG00000134590	RTL8C	-0.4238	0.10435	0.17075	0.986179
ENSG00000241563	CORT	-0.42333	0.22513	0.22473	0.987312
ENSG00000160094	ZNF362	-0.42332	0.0089414	0.02363	0.938602
ENSG00000163098	BIRC8	-0.42332	0.1957	0.19776	0.986697
ENSG00000128714	HOXD13	-0.42322	0.32939	0.334	0.994641
ENSG00000033030	ZCCHC8	-0.42316	0.25302	0.26803	0.991735
ENSG00000176055	MBLAC2	-0.4222	0.03232	0.060578	0.958792
ENSG00000198915	RASGEF1A	-0.4221	0.022714	0.045299	0.938602
ENSG00000140575	IQGAP1	-0.42176	0.0095422	0.024216	0.938602
ENSG00000077235	GTF3C1	-0.42141	0.20461	0.20449	0.986697
ENSG00000173114	LRRN3	-0.42103	0.028372	0.059051	0.957656
ENSG00000100393	EP300	-0.42094	0.099993	0.16452	0.986179
ENSG00000135439	AGAP2	-0.42086	0.00042375	0.0015709	0.711144
ENSG00000142046	TMEM91	-0.4205	0.093917	0.15554	0.985009
ENSG00000132016	C19orf57	-0.42043	0.11212	0.15903	0.986179
ENSG00000125319	C17orf53	-0.42039	0.35928	0.35911	0.994641
ENSG00000075388	FGF4	-0.4203	0.19435	0.1965	0.986697
ENSG00000171940	ZNF217	-0.4202	0.44172	0.4424	0.999982
ENSG00000275126	HIST1H4L	-0.42018	0.20326	0.20313	0.986697
ENSG00000105887	MTPN	-0.41981	0.39602	0.39691	0.995506
ENSG00000121318	TAS2R10	-0.41981	0.079967	0.13522	0.981549
ENSG00000160753	RUSC1	-0.41967	0.050495	0.088047	0.977013
ENSG00000166136	NDUFB8	-0.41966	0.17258	0.17245	0.986697
ENSG00000167861	HID1	-0.41937	0.047109	0.0839	0.977013
ENSG00000250067	YJEFN3	-0.41932	0.19844	0.24242	0.987312
ENSG00000128617	OPN1SW	-0.41918	0.28412	0.29422	0.992419
ENSG00000148798	INA	-0.41821	0.054042	0.097014	0.981259
ENSG00000185917	SETD4	-0.418	0.0056304	0.015284	0.938602
ENSG00000007541	PIGQ	-0.41776	0.1789	0.1919	0.986697
ENSG00000158435	CNOT11	-0.41774	0.32256	0.33685	0.994641
ENSG00000069345	DNAJA2	-0.41772	0.043716	0.078643	0.977013
ENSG00000124789	NUP153	-0.41751	0.58559	0.58572	0.999982
ENSG00000135472	FAIM2	-0.41731	0.18377	0.19615	0.986697
ENSG00000017427	IGF1	-0.4173	0.24552	0.26185	0.991735
ENSG00000091483	FH	-0.4172	0.22219	0.22213	0.987312
ENSG00000136261	BZW2	-0.41672	0.043825	0.078808	0.977013
ENSG00000092978	GPATCH2	-0.4166	0.23349	0.25192	0.990102
ENSG00000197771	MCMBP	-0.41646	0.11582	0.11751	0.981259
ENSG00000253309	SERPINE3	-0.41643	0.0055815	0.015429	0.938602
ENSG00000066926	FECH	-0.41641	0.38177	0.38308	0.994641
ENSG00000242441	GTF2A1L	-0.41589	0.068005	0.11765	0.981259
ENSG00000111906	HDDC2	-0.41585	0.021138	0.048169	0.938602
ENSG00000119977	TCTN3	-0.41584	0.2375	0.23758	0.987312
ENSG00000189326	SPANXN4	-0.41575	0.17077	0.20266	0.986697
ENSG00000066455	GOLGA5	-0.41568	0.39033	0.39478	0.995506
ENSG00000116285	ERRFI1	-0.41568	0.01114	0.028911	0.938602
ENSG00000131435	PDLIM4	-0.41551	0.1093	0.1779	0.986697
ENSG00000184292	TACSTD2	-0.41541	0.14163	0.16095	0.986179
ENSG00000167632	TRAPPC9	-0.41537	0.29682	0.31603	0.993074
ENSG00000103154	NECAB2	-0.41522	0.089712	0.14941	0.985009
ENSG00000177963	RIC8A	-0.41522	0.0026586	0.0074919	0.894019
ENSG00000167775	CD320	-0.41493	0.057647	0.10043	0.981259
ENSG00000173237	C11orf86	-0.41486	0.016588	0.0356	0.938602
ENSG00000072803	FBXW11	-0.41475	0.48092	0.48164	0.999982
ENSG00000096996	IL12RB1	-0.41465	0.0076795	0.015138	0.938602
ENSG00000181467	RAP2B	-0.41452	0.15479	0.2121	0.986697
ENSG00000131910	NR0B2	-0.41447	0.025366	0.049475	0.938602
ENSG00000153339	TRAPPC8	-0.41446	0.33617	0.33601	0.994641
ENSG00000121851	POLR3GL	-0.41418	0.32926	0.33389	0.994641
ENSG00000100170	SLC5A1	-0.41416	0.032376	0.060662	0.958792
ENSG00000088899	LZTS3	-0.4141	0.00017669	0.00067518	0.691132
ENSG00000170684	ZNF296	-0.41395	0.056735	0.099058	0.981259
ENSG00000168434	COG7	-0.41369	0.23467	0.23487	0.987312
ENSG00000163820	FYCO1	-0.41364	0.032828	0.0593	0.95861
ENSG00000167992	VWCE	-0.41355	0.34874	0.35169	0.994641
ENSG00000145337	PYURF	-0.41333	0.3722	0.37869	0.994641
ENSG00000131446	MGAT1	-0.4132	0.18029	0.18337	0.986697
ENSG00000006837	CDKL3	-0.41312	0.015931	0.040262	0.938602
ENSG00000130226	DPP6	-0.41294	0.027914	0.053635	0.957656
ENSG00000104219	ZDHHC2	-0.41278	0.22771	0.24719	0.989498
ENSG00000110195	FOLR1	-0.41272	0.093105	0.15436	0.985009
ENSG00000124713	GNMT	-0.41267	0.35354	0.35614	0.994641
ENSG00000126861	OMG	-0.41257	0.15464	0.19049	0.986697
ENSG00000047578	KIAA0556	-0.41253	0.10226	0.16769	0.986179
ENSG00000111058	ACSS3	-0.41227	0.012712	0.032695	0.938602
ENSG00000185262	UBALD2	-0.41216	0.31705	0.31664	0.993074
ENSG00000182944	EWSR1	-0.41172	0.077259	0.13061	0.981549
ENSG00000170502	NUDT9	-0.41154	0.0021173	0.0060658	0.876792
ENSG00000151247	EIF4E	-0.41146	0.27385	0.27366	0.991735
ENSG00000115386	REG1A	-0.41138	0.44762	0.4483	0.999982
ENSG00000243725	TTC4	-0.41137	0.19922	0.19907	0.986697
ENSG00000162923	WDR26	-0.41134	0.073221	0.088685	0.977013
ENSG00000131480	AOC2	-0.41132	0.22384	0.22434	0.987312
ENSG00000261701	HPR	-0.41132	0.054426	0.059566	0.958792
ENSG00000166821	PEX11A	-0.41126	0.20776	0.24903	0.989498
ENSG00000127080	IPPK	-0.41115	0.27267	0.27255	0.991735
ENSG00000196834	POTEI	-0.4108	0.15839	0.16323	0.986179
ENSG00000121152	NCAPH	-0.41034	0.38736	0.38736	0.994641
ENSG00000163116	STPG2	-0.41001	0.30547	0.3229	0.993828
ENSG00000147457	CHMP7	-0.40971	0.0054531	0.014807	0.938602
ENSG00000148346	LCN2	-0.40942	0.1401	0.14667	0.985009
ENSG00000075188	NUP37	-0.4093	0.073104	0.076967	0.977013
ENSG00000125903	DEFB129	-0.40914	0.0022359	0.0061597	0.876792
ENSG00000079246	XRCC5	-0.40908	0.13253	0.13244	0.981549
ENSG00000157823	AP3S2	-0.40903	0.20482	0.20449	0.986697
ENSG00000130700	GATA5	-0.40899	0.032872	0.061487	0.959131
ENSG00000110801	PSMD9	-0.40892	0.019276	0.036756	0.938602
ENSG00000197616	MYH6	-0.4089	0.23663	0.26998	0.991735
ENSG00000081386	ZNF510	-0.40877	0.037484	0.068772	0.977013
ENSG00000100991	TRPC4AP	-0.4087	0.019595	0.040369	0.938602
ENSG00000179526	SHARPIN	-0.40864	0.084217	0.14144	0.985009
ENSG00000148362	PAXX	-0.4084	0.46336	0.46395	0.999982
ENSG00000167770	OTUB1	-0.40832	0.012621	0.029189	0.938602
ENSG00000153140	CETN3	-0.40827	0.14252	0.18133	0.986697
ENSG00000237190	CDKN2AIPNL	-0.40785	0.46601	0.46631	0.999982
ENSG00000134283	PPHLN1	-0.40772	0.14698	0.20688	0.986697
ENSG00000179846	NKPD1	-0.4076	0.2255	0.22593	0.987312
ENSG00000128482	RNF112	-0.40749	0.0011972	0.003653	0.814864
ENSG00000198554	WDHD1	-0.40743	0.56614	0.56529	0.999982
ENSG00000128185	DGCR6L	-0.40738	0.31949	0.31895	0.993074
ENSG00000186973	FAM183A	-0.40738	0.50333	0.50404	0.999982
ENSG00000184697	CLDN6	-0.40713	0.04272	0.07558	0.977013
ENSG00000116406	EDEM3	-0.40703	0.022934	0.050877	0.949789
ENSG00000150457	LATS2	-0.40688	0.095118	0.15738	0.985056
ENSG00000047579	DTNBP1	-0.40682	0.090163	0.15004	0.985009
ENSG00000173457	PPP1R14B	-0.40676	0.18285	0.18572	0.986697
ENSG00000184270	HIST2H2AB	-0.40674	0.024102	0.047512	0.938602
ENSG00000172575	RASGRP1	-0.40667	0.0087635	0.023215	0.938602
ENSG00000148357	HMCN2	-0.40665	0.024345	0.045291	0.938602
ENSG00000118965	WDR35	-0.40657	0.054016	0.096975	0.981259
ENSG00000164924	YWHAZ	-0.40647	0.47901	0.4797	0.999982
ENSG00000166682	TMPRSS5	-0.40644	0.023123	0.045979	0.938602
ENSG00000037965	HOXC8	-0.40608	0.13905	0.15883	0.985943
ENSG00000244731	C4A	-0.40605	0.16895	0.18348	0.986697
ENSG00000166961	MS4A15	-0.40595	0.12484	0.16828	0.986179
ENSG00000174799	CEP135	-0.40573	0.4307	0.43186	0.999147
ENSG00000115850	LCT	-0.40565	0.074658	0.12664	0.981549
ENSG00000198336	MYL4	-0.40559	0.017471	0.042543	0.938602
ENSG00000144362	PHOSPHO2	-0.40555	0.047133	0.08684	0.977013
ENSG00000103024	NME3	-0.40554	0.3	0.31852	0.993074
ENSG00000169926	KLF13	-0.40552	0.06297	0.1087	0.981259
ENSG00000166351	POTED	-0.40531	0.329	0.32869	0.994641
ENSG00000263961	RHEX	-0.40521	0.016332	0.040834	0.938602
ENSG00000139637	C12orf10	-0.40519	0.014411	0.036794	0.938602
ENSG00000019505	SYT13	-0.40514	0.048459	0.08607	0.977013
ENSG00000165584	SSX3	-0.40492	0.33017	0.33468	0.994641
ENSG00000065621	GSTO2	-0.40486	0.16523	0.2193	0.987312
ENSG00000101138	CSTF1	-0.40481	0.090207	0.090238	0.977013
ENSG00000139364	TMEM132B	-0.40476	0.13829	0.13917	0.984514
ENSG00000009954	BAZ1B	-0.40475	0.00066138	0.0022441	0.753903
ENSG00000144057	ST6GAL2	-0.4047	0.23373	0.23396	0.987312
ENSG00000274618	HIST1H4F	-0.40465	0.31824	0.31776	0.993074
ENSG00000090054	SPTLC1	-0.40436	0.13651	0.17686	0.986697
ENSG00000136485	DCAF7	-0.40423	0.017533	0.037094	0.938602
ENSG00000070413	DGCR2	-0.40391	0.46508	0.46568	0.999982
ENSG00000167528	ZNF641	-0.40365	0.23879	0.27159	0.991735
ENSG00000122550	KLHL7	-0.40344	0.023981	0.047323	0.938602
ENSG00000171403	KRT9	-0.40342	0.0015925	0.0054086	0.870261
ENSG00000198889	DCAF12L1	-0.40325	0.01251	0.029008	0.938602
ENSG00000110696	C11orf58	-0.40316	0.64361	0.6435	0.999982
ENSG00000275718	CCL15	-0.4029	0.16852	0.18311	0.986697
ENSG00000185608	MRPL40	-0.40282	0.17252	0.17616	0.986697
ENSG00000112335	SNX3	-0.40274	0.016814	0.03263	0.938602
ENSG00000184601	C14orf180	-0.40265	0.0067763	0.018176	0.938602
ENSG00000204613	TRIM10	-0.40224	0.25677	0.2602	0.991735
ENSG00000170255	MRGPRX1	-0.40223	0.0269	0.049558	0.938602
ENSG00000204257	HLA-DMA	-0.40202	0.027838	0.050634	0.947672
ENSG00000132541	RIDA	-0.40192	0.052499	0.094702	0.981259
ENSG00000083838	ZNF446	-0.40141	0.4223	0.42255	0.998664
ENSG00000107929	LARP4B	-0.40138	0.35162	0.35438	0.994641
ENSG00000137770	CTDSPL2	-0.40114	0.50648	0.50716	0.999982
ENSG00000102096	PIM2	-0.40087	0.13399	0.17497	0.986697
ENSG00000155026	RSPH10B	-0.40062	0.060395	0.065071	0.967006
ENSG00000114054	PCCB	-0.40061	0.0002436	0.00091362	0.691132
ENSG00000153786	ZDHHC7	-0.40056	0.064105	0.11043	0.981259
ENSG00000115468	EFHD1	-0.40052	0.0043656	0.011875	0.938602
ENSG00000173653	RCE1	-0.40052	0.077226	0.13056	0.981549
ENSG00000178171	AMER3	-0.40028	0.013721	0.035137	0.938602
ENSG00000186198	SLC51B	-0.40025	0.066565	0.11555	0.981259
ENSG00000168509	HFE2	-0.40011	0.43011	0.43075	0.998664
ENSG00000221855	TAS2R41	-0.39997	0.11479	0.16103	0.986179
ENSG00000142694	EVA1B	-0.3999	0.31255	0.32874	0.994641
ENSG00000165792	METTL17	-0.39988	0.43737	0.43682	0.999982
ENSG00000205138	SDHAF1	-0.39963	0.35044	0.35029	0.994641
ENSG00000120458	MSANTD2	-0.39941	0.09623	0.14759	0.985009
ENSG00000143028	SYPL2	-0.39934	0.087467	0.14616	0.985009
ENSG00000158008	EXTL1	-0.39924	0.61523	0.61591	0.999982
ENSG00000012223	LTF	-0.39921	0.046078	0.082334	0.977013
ENSG00000167302	TEPSIN	-0.39908	0.00088126	0.0024853	0.778554
ENSG00000167272	POP5	-0.39855	0.2027	0.20256	0.986697
ENSG00000172061	LRRC15	-0.39847	0.012576	0.025308	0.938602
ENSG00000101349	PAK5	-0.39845	0.020612	0.042002	0.938602
ENSG00000106018	VIPR2	-0.39837	0.46309	0.46367	0.999982
ENSG00000181786	ACTL9	-0.39814	0.18732	0.23451	0.987312
ENSG00000185127	C6orf120	-0.39776	0.55187	0.55247	0.999982
ENSG00000196517	SLC6A9	-0.39767	0.5423	0.5429	0.999982
ENSG00000088876	ZNF343	-0.39758	0.27996	0.27955	0.992419
ENSG00000122299	ZC3H7A	-0.39736	0.45339	0.45382	0.999982
ENSG00000117697	NSL1	-0.39731	0.13969	0.13956	0.984514
ENSG00000168703	WFDC12	-0.39722	0.3668	0.37402	0.994641
ENSG00000165672	PRDX3	-0.39706	0.26921	0.27145	0.991735
ENSG00000070087	PFN2	-0.39699	0.047829	0.083697	0.977013
ENSG00000086589	RBM22	-0.39675	0.3006	0.30055	0.993074
ENSG00000196344	ADH7	-0.39644	0.075334	0.12845	0.981549
ENSG00000163611	SPICE1	-0.39643	2.8255e-05	0.00011353	0.329208
ENSG00000143774	GUK1	-0.39586	0.12067	0.12058	0.981549
ENSG00000167578	RAB4B	-0.39583	0.20199	0.24499	0.988193
ENSG00000116774	OLFML3	-0.39566	0.040036	0.076331	0.977013
ENSG00000197345	MRPL21	-0.39542	0.073408	0.10717	0.981259
ENSG00000111215	PRR4	-0.39536	0.031778	0.059704	0.958792
ENSG00000156467	UQCRB	-0.39526	0.29391	0.29376	0.992419
ENSG00000212993	POU5F1B	-0.39489	0.30356	0.30321	0.993074
ENSG00000132535	DLG4	-0.39481	0.097113	0.16033	0.986179
ENSG00000105281	SLC1A5	-0.39469	0.22933	0.23556	0.987312
ENSG00000161533	ACOX1	-0.39459	0.42534	0.4259	0.998664
ENSG00000105738	SIPA1L3	-0.39451	0.28447	0.29453	0.992419
ENSG00000100568	VTI1B	-0.39432	0.41962	0.42028	0.998664
ENSG00000117245	KIF17	-0.39405	0.10493	0.17157	0.986179
ENSG00000176531	PHLDB3	-0.39383	0.19216	0.20328	0.986697
ENSG00000102383	ZDHHC15	-0.39354	0.011225	0.02913	0.938602
ENSG00000149428	HYOU1	-0.3934	0.29814	0.29802	0.993074
ENSG00000103269	RHBDL1	-0.39338	0.35348	0.36249	0.994641
ENSG00000138669	PRKG2	-0.39335	0.30756	0.31448	0.993074
ENSG00000179051	RCC2	-0.39316	0.24606	0.26229	0.991735
ENSG00000180878	C11orf42	-0.39312	0.1281	0.19424	0.986697
ENSG00000084444	FAM234B	-0.39272	0.14248	0.16164	0.986179
ENSG00000198862	LTN1	-0.39269	0.00061594	0.0022532	0.753903
ENSG00000186998	EMID1	-0.3926	0.39322	0.39415	0.995506
ENSG00000146425	DYNLT1	-0.39226	0.064096	0.11041	0.981259
ENSG00000174950	CD164L2	-0.39208	0.051287	0.090495	0.977013
ENSG00000164185	ZNF474	-0.39187	0.21333	0.22156	0.987312
ENSG00000242616	GNG10	-0.39181	0.31595	0.31603	0.993074
ENSG00000172977	KAT5	-0.39151	0.0021385	0.0058985	0.876792
ENSG00000143811	PYCR2	-0.3911	0.31008	0.31671	0.993074
ENSG00000141098	GFOD2	-0.39106	0.076841	0.13069	0.981549
ENSG00000170775	GPR37	-0.39106	0.36289	0.3649	0.994641
ENSG00000077380	DYNC1I2	-0.39078	0.30737	0.30731	0.993074
ENSG00000140259	MFAP1	-0.39056	0.37264	0.37254	0.994641
ENSG00000159217	IGF2BP1	-0.39055	0.045357	0.081219	0.977013
ENSG00000111728	ST8SIA1	-0.39051	0.22845	0.24782	0.989498
ENSG00000121897	LIAS	-0.39038	0.50375	0.50396	0.999982
ENSG00000132031	MATN3	-0.39011	0.032161	0.060321	0.958792
ENSG00000167711	SERPINF2	-0.38992	0.26947	0.2817	0.992419
ENSG00000149016	TUT1	-0.38986	0.25463	0.25431	0.990424
ENSG00000136159	NUDT15	-0.38983	0.013544	0.030677	0.938602
ENSG00000234438	KBTBD13	-0.3898	0.32833	0.34157	0.994641
ENSG00000160551	TAOK1	-0.38975	0.04228	0.079694	0.977013
ENSG00000183648	NDUFB1	-0.38974	0.14887	0.15458	0.985009
ENSG00000253710	ALG11	-0.38967	0.23401	0.23399	0.987312
ENSG00000177992	SPATA31E1	-0.38954	0.041608	0.078678	0.977013
ENSG00000188155	KRTAP10-6	-0.38924	0.42886	0.42828	0.998664
ENSG00000171174	RBKS	-0.38923	0.028416	0.054407	0.957656
ENSG00000158869	FCER1G	-0.38893	0.087304	0.090333	0.977013
ENSG00000171448	ZBTB26	-0.38879	0.079647	0.13431	0.981549
ENSG00000100083	GGA1	-0.38876	0.03925	0.075198	0.977013
ENSG00000134874	DZIP1	-0.38867	0.010431	0.027194	0.938602
ENSG00000054598	FOXC1	-0.38866	0.11282	0.11463	0.981259
ENSG00000274209	ANTXRL	-0.38859	0.5734	0.5726	0.999982
ENSG00000166947	EPB42	-0.38841	0.25608	0.28461	0.992419
ENSG00000106006	HOXA6	-0.38834	0.39885	0.39826	0.995506
ENSG00000163029	SMC6	-0.38823	0.29348	0.29332	0.992419
ENSG00000204428	LY6G5C	-0.38817	0.15903	0.19376	0.986697
ENSG00000187838	PLSCR3	-0.38785	0.028904	0.055167	0.957656
ENSG00000197275	RAD54B	-0.38765	0.054492	0.059622	0.958792
ENSG00000213741	RPS29	-0.38759	0.28405	0.28381	0.992419
ENSG00000143753	DEGS1	-0.38736	0.037543	0.072693	0.977013
ENSG00000213085	CFAP45	-0.3872	0.098888	0.16291	0.986179
ENSG00000174016	FAM46D	-0.38706	0.49026	0.4905	0.999982
ENSG00000137473	TTC29	-0.38659	0.0024549	0.0067527	0.892218
ENSG00000143412	ANXA9	-0.38651	0.4648	0.46509	0.999982
ENSG00000179241	LDLRAD3	-0.38609	0.030806	0.058192	0.957656
ENSG00000105971	CAV2	-0.38571	0.26024	0.27403	0.991735
ENSG00000099308	MAST3	-0.38569	0.019182	0.036592	0.938602
ENSG00000183559	C10orf120	-0.38555	0.0086906	0.022884	0.938602
ENSG00000100365	NCF4	-0.38546	0.58942	0.58865	0.999982
ENSG00000124391	IL17C	-0.38512	0.03551	0.065708	0.967006
ENSG00000106462	EZH2	-0.38504	0.00037535	0.001403	0.711144
ENSG00000105538	RASIP1	-0.3849	0.076144	0.12967	0.981549
ENSG00000157570	TSPAN18	-0.38477	0.0023546	0.0053784	0.870261
ENSG00000124788	ATXN1	-0.38476	0.0058351	0.015797	0.938602
ENSG00000100565	LRRC74A	-0.38472	0.032738	0.05915	0.957656
ENSG00000262576	PCDHGA4	-0.38472	0.023815	0.047061	0.938602
ENSG00000163161	ERCC3	-0.38432	0.33516	0.34723	0.994641
ENSG00000174371	EXO1	-0.38418	0.0044734	0.012168	0.938602
ENSG00000127507	ADGRE2	-0.38413	0.10174	0.15158	0.985009
ENSG00000149091	DGKZ	-0.38409	0.02823	0.058832	0.957656
ENSG00000125257	ABCC4	-0.38405	0.0011554	0.0035421	0.814864
ENSG00000198105	ZNF248	-0.38395	0.37768	0.37685	0.994641
ENSG00000105755	ETHE1	-0.38394	0.24108	0.24099	0.987312
ENSG00000168936	TMEM129	-0.38387	0.032365	0.060647	0.958792
ENSG00000142273	CBLC	-0.38385	0.10666	0.17403	0.986697
ENSG00000066136	NFYC	-0.38349	0.04745	0.083073	0.977013
ENSG00000127954	STEAP4	-0.38342	0.054885	0.096169	0.981259
ENSG00000108433	GOSR2	-0.38324	0.22206	0.25932	0.991735
ENSG00000181938	GINS3	-0.38319	0.22992	0.24899	0.989498
ENSG00000256222	MTRNR2L3	-0.38312	0.25314	0.25693	0.990424
ENSG00000222038	POTEJ	-0.38293	0.23023	0.23015	0.987312
ENSG00000083750	RRAGB	-0.38282	0.00806	0.021401	0.938602
ENSG00000198682	PAPSS2	-0.38279	0.12239	0.19048	0.986697
ENSG00000143125	PROK1	-0.38253	0.015583	0.033969	0.938602
ENSG00000119943	PYROXD2	-0.38247	0.0035088	0.0096896	0.938602
ENSG00000141556	TBCD	-0.38204	0.25418	0.25388	0.990424
ENSG00000170423	KRT78	-0.38193	0.12813	0.17075	0.986179
ENSG00000283632	EXOC3L2	-0.38187	0.010809	0.026298	0.938602
ENSG00000163466	ARPC2	-0.3814	0.37699	0.37849	0.994641
ENSG00000101347	SAMHD1	-0.38121	0.29119	0.31158	0.993074
ENSG00000126233	SLURP1	-0.3812	0.071181	0.12229	0.981549
ENSG00000108774	RAB5C	-0.38087	0.21742	0.25597	0.990424
ENSG00000128346	C22orf23	-0.38084	0.15006	0.20892	0.986697
ENSG00000068097	HEATR6	-0.38076	0.42399	0.42462	0.998664
ENSG00000082213	C5orf22	-0.38033	0.028868	0.059818	0.958792
ENSG00000234829	IFNA17	-0.38032	0.24778	0.24766	0.989498
ENSG00000224389	C4B	-0.38026	0.45251	0.45195	0.999982
ENSG00000066379	ZNRD1	-0.38004	0.49725	0.49708	0.999982
ENSG00000134152	KATNBL1	-0.38004	0.24035	0.24542	0.98829
ENSG00000007255	TRAPPC6A	-0.37985	0.42758	0.42819	0.998664
ENSG00000100815	TRIP11	-0.37944	0.045678	0.08171	0.977013
ENSG00000126777	KTN1	-0.37934	2.744e-05	0.00011182	0.329208
ENSG00000149657	LSM14B	-0.37927	0.00048024	0.0017575	0.711144
ENSG00000196209	SIRPB2	-0.37901	0.52521	0.52449	0.999982
ENSG00000072952	MRVI1	-0.37872	0.2953	0.29575	0.992419
ENSG00000162571	TTLL10	-0.37838	0.096413	0.1593	0.986179
ENSG00000143398	PIP5K1A	-0.37829	0.073451	0.1072	0.981259
ENSG00000130560	UBAC1	-0.37826	0.029759	0.056511	0.957656
ENSG00000105583	WDR83OS	-0.37802	0.59276	0.59252	0.999982
ENSG00000099994	SUSD2	-0.37795	0.094572	0.1235	0.981549
ENSG00000186889	TMEM17	-0.37786	0.51983	0.5204	0.999982
ENSG00000188070	C11orf95	-0.37783	0.058458	0.1036	0.981259
ENSG00000267467	APOC4	-0.3777	0.28644	0.30781	0.993074
ENSG00000140992	PDPK1	-0.37732	0.092647	0.10523	0.981259
ENSG00000125780	TGM3	-0.37725	0.60169	0.60154	0.999982
ENSG00000173141	MRPL57	-0.3771	0.3174	0.31746	0.993074
ENSG00000092098	RNF31	-0.37706	0.31989	0.31958	0.993074
ENSG00000168476	REEP4	-0.37703	0.064366	0.10014	0.981259
ENSG00000122566	HNRNPA2B1	-0.37702	0.32432	0.32364	0.993828
ENSG00000151838	CCDC175	-0.37661	0.032354	0.064956	0.967006
ENSG00000156298	TSPAN7	-0.37658	0.026141	0.050709	0.947672
ENSG00000157131	C8A	-0.3765	0.0054328	0.015067	0.938602
ENSG00000029364	SLC39A9	-0.37627	0.18735	0.21535	0.986697
ENSG00000159885	ZNF222	-0.37621	0.055605	0.093513	0.981259
ENSG00000161958	FGF11	-0.37615	0.44668	0.44616	0.999982
ENSG00000166004	CEP295	-0.37612	0.1981	0.19999	0.986697
ENSG00000069329	VPS35	-0.37611	0.47338	0.47399	0.999982
ENSG00000128000	ZNF780B	-0.37608	0.37206	0.37366	0.994641
ENSG00000095777	MYO3A	-0.37598	0.056629	0.10083	0.981259
ENSG00000100678	SLC8A3	-0.37594	0.39617	0.39707	0.995506
ENSG00000185158	LRRC37B	-0.37569	0.35916	0.36742	0.994641
ENSG00000119953	SMNDC1	-0.37546	0.34147	0.34128	0.994641
ENSG00000151229	SLC2A13	-0.37543	0.30722	0.32435	0.994085
ENSG00000119004	CYP20A1	-0.37534	0.19166	0.20285	0.986697
ENSG00000131233	GJA9	-0.37533	0.55452	0.5546	0.999982
ENSG00000133657	ATP13A3	-0.37528	0.020283	0.046873	0.938602
ENSG00000267206	LCN6	-0.37528	0.12722	0.13522	0.981549
ENSG00000156140	ADAMTS3	-0.37526	0.072031	0.12354	0.981549
ENSG00000116584	ARHGEF2	-0.37521	0.098313	0.1491	0.985009
ENSG00000184113	CLDN5	-0.3751	0.14202	0.18097	0.986697
ENSG00000166889	PATL1	-0.37506	0.0098414	0.020705	0.938602
ENSG00000144021	CIAO1	-0.37504	0.19393	0.19369	0.986697
ENSG00000166037	CEP57	-0.37488	0.041984	0.075867	0.977013
ENSG00000167747	C19orf48	-0.37479	0.045188	0.080964	0.977013
ENSG00000164045	CDC25A	-0.37468	0.54383	0.54401	0.999982
ENSG00000166573	GALR1	-0.37414	0.23941	0.25677	0.990424
ENSG00000079459	FDFT1	-0.37412	0.095228	0.15755	0.985056
ENSG00000168243	GNG4	-0.3738	0.0093907	0.024706	0.938602
ENSG00000174015	SPERT	-0.37359	0.0021743	0.0069399	0.892218
ENSG00000103707	MTFMT	-0.37338	0.10461	0.17112	0.986179
ENSG00000182704	TSKU	-0.37336	0.023759	0.046983	0.938602
ENSG00000137404	NRM	-0.37275	0.17698	0.20735	0.986697
ENSG00000117174	ZNHIT6	-0.37274	0.19576	0.19781	0.986697
ENSG00000187790	FANCM	-0.37265	0.43312	0.43263	0.99917
ENSG00000169231	THBS3	-0.37263	0.10516	0.15404	0.985009
ENSG00000110693	SOX6	-0.37261	0.01642	0.035338	0.938602
ENSG00000185527	PDE6G	-0.37247	0.075986	0.12868	0.981549
ENSG00000187223	LCE2D	-0.37237	0.037101	0.068186	0.977013
ENSG00000101255	TRIB3	-0.37231	0.029395	0.053747	0.957656
ENSG00000204671	IL31	-0.37229	0.058885	0.10234	0.981259
ENSG00000139163	ETNK1	-0.37224	0.0046402	0.012642	0.938602
ENSG00000105136	ZNF419	-0.37195	0.094824	0.1237	0.981549
ENSG00000169020	ATP5ME	-0.37191	0.3597	0.35953	0.994641
ENSG00000142538	PTH2	-0.37184	0.033925	0.067311	0.976641
ENSG00000179344	HLA-DQB1	-0.37174	0.038258	0.069993	0.977013
ENSG00000085491	SLC25A24	-0.37135	0.045429	0.084364	0.977013
ENSG00000105655	ISYNA1	-0.37112	0.20434	0.24661	0.989498
ENSG00000007944	MYLIP	-0.37091	0.51803	0.51725	0.999982
ENSG00000143294	PRCC	-0.37091	0.089243	0.10232	0.981259
ENSG00000124469	CEACAM8	-0.37082	0.070177	0.12082	0.981549
ENSG00000111206	FOXM1	-0.37072	0.047947	0.083874	0.977013
ENSG00000130821	SLC6A8	-0.37062	0.070989	0.12094	0.981549
ENSG00000140368	PSTPIP1	-0.37057	0.19987	0.2098	0.986697
ENSG00000256453	DND1	-0.37047	0.028798	0.05276	0.957656
ENSG00000163145	C1QTNF7	-0.37043	0.028215	0.051787	0.955768
ENSG00000275774	HNRNPCL2	-0.3704	0.22566	0.22526	0.987312
ENSG00000115289	PCGF1	-0.37023	0.076202	0.12975	0.981549
ENSG00000240583	AQP1	-0.36984	0.56567	0.56634	0.999982
ENSG00000084693	AGBL5	-0.36979	0.27635	0.28757	0.992419
ENSG00000136352	NKX2-1	-0.36974	0.045365	0.084275	0.977013
ENSG00000173013	CCDC96	-0.36974	0.098219	0.16191	0.986179
ENSG00000152580	IGSF10	-0.36973	0.33201	0.33634	0.994641
ENSG00000092067	CEBPE	-0.3696	0.10089	0.12837	0.981549
ENSG00000175213	ZNF408	-0.36957	0.47412	0.47438	0.999982
ENSG00000047634	SCML1	-0.36925	0.021538	0.048785	0.938602
ENSG00000116670	MAD2L2	-0.36871	0.48994	0.49003	0.999982
ENSG00000142661	MYOM3	-0.36871	0.046302	0.082679	0.977013
ENSG00000183091	NEB	-0.36857	0.0037173	0.010861	0.938602
ENSG00000104892	KLC3	-0.36849	0.043373	0.076615	0.977013
ENSG00000176692	FOXC2	-0.36829	0.25744	0.27171	0.991735
ENSG00000174327	SLC16A13	-0.36796	0.33298	0.34541	0.994641
ENSG00000183908	LRRC55	-0.36748	0.29515	0.31475	0.993074
ENSG00000165480	SKA3	-0.36705	0.2851	0.28486	0.992419
ENSG00000166949	SMAD3	-0.36693	0.36838	0.36753	0.994641
ENSG00000115317	HTRA2	-0.36683	0.42305	0.42239	0.998664
ENSG00000162552	WNT4	-0.36676	0.18559	0.19769	0.986697
ENSG00000105048	TNNT1	-0.36664	0.32112	0.32054	0.993074
ENSG00000138755	CXCL9	-0.36655	0.39132	0.39565	0.995506
ENSG00000183726	TMEM50A	-0.36653	0.011249	0.02918	0.938602
ENSG00000156030	ELMSAN1	-0.36624	0.28121	0.30372	0.993074
ENSG00000259494	MRPL46	-0.36615	0.16521	0.16942	0.986179
ENSG00000179832	MROH1	-0.36576	0.039188	0.071435	0.977013
ENSG00000163508	EOMES	-0.36569	0.049571	0.086541	0.977013
ENSG00000105875	WDR91	-0.36566	0.084839	0.14236	0.985009
ENSG00000149499	EML3	-0.36546	0.0075373	0.020273	0.938602
ENSG00000101292	PROKR2	-0.36528	0.30704	0.30696	0.993074
ENSG00000187837	HIST1H1C	-0.36521	0.034906	0.06471	0.967006
ENSG00000186166	CCDC84	-0.36513	0.6447	0.64417	0.999982
ENSG00000135341	MAP3K7	-0.36511	0.050421	0.091609	0.977886
ENSG00000167685	ZNF444	-0.3651	0.049049	0.08561	0.977013
ENSG00000125820	NKX2-2	-0.36505	0.29065	0.29057	0.992419
ENSG00000152766	ANKRD22	-0.365	0.0046024	0.012517	0.938602
ENSG00000213859	KCTD11	-0.36497	0.0079399	0.021237	0.938602
ENSG00000177468	OLIG3	-0.36479	0.015081	0.029679	0.938602
ENSG00000204439	C6orf47	-0.36458	0.23568	0.2537	0.990424
ENSG00000168795	ZBTB5	-0.36448	0.12197	0.19018	0.986697
ENSG00000126787	DLGAP5	-0.36437	0.054419	0.095397	0.981259
ENSG00000131165	CHMP1A	-0.36437	0.014684	0.037442	0.938602
ENSG00000204386	NEU1	-0.36412	0.012574	0.032365	0.938602
ENSG00000126226	PCID2	-0.36395	0.33605	0.33623	0.994641
ENSG00000181291	TMEM132E	-0.3639	0.19391	0.22046	0.987312
ENSG00000188227	ZNF793	-0.36385	0.064991	0.11318	0.981259
ENSG00000108176	DNAJC12	-0.36362	0.0083212	0.022139	0.938602
ENSG00000101425	BPI	-0.36361	0.067508	0.11556	0.981259
ENSG00000152700	SAR1B	-0.36358	0.26036	0.28784	0.992419
ENSG00000125337	KIF25	-0.36356	0.024726	0.045955	0.938602
ENSG00000213139	CRYGS	-0.36354	0.51641	0.51647	0.999982
ENSG00000128951	DUT	-0.36352	0.024142	0.044943	0.938602
ENSG00000179071	CCDC89	-0.36351	0.43671	0.43736	0.999982
ENSG00000196872	KIAA1211L	-0.36342	0.027936	0.053666	0.957656
ENSG00000221909	FAM200A	-0.36333	0.0058565	0.016138	0.938602
ENSG00000119922	IFIT2	-0.36307	0.15844	0.21462	0.986697
ENSG00000198876	DCAF12	-0.36303	0.0069399	0.018786	0.938602
ENSG00000204842	ATXN2	-0.36302	0.016421	0.03197	0.938602
ENSG00000178074	C2orf69	-0.36279	0.082261	0.13861	0.984308
ENSG00000088247	KHSRP	-0.36262	0.3423	0.34574	0.994641
ENSG00000184828	ZBTB7C	-0.36258	0.1698	0.17359	0.986697
ENSG00000170893	TRH	-0.36246	0.18532	0.19746	0.986697
ENSG00000263715	LINC02210-CRHR1	-0.36239	0.089732	0.089768	0.977013
ENSG00000127863	TNFRSF19	-0.36237	0.38223	0.38144	0.994641
ENSG00000169446	MMGT1	-0.36236	0.24114	0.24083	0.987312
ENSG00000139269	INHBE	-0.36235	0.10139	0.12875	0.981549
ENSG00000179598	PLD6	-0.36203	0.058886	0.10235	0.981259
ENSG00000148926	ADM	-0.36167	0.23312	0.25161	0.989997
ENSG00000265972	TXNIP	-0.36167	0.016198	0.040651	0.938602
ENSG00000170667	RASA4B	-0.36156	0.49662	0.4968	0.999982
ENSG00000101132	PFDN4	-0.36148	0.39944	0.39885	0.995506
ENSG00000134970	TMED7	-0.36093	0.19689	0.19663	0.986697
ENSG00000039650	PNKP	-0.36057	0.33026	0.33047	0.994641
ENSG00000105479	CCDC114	-0.36052	0.18847	0.21621	0.986697
ENSG00000137449	CPEB2	-0.36051	0.38204	0.38333	0.994641
ENSG00000169515	CCDC8	-0.36044	0.059176	0.10462	0.981259
ENSG00000086758	HUWE1	-0.3604	0.19455	0.1967	0.986697
ENSG00000087250	MT3	-0.36035	0.059339	0.10484	0.981259
ENSG00000212864	RNF208	-0.36034	0.12077	0.1653	0.986179
ENSG00000144681	STAC	-0.36019	0.32686	0.34035	0.994641
ENSG00000152944	MED21	-0.36017	0.2226	0.22222	0.987312
ENSG00000146247	PHIP	-0.36008	0.31193	0.31833	0.993074
ENSG00000241852	C8orf58	-0.35981	0.25629	0.28479	0.992419
ENSG00000174132	FAM174A	-0.35964	0.50396	0.50417	0.999982
ENSG00000124155	PIGT	-0.35948	0.044186	0.082529	0.977013
ENSG00000214860	EVPLL	-0.35929	0.4171	0.41643	0.998664
ENSG00000073146	MOV10L1	-0.35889	0.065703	0.11284	0.981259
ENSG00000180596	HIST1H2BC	-0.35888	0.31481	0.31445	0.993074
ENSG00000165819	METTL3	-0.35886	0.22638	0.22679	0.987312
ENSG00000134285	FKBP11	-0.35865	0.0058375	0.016088	0.938602
ENSG00000079616	KIF22	-0.35859	0.32114	0.32122	0.993403
ENSG00000124508	BTN2A2	-0.35855	0.34499	0.34485	0.994641
ENSG00000204822	MRPL53	-0.35831	0.2963	0.29615	0.992419
ENSG00000075043	KCNQ2	-0.35786	0.40923	0.40998	0.997344
ENSG00000118855	MFSD1	-0.35786	0.43846	0.43916	0.999982
ENSG00000206203	TSSK2	-0.35742	0.31276	0.31254	0.993074
ENSG00000111731	C2CD5	-0.35737	0.17017	0.22269	0.987312
ENSG00000171199	OPRPN	-0.35731	0.013292	0.030284	0.938602
ENSG00000129083	COPB1	-0.35729	0.49388	0.49369	0.999982
ENSG00000183476	SH2D7	-0.35725	0.12227	0.1904	0.986697
ENSG00000213625	LEPROT	-0.3572	0.096313	0.15915	0.986179
ENSG00000184208	C22orf46	-0.35714	0.14926	0.16721	0.986179
ENSG00000168874	ATOH8	-0.35704	0.0016095	0.0047172	0.845171
ENSG00000196747	HIST1H2AI	-0.35698	0.27545	0.27534	0.991735
ENSG00000172724	CCL19	-0.35695	0.062917	0.10862	0.981259
ENSG00000168591	TMUB2	-0.35683	0.3592	0.35832	0.994641
ENSG00000214872	SMTNL1	-0.35669	0.0062466	0.014509	0.938602
ENSG00000130775	THEMIS2	-0.35664	0.067414	0.11542	0.981259
ENSG00000183395	PMCH	-0.35661	0.051617	0.091025	0.977013
ENSG00000176658	MYO1D	-0.35652	0.10443	0.15351	0.985009
ENSG00000181038	METTL23	-0.35652	0.30363	0.311	0.993074
ENSG00000107036	RIC1	-0.35644	0.0086313	0.022899	0.938602
ENSG00000011009	LYPLA2	-0.35641	0.34902	0.35194	0.994641
ENSG00000183569	SERHL2	-0.35631	0.0077291	0.020726	0.938602
ENSG00000137198	GMPR	-0.35613	0.5015	0.50085	0.999982
ENSG00000179455	MKRN3	-0.35582	0.088784	0.14811	0.985009
ENSG00000133597	ADCK2	-0.35555	0.54517	0.54531	0.999982
ENSG00000160214	RRP1	-0.35531	0.20465	0.20453	0.986697
ENSG00000177108	ZDHHC22	-0.35501	0.3793	0.38491	0.994641
ENSG00000110446	SLC15A3	-0.355	0.21399	0.25348	0.990424
ENSG00000227234	SPANXB1	-0.35498	0.035159	0.065121	0.967006
ENSG00000178033	CALHM5	-0.35487	0.078782	0.13293	0.981549
ENSG00000124160	NCOA5	-0.35481	0.29459	0.31429	0.993074
ENSG00000165609	NUDT5	-0.35468	0.12707	0.19355	0.986697
ENSG00000175311	ANKS4B	-0.35458	0.19827	0.24231	0.987312
ENSG00000105519	CAPS	-0.35438	0.28526	0.28628	0.992419
ENSG00000166839	ANKDD1A	-0.35433	0.0058842	0.016206	0.938602
ENSG00000141522	ARHGDIA	-0.35416	0.33666	0.34056	0.994641
ENSG00000110665	C11orf21	-0.35399	0.049824	0.088211	0.977013
ENSG00000171540	OTP	-0.35377	0.014634	0.032439	0.938602
ENSG00000105695	MAG	-0.3536	0.48189	0.48215	0.999982
ENSG00000108961	RANGRF	-0.35352	0.0049592	0.013897	0.938602
ENSG00000163633	C4orf36	-0.35341	0.007866	0.021066	0.938602
ENSG00000104883	PEX11G	-0.35318	0.25997	0.25969	0.991735
ENSG00000165410	CFL2	-0.35288	0.059546	0.10514	0.981259
ENSG00000163362	INAVA	-0.35276	0.17151	0.22359	0.987312
ENSG00000104371	DKK4	-0.35269	0.010974	0.02848	0.938602
ENSG00000248385	TARM1	-0.3526	0.15395	0.18998	0.986697
ENSG00000174917	C19orf70	-0.35228	0.1942	0.23939	0.987312
ENSG00000186844	LCE1A	-0.35227	0.56645	0.56663	0.999982
ENSG00000171302	CANT1	-0.35223	0.24907	0.25325	0.990424
ENSG00000075914	EXOSC7	-0.35218	0.45895	0.45891	0.999982
ENSG00000137310	TCF19	-0.35195	0.40986	0.41062	0.997344
ENSG00000106683	LIMK1	-0.35185	0.54875	0.54888	0.999982
ENSG00000108590	MED31	-0.35185	0.36053	0.35965	0.994641
ENSG00000176915	ANKLE2	-0.35179	0.39544	0.39529	0.995506
ENSG00000187098	MITF	-0.35177	0.0072263	0.01949	0.938602
ENSG00000172752	COL6A5	-0.35176	0.058039	0.10296	0.981259
ENSG00000116741	RGS2	-0.35175	0.056245	0.098312	0.981259
ENSG00000143110	C1orf162	-0.35158	0.26891	0.29433	0.992419
ENSG00000180694	TMEM64	-0.35144	0.014889	0.032849	0.938602
ENSG00000137959	IFI44L	-0.35141	0.51333	0.51343	0.999982
ENSG00000111785	RIC8B	-0.35136	0.20764	0.24896	0.989498
ENSG00000164961	WASHC5	-0.35136	0.48852	0.48876	0.999982
ENSG00000108187	PBLD	-0.35134	0.10381	0.15306	0.985009
ENSG00000140006	WDR89	-0.3512	0.0039604	0.011468	0.938602
ENSG00000178691	SUZ12	-0.35107	0.15346	0.18959	0.986697
ENSG00000138115	CYP2C8	-0.3507	0.1075	0.11814	0.981259
ENSG00000145826	LECT2	-0.35068	0.034006	0.061272	0.959131
ENSG00000165591	FAAH2	-0.35049	0.044993	0.079187	0.977013
ENSG00000072954	TMEM38A	-0.35007	0.47079	0.47086	0.999982
ENSG00000171794	UTF1	-0.35003	0.032804	0.065638	0.967006
ENSG00000103266	STUB1	-0.34985	0.20074	0.22578	0.987312
ENSG00000118162	KPTN	-0.34981	0.40131	0.40138	0.995506
ENSG00000151952	TMEM132D	-0.34966	0.022772	0.045393	0.938602
ENSG00000132825	PPP1R3D	-0.34965	0.19118	0.19101	0.986697
ENSG00000175664	TEX26	-0.34957	0.25369	0.28283	0.992419
ENSG00000197921	HES5	-0.34955	0.089975	0.14977	0.985009
ENSG00000180730	SHISA2	-0.34953	0.06521	0.11353	0.981259
ENSG00000170890	PLA2G1B	-0.34934	0.015049	0.03828	0.938602
ENSG00000007264	MATK	-0.34933	0.21266	0.23515	0.987312
ENSG00000109667	SLC2A9	-0.34923	0.063667	0.10978	0.981259
ENSG00000154016	GRAP	-0.34917	0.20644	0.20609	0.986697
ENSG00000197603	C5orf42	-0.34912	0.10815	0.17622	0.986697
ENSG00000125970	RALY	-0.34894	0.40036	0.39978	0.995506
ENSG00000108599	AKAP10	-0.3489	0.0018389	0.0050802	0.858166
ENSG00000105171	POP4	-0.3485	0.5059	0.5058	0.999982
ENSG00000122591	FAM126A	-0.3485	0.076729	0.12981	0.981549
ENSG00000160124	CCDC58	-0.34845	0.39674	0.39762	0.995506
ENSG00000127191	TRAF2	-0.34837	0.24678	0.26286	0.991735
ENSG00000101198	NKAIN4	-0.34827	0.42071	0.42137	0.998664
ENSG00000171428	NAT1	-0.34827	0.37691	0.37842	0.994641
ENSG00000075415	SLC25A3	-0.34825	0.22448	0.22444	0.987312
ENSG00000162433	AK4	-0.34787	0.12852	0.19454	0.986697
ENSG00000107404	DVL1	-0.34751	0.010437	0.027215	0.938602
ENSG00000082146	STRADB	-0.34696	0.020434	0.038724	0.938602
ENSG00000099866	MADCAM1	-0.34688	0.022328	0.041097	0.938602
ENSG00000081189	MEF2C	-0.34646	0.0090872	0.019386	0.938602
ENSG00000203985	LDLRAD1	-0.34646	0.60586	0.60511	0.999982
ENSG00000047346	FAM214A	-0.3464	0.53042	0.5305	0.999982
ENSG00000100647	SUSD6	-0.34637	0.012829	0.032982	0.938602
ENSG00000169884	WNT10B	-0.34631	0.048097	0.085497	0.977013
ENSG00000186416	NKRF	-0.34628	0.26829	0.2678	0.991735
ENSG00000177971	IMP3	-0.34616	0.36358	0.36385	0.994641
ENSG00000173276	ZBTB21	-0.34584	0.087894	0.14679	0.985009
ENSG00000165478	HEPACAM	-0.3458	0.53584	0.53597	0.999982
ENSG00000142102	PGGHG	-0.34579	0.20423	0.21356	0.986697
ENSG00000120318	ARAP3	-0.34578	0.25338	0.26832	0.991735
ENSG00000068971	PPP2R5B	-0.34559	0.040123	0.076459	0.977013
ENSG00000065060	UHRF1BP1	-0.34553	0.5163	0.51636	0.999982
ENSG00000148680	HTR7	-0.34549	0.052656	0.092609	0.97904
ENSG00000100908	EMC9	-0.34533	0.51122	0.51185	0.999982
ENSG00000172731	LRRC20	-0.34514	0.15506	0.16019	0.986179
ENSG00000149260	CAPN5	-0.34505	0.03205	0.058029	0.957656
ENSG00000162723	SLAMF9	-0.345	0.010425	0.021693	0.938602
ENSG00000164082	GRM2	-0.34489	0.17398	0.18773	0.986697
ENSG00000141084	RANBP10	-0.34476	0.0080378	0.015809	0.938602
ENSG00000176371	ZSCAN2	-0.34475	0.42221	0.42283	0.998664
ENSG00000007216	SLC13A2	-0.34468	0.035657	0.063992	0.965617
ENSG00000147481	SNTG1	-0.34459	0.18326	0.19571	0.986697
ENSG00000173209	AHSA2P	-0.34452	0.48102	0.48174	0.999982
ENSG00000088682	COQ9	-0.34437	0.24357	0.26023	0.991735
ENSG00000144857	BOC	-0.3442	0.30776	0.30765	0.993074
ENSG00000108797	CNTNAP1	-0.344	0.014793	0.037687	0.938602
ENSG00000136933	RABEPK	-0.34397	0.030917	0.058373	0.957656
ENSG00000157388	CACNA1D	-0.34391	0.060376	0.1047	0.981259
ENSG00000161677	JOSD2	-0.34353	0.30071	0.30848	0.993074
ENSG00000198870	STKLD1	-0.34338	0.037917	0.069442	0.977013
ENSG00000188050	RNF133	-0.34337	0.63702	0.63698	0.999982
ENSG00000102805	CLN5	-0.34323	0.10812	0.17619	0.986697
ENSG00000136630	HLX	-0.34321	0.055871	0.074123	0.977013
ENSG00000184903	IMMP2L	-0.34313	0.083337	0.14011	0.984987
ENSG00000125686	MED1	-0.3431	0.28005	0.29073	0.992419
ENSG00000185019	UBOX5	-0.34306	0.00038023	0.0014218	0.711144
ENSG00000115616	SLC9A2	-0.34303	0.39174	0.39268	0.995506
ENSG00000132906	CASP9	-0.34289	0.28665	0.30798	0.993074
ENSG00000151491	EPS8	-0.34287	0.028422	0.052135	0.955768
ENSG00000111261	MANSC1	-0.34284	0.057021	0.099493	0.981259
ENSG00000137171	KLC4	-0.34268	0.42577	0.42728	0.998664
ENSG00000100842	EFS	-0.34245	0.4513	0.45128	0.999982
ENSG00000142611	PRDM16	-0.34221	0.0063281	0.017301	0.938602
ENSG00000151348	EXT2	-0.34221	0.06262	0.10974	0.981259
ENSG00000081052	COL4A4	-0.34218	0.090411	0.1203	0.981259
ENSG00000067445	TRO	-0.34213	0.061141	0.10752	0.981259
ENSG00000166391	MOGAT2	-0.34206	0.087213	0.14579	0.985009
ENSG00000204866	IGFL2	-0.34197	0.047302	0.084191	0.977013
ENSG00000164299	SPZ1	-0.34196	0.17029	0.20231	0.986697
ENSG00000140464	PML	-0.34185	0.40147	0.40474	0.996796
ENSG00000145860	RNF145	-0.3418	0.10387	0.15309	0.985009
ENSG00000163545	NUAK2	-0.34153	0.093886	0.1555	0.985009
ENSG00000125965	GDF5	-0.3415	0.032745	0.054828	0.957656
ENSG00000131370	SH3BP5	-0.34133	0.064482	0.11246	0.981259
ENSG00000147378	FATE1	-0.34112	0.40488	0.40561	0.996871
ENSG00000144962	SPATA16	-0.34111	0.14239	0.20386	0.986697
ENSG00000182809	CRIP2	-0.3411	0.030231	0.057287	0.957656
ENSG00000168802	CHTF8	-0.34098	0.032936	0.065831	0.967006
ENSG00000243989	ACY1	-0.34098	0.16161	0.17742	0.986697
ENSG00000197181	PIWIL2	-0.34097	0.023068	0.051066	0.951603
ENSG00000187556	NANOS3	-0.34083	0.017814	0.037533	0.938602
ENSG00000125508	SRMS	-0.34082	0.081754	0.13733	0.98334
ENSG00000021300	PLEKHB1	-0.34055	0.10486	0.17148	0.986179
ENSG00000156304	SCAF4	-0.34055	0.41658	0.41726	0.998664
ENSG00000131096	PYY	-0.34054	0.044751	0.083384	0.977013
ENSG00000128604	IRF5	-0.34025	0.0057529	0.015587	0.938602
ENSG00000147130	ZMYM3	-0.34024	0.32153	0.33597	0.994641
ENSG00000170439	METTL7B	-0.34021	0.050021	0.091021	0.977013
ENSG00000044090	CUL7	-0.34013	0.057987	0.10289	0.981259
ENSG00000106400	ZNHIT1	-0.34013	0.46449	0.46508	0.999982
ENSG00000205864	KRTAP5-6	-0.34	0.4724	0.47307	0.999982
ENSG00000153885	KCTD15	-0.33994	0.48968	0.48991	0.999982
ENSG00000116922	C1orf109	-0.33983	0.28905	0.28883	0.992419
ENSG00000141127	PRPSAP2	-0.33978	0.03774	0.072979	0.977013
ENSG00000228083	IFNA14	-0.33971	0.11385	0.18456	0.986697
ENSG00000126878	AIF1L	-0.33969	0.22699	0.26286	0.991735
ENSG00000113328	CCNG1	-0.33941	0.018925	0.044807	0.938602
ENSG00000117069	ST6GALNAC5	-0.33933	0.0077581	0.0208	0.938602
ENSG00000107862	GBF1	-0.33917	0.48464	0.48405	0.999982
ENSG00000131373	HACL1	-0.33901	0.044406	0.079762	0.977013
ENSG00000108389	MTMR4	-0.33871	0.049661	0.087944	0.977013
ENSG00000106080	FKBP14	-0.3385	0.0040629	0.011714	0.938602
ENSG00000129636	ITFG1	-0.33847	0.22874	0.26417	0.991735
ENSG00000115221	ITGB6	-0.33844	0.41459	0.41531	0.998627
ENSG00000118972	FGF23	-0.33842	0.0027973	0.008556	0.922595
ENSG00000119669	IRF2BPL	-0.33839	0.41985	0.4217	0.998664
ENSG00000163646	CLRN1	-0.33814	0.090665	0.15081	0.985009
ENSG00000166823	MESP1	-0.33811	0.082805	0.13936	0.984514
ENSG00000204183	GDF5OS	-0.33811	0.34351	0.34396	0.994641
ENSG00000130518	IQCN	-0.33807	0.21234	0.23491	0.987312
ENSG00000124664	SPDEF	-0.33803	0.20344	0.2033	0.986697
ENSG00000213424	KRT222	-0.33781	0.009861	0.025839	0.938602
ENSG00000109680	TBC1D19	-0.33774	0.095727	0.1583	0.985056
ENSG00000006788	MYH13	-0.33764	0.015829	0.040093	0.938602
ENSG00000117410	ATP6V0B	-0.33743	0.21004	0.20965	0.986697
ENSG00000168661	ZNF30	-0.33742	0.19232	0.19457	0.986697
ENSG00000125901	MRPS26	-0.33736	0.54368	0.54284	0.999982
ENSG00000174282	ZBTB4	-0.33736	0.28725	0.28701	0.992419
ENSG00000105726	ATP13A1	-0.33732	0.43147	0.43261	0.99917
ENSG00000100280	AP1B1	-0.33727	0.11883	0.16396	0.986179
ENSG00000181234	TMEM132C	-0.33722	0.28891	0.28971	0.992419
ENSG00000152795	HNRNPDL	-0.33711	0.10697	0.17447	0.986697
ENSG00000008311	AASS	-0.337	0.0055035	0.014927	0.938602
ENSG00000145147	SLIT2	-0.33699	0.13545	0.19921	0.986697
ENSG00000197467	COL13A1	-0.33692	0.57441	0.57505	0.999982
ENSG00000196368	NUDT11	-0.33691	0.027444	0.05767	0.957656
ENSG00000261603	PRSS46P	-0.33684	0.0063072	0.017012	0.938602
ENSG00000130479	MAP1S	-0.33678	0.016651	0.041339	0.938602
ENSG00000140471	LINS1	-0.33674	0.0065999	0.017972	0.938602
ENSG00000253910	PCDHGB2	-0.33664	0.021249	0.042994	0.938602
ENSG00000113407	TARS	-0.33659	0.32725	0.32702	0.994641
ENSG00000172216	CEBPB	-0.33634	0.56183	0.56246	0.999982
ENSG00000139908	TSSK4	-0.33617	0.0075925	0.020405	0.938602
ENSG00000162961	DPY30	-0.33616	0.12809	0.13598	0.98214
ENSG00000170638	TRABD	-0.33614	0.059745	0.10371	0.981259
ENSG00000143502	SUSD4	-0.33606	0.024844	0.048666	0.938602
ENSG00000167525	PROCA1	-0.33604	0.42308	0.4237	0.998664
ENSG00000198398	TMEM207	-0.33602	0.017828	0.037557	0.938602
ENSG00000230873	STMND1	-0.33599	0.383	0.38425	0.994641
ENSG00000186364	NUDT17	-0.33596	0.39011	0.39458	0.995506
ENSG00000187123	LYPD6	-0.33578	0.0071614	0.019343	0.938602
ENSG00000178980	SELENOW	-0.33573	0.045895	0.08206	0.977013
ENSG00000143333	RGS16	-0.33568	0.015469	0.039254	0.938602
ENSG00000176715	ACSF3	-0.33564	0.0049349	0.013436	0.938602
ENSG00000104267	CA2	-0.33559	0.0087168	0.023103	0.938602
ENSG00000125910	S1PR4	-0.33557	0.47589	0.47532	0.999982
ENSG00000135744	AGT	-0.33556	0.11924	0.16424	0.986179
ENSG00000172270	BSG	-0.33551	0.34365	0.3441	0.994641
ENSG00000139044	B4GALNT3	-0.3354	0.060627	0.10676	0.981259
ENSG00000165644	COMTD1	-0.3354	0.039171	0.069786	0.977013
ENSG00000160055	TMEM234	-0.33536	0.35794	0.36634	0.994641
ENSG00000134755	DSC2	-0.33534	0.0415	0.078508	0.977013
ENSG00000112796	ENPP5	-0.33469	0.010146	0.025193	0.938602
ENSG00000112232	KHDRBS2	-0.33464	0.0048023	0.013522	0.938602
ENSG00000130818	ZNF426	-0.33464	0.37873	0.38016	0.994641
ENSG00000108239	TBC1D12	-0.33452	0.32923	0.32849	0.994641
ENSG00000106004	HOXA5	-0.33421	0.1097	0.17848	0.986697
ENSG00000164691	TAGAP	-0.33421	0.27105	0.29603	0.992419
ENSG00000130477	UNC13A	-0.33417	0.40035	0.40017	0.995506
ENSG00000168843	FSTL5	-0.33411	0.0027377	0.0076928	0.898299
ENSG00000186603	HPDL	-0.33409	0.00016952	0.00066266	0.691132
ENSG00000172765	TMCC1	-0.33396	0.2004	0.22549	0.987312
ENSG00000204899	MZT1	-0.33396	0.23498	0.235	0.987312
ENSG00000156110	ADK	-0.33395	0.036755	0.071515	0.977013
ENSG00000105366	SIGLEC8	-0.33376	0.17194	0.20353	0.986697
ENSG00000180777	ANKRD30B	-0.33376	0.11025	0.13579	0.981549
ENSG00000171984	C20orf196	-0.33367	0.10998	0.12028	0.981259
ENSG00000138615	CILP	-0.33362	0.0067347	0.018072	0.938602
ENSG00000132688	NES	-0.33361	0.031991	0.060067	0.958792
ENSG00000197498	RPF2	-0.3336	0.32416	0.32433	0.994085
ENSG00000123096	SSPN	-0.33319	0.1326	0.15356	0.985009
ENSG00000127533	F2RL3	-0.3331	0.092059	0.15282	0.985009
ENSG00000095139	ARCN1	-0.33307	0.49486	0.49464	0.999982
ENSG00000238083	LRRC37A2	-0.33299	0.18903	0.20059	0.986697
ENSG00000185745	IFIT1	-0.33276	0.016131	0.040556	0.938602
ENSG00000129195	PIMREG	-0.33275	0.091543	0.15207	0.985009
ENSG00000226979	LTA	-0.33273	0.32345	0.3286	0.994641
ENSG00000263528	IKBKE	-0.33264	0.29099	0.31142	0.993074
ENSG00000101856	PGRMC1	-0.33262	0.2711	0.29607	0.992419
ENSG00000107736	CDH23	-0.3324	0.41277	0.41211	0.997745
ENSG00000173575	CHD2	-0.33229	0.052231	0.094317	0.981259
ENSG00000116957		-0.33215	0.49224	0.49162	0.999982
ENSG00000136937	NCBP1	-0.33213	0.18065	0.18373	0.986697
ENSG00000187522	HSPA14	-0.33185	0.16651	0.16636	0.986179
ENSG00000139971	C14orf37	-0.33172	0.051109	0.090224	0.977013
ENSG00000063978	RNF4	-0.33165	0.4842	0.48446	0.999982
ENSG00000108950	FAM20A	-0.33163	0.22098	0.24176	0.987312
ENSG00000079819	EPB41L2	-0.3316	0.34818	0.3512	0.994641
ENSG00000115107	STEAP3	-0.33157	0.23435	0.25263	0.99041
ENSG00000166704	ZNF606	-0.33143	0.41776	0.4171	0.998664
ENSG00000117308	GALE	-0.33131	0.25266	0.26774	0.991735
ENSG00000169575	VPREB1	-0.33128	0.23386	0.26792	0.991735
ENSG00000277586	NEFL	-0.3308	0.42436	0.42593	0.998664
ENSG00000179364	PACS2	-0.33068	0.52792	0.52799	0.999982
ENSG00000177551	NHLH2	-0.3306	0.10114	0.12856	0.981549
ENSG00000179165	PXT1	-0.33058	0.074681	0.12744	0.981549
ENSG00000075886	TUBA3D	-0.33041	0.45616	0.45562	0.999982
ENSG00000109674	NEIL3	-0.33029	0.0422	0.076205	0.977013
ENSG00000109705	NKX3-2	-0.33028	0.00098287	0.003562	0.814864
ENSG00000188647	PTAR1	-0.33012	0.21671	0.23837	0.987312
ENSG00000204887	KRTAP1-4	-0.33008	0.31922	0.31907	0.993074
ENSG00000166148	AVPR1A	-0.32984	0.44586	0.44655	0.999982
ENSG00000143321	HDGF	-0.32972	0.069474	0.11979	0.981259
ENSG00000071655	MBD3	-0.32965	0.022375	0.044771	0.938602
ENSG00000092871	RFFL	-0.32954	0.095187	0.10738	0.981259
ENSG00000178401	DNAJC22	-0.32936	0.0771	0.13038	0.981549
ENSG00000146378	TAAR2	-0.32923	0.10104	0.166	0.986179
ENSG00000134830	C5AR2	-0.32912	0.015036	0.029605	0.938602
ENSG00000215695	RSC1A1	-0.3291	0.027457	0.057691	0.957656
ENSG00000138785	INTS12	-0.329	0.24707	0.27785	0.992135
ENSG00000196260	SFTA2	-0.32884	0.00404	0.010625	0.938602
ENSG00000275700	AATF	-0.32869	0.50236	0.50166	0.999982
ENSG00000179862	CITED4	-0.32854	0.087126	0.14115	0.985009
ENSG00000076770	MBNL3	-0.32843	0.42756	0.42892	0.998664
ENSG00000125861	GFRA4	-0.3283	0.38553	0.38479	0.994641
ENSG00000198169	ZNF251	-0.32825	0.02326	0.046183	0.938602
ENSG00000170298	LGALS9B	-0.32823	0.43391	0.43403	0.999982
ENSG00000180318	ALX1	-0.32808	0.080784	0.13641	0.98334
ENSG00000127483	HP1BP3	-0.32799	0.53005	0.53066	0.999982
ENSG00000130766	SESN2	-0.32792	0.32982	0.33004	0.994641
ENSG00000155304	HSPA13	-0.32785	0.091291	0.15171	0.985009
ENSG00000117632	STMN1	-0.32766	0.047256	0.084119	0.977013
ENSG00000145782	ATG12	-0.32755	0.034272	0.067854	0.977013
ENSG00000174837	ADGRE1	-0.32751	0.22868	0.24799	0.989498
ENSG00000110077	MS4A6A	-0.32748	0.073457	0.12566	0.981549
ENSG00000130203	APOE	-0.32743	0.6067	0.60654	0.999982
ENSG00000140297	GCNT3	-0.32742	0.10882	0.15666	0.985009
ENSG00000168484	SFTPC	-0.32722	0.095603	0.15812	0.985056
ENSG00000147601	TERF1	-0.32719	0.099292	0.10178	0.981259
ENSG00000116815	CD58	-0.32716	0.080468	0.13595	0.98214
ENSG00000123739	PLA2G12A	-0.32712	0.017034	0.033005	0.938602
ENSG00000129472	RAB2B	-0.32703	0.1174	0.18721	0.986697
ENSG00000162129	CLPB	-0.32701	0.46033	0.46029	0.999982
ENSG00000134762	DSC3	-0.32683	0.21344	0.25312	0.990424
ENSG00000065989	PDE4A	-0.32666	0.028906	0.059876	0.958792
ENSG00000167791	CABP2	-0.3263	0.10557	0.15432	0.985009
ENSG00000257950	P2RX5-TAX1BP3	-0.32627	0.040451	0.073415	0.977013
ENSG00000120820	GLT8D2	-0.32626	0.26073	0.28813	0.992419
ENSG00000110448	CD5	-0.32621	0.019593	0.045844	0.938602
ENSG00000196950	SLC39A10	-0.32617	0.20272	0.22737	0.987312
ENSG00000139289	PHLDA1	-0.32603	0.25306	0.26807	0.991735
ENSG00000139613	SMARCC2	-0.32602	0.010499	0.027352	0.938602
ENSG00000111325	OGFOD2	-0.32594	0.077774	0.13203	0.981549
ENSG00000102901	CENPT	-0.32592	0.2709	0.27049	0.991735
ENSG00000171241	SHCBP1	-0.32585	0.023526	0.043921	0.938602
ENSG00000027847	B4GALT7	-0.32579	0.0039776	0.010878	0.938602
ENSG00000123453	SARDH	-0.32578	0.28086	0.28222	0.992419
ENSG00000274290	HIST1H2BE	-0.32574	0.2613	0.26112	0.991735
ENSG00000178184	PARD6G	-0.32561	0.045529	0.084501	0.977013
ENSG00000203877	RIPPLY2	-0.32561	0.047655	0.083408	0.977013
ENSG00000102172	SMS	-0.3256	0.1794	0.18255	0.986697
ENSG00000154767	XPC	-0.3256	0.16587	0.21975	0.987312
ENSG00000124588	NQO2	-0.32543	0.0060999	0.016725	0.938602
ENSG00000095370	SH2D3C	-0.32538	0.048847	0.089347	0.977013
ENSG00000114268	PFKFB4	-0.32516	0.35505	0.35753	0.994641
ENSG00000163406	SLC15A2	-0.32502	0.55382	0.55393	0.999982
ENSG00000204560	DHX16	-0.325	0.45779	0.45782	0.999982
ENSG00000154639	CXADR	-0.32499	0.32108	0.32051	0.993074
ENSG00000124610	HIST1H1A	-0.32489	0.0089947	0.023757	0.938602
ENSG00000196126	HLA-DRB1	-0.3248	0.21808	0.21803	0.987191
ENSG00000178397	FAM220A	-0.32475	0.4174	0.4176	0.998664
ENSG00000136059	VILL	-0.32473	0.50505	0.50521	0.999982
ENSG00000100626	GALNT16	-0.32469	0.034512	0.062118	0.959131
ENSG00000157259	GATAD1	-0.32467	0.35122	0.35401	0.994641
ENSG00000006659	LGALS14	-0.3246	0.030427	0.062113	0.959131
ENSG00000185479	KRT6B	-0.3244	0.10119	0.1662	0.986179
ENSG00000128310	GALR3	-0.32439	0.35046	0.3533	0.994641
ENSG00000165689	SDCCAG3	-0.32431	0.28177	0.30415	0.993074
ENSG00000104537	ANXA13	-0.32419	0.33853	0.35003	0.994641
ENSG00000165264	NDUFB6	-0.32411	0.29577	0.29562	0.992419
ENSG00000169255	B3GALNT1	-0.32399	0.086979	0.14544	0.985009
ENSG00000196208	GREB1	-0.32396	0.01274	0.025572	0.938602
ENSG00000215788	TNFRSF25	-0.32368	0.021604	0.048886	0.938602
ENSG00000166118	SPATA19	-0.32323	0.075932	0.12935	0.981549
ENSG00000172201	ID4	-0.32323	0.21366	0.21466	0.986697
ENSG00000184599	FAM19A3	-0.32317	0.26895	0.28124	0.992419
ENSG00000197978	GOLGA6L9	-0.32294	0.16041	0.16026	0.986179
ENSG00000099995	SF3A1	-0.32283	0.2954	0.2954	0.992419
ENSG00000148154	UGCG	-0.32279	0.024542	0.048199	0.938602
ENSG00000177374	HIC1	-0.32276	0.15108	0.18775	0.986697
ENSG00000167531	LALBA	-0.32269	0.069792	0.12024	0.981259
ENSG00000180806	HOXC9	-0.32265	0.49222	0.49285	0.999982
ENSG00000072195	SPEG	-0.32252	0.0067283	0.018281	0.938602
ENSG00000254585	MAGEL2	-0.32236	0.42666	0.42602	0.998664
ENSG00000100335	MIEF1	-0.32234	0.29272	0.29333	0.992419
ENSG00000100852	ARHGAP5	-0.32232	0.11314	0.18351	0.986697
ENSG00000106261	ZKSCAN1	-0.32219	0.025352	0.049451	0.938602
ENSG00000119446	RBM18	-0.32195	0.066405	0.11532	0.981259
ENSG00000146285	SCML4	-0.32195	0.5292	0.52846	0.999982
ENSG00000170681	CAVIN4	-0.32189	0.21435	0.21392	0.986697
ENSG00000258986	TMEM179	-0.32188	0.34243	0.34146	0.994641
ENSG00000164463	CREBRF	-0.32177	0.34224	0.34193	0.994641
ENSG00000173085	COQ2	-0.32164	0.53174	0.53178	0.999982
ENSG00000111344	RASAL1	-0.32155	0.08621	0.14434	0.985009
ENSG00000256162	SMLR1	-0.32123	0.42454	0.42513	0.998664
ENSG00000188076	SCGB1C1	-0.32121	0.13843	0.13833	0.983492
ENSG00000072518	MARK2	-0.32117	0.07671	0.12978	0.981549
ENSG00000155850	SLC26A2	-0.32071	0.49439	0.49455	0.999982
ENSG00000034693	PEX3	-0.3207	0.1199	0.1647	0.986179
ENSG00000171813	PWWP2B	-0.32047	0.077112	0.13106	0.981549
ENSG00000222036	POTEM	-0.32026	0.33917	0.33899	0.994641
ENSG00000114405	C3orf14	-0.31992	0.033977	0.067391	0.976641
ENSG00000162139	NEU3	-0.3198	0.49473	0.4949	0.999982
ENSG00000125775	SDCBP2	-0.31961	0.22758	0.24709	0.989498
ENSG00000136463	TACO1	-0.31953	0.044406	0.082859	0.977013
ENSG00000168350	DEGS2	-0.31927	0.34723	0.35732	0.994641
ENSG00000184508	HDDC3	-0.31924	0.061995	0.1088	0.981259
ENSG00000151151	IPMK	-0.3191	0.63746	0.63742	0.999982
ENSG00000154832	CXXC1	-0.31904	0.28172	0.30411	0.993074
ENSG00000138592	USP8	-0.31901	0.52093	0.52106	0.999982
ENSG00000179913	B3GNT3	-0.31899	0.33267	0.33184	0.994641
ENSG00000132763	MMACHC	-0.3189	0.059628	0.10353	0.981259
ENSG00000256188	TAS2R30	-0.3187	0.097121	0.10905	0.981259
ENSG00000137252	HCRTR2	-0.31853	0.017889	0.037668	0.938602
ENSG00000145879	SPINK7	-0.31835	0.28213	0.28341	0.992419
ENSG00000123095	BHLHE41	-0.31825	0.033529	0.066707	0.972059
ENSG00000012232	EXTL3	-0.31802	0.099079	0.16318	0.986179
ENSG00000133317	LGALS12	-0.31791	0.0055683	0.015392	0.938602
ENSG00000197172	MAGEA6	-0.31739	0.007379	0.019854	0.938602
ENSG00000224470	ATXN1L	-0.31739	0.45968	0.46023	0.999982
ENSG00000162733	DDR2	-0.31734	0.042434	0.079901	0.977013
ENSG00000140600	SH3GL3	-0.31731	0.05119	0.092794	0.980279
ENSG00000167112	TRUB2	-0.31723	0.58138	0.58063	0.999982
ENSG00000168807	SNTB2	-0.31723	0.26787	0.29355	0.992419
ENSG00000180061	TMEM150B	-0.31713	0.035849	0.070232	0.977013
ENSG00000257335	MGAM	-0.31699	0.06246	0.1079	0.981259
ENSG00000167716	WDR81	-0.31697	0.2999	0.30776	0.993074
ENSG00000113845	TIMMDC1	-0.31691	0.44998	0.44996	0.999982
ENSG00000164638	SLC29A4	-0.31685	0.10934	0.13508	0.981549
ENSG00000179761	PIPOX	-0.3168	0.25217	0.26734	0.991735
ENSG00000198929	NOS1AP	-0.31675	0.32412	0.32343	0.993828
ENSG00000204852	TCTN1	-0.3167	0.093449	0.15485	0.985009
ENSG00000166016	ABTB2	-0.31657	0.49599	0.49663	0.999982
ENSG00000215595	C20orf202	-0.31649	0.065764	0.11434	0.981259
ENSG00000102225	CDK16	-0.31646	0.09383	0.14589	0.985009
ENSG00000092445	TYRO3	-0.31639	0.12889	0.17128	0.986179
ENSG00000101126	ADNP	-0.31629	0.10368	0.1698	0.986179
ENSG00000214140	PRCD	-0.31627	0.43259	0.43323	0.999684
ENSG00000156639	ZFAND3	-0.3162	0.44886	0.4494	0.999982
[truncated: 15,396 more rows]
