# Supplementary material for: TRIM52 maintains cellular fitness and is under tight proteolytic control by multiple giant E3 ligases
Source: Nat Commun. 2025 Apr 24;16:3894. doi: 10.1038/s41467-025-59129-y (PMC12022042; doi:10.1038/s41467-025-59129-y)
Supplement: Supplementary file 5 — Supplementary Data 3 [file 41467_2025_59129_MOESM5_ESM.xlsx]

## Sheet: Supplementary data_3i
Supplementary figure 2h
Term	P-value	Adjusted P-value	Odds Ratio	Combined Score	No. of genes	Genes
Regulation Of DNA-templated Transcription (GO:0006355)	4.7906e-14	4.81455e-11	3.46696	106.33	63	BNC2 IKZF3 CCAR2 MED13 ZXDC ZNF724 DPF2 SUPT20H NKX3-1 ZNF562 PIAS4 DAXX ZNF680 ZBTB38 ZNF12 ASH1L PIAS1 KAT2A ZNF92 ELF2 DEPDC1 ZNF438 ATF4 ZNF431 ZNF430 ATF6B ZNF518A BAZ2B ZBTB5 HIF1A DEDD2 ZBTB40 NSD3 E2F2 PRAME PATZ1 ZNF224 ZNF664 ZKSCAN1 ZNF100 ATF7IP ZNF460 PHF12 ZNF76 ZBTB11 YY1AP1 PML THAP11 NFKB2 ZBTB9 GON4L PITHD1 BHLHE40 MDM2 ID3 GTF2IRD1 ZNF777 MDM4 RBAK CC2D1A ZNF410 TRIM33 PHF19
Regulation Of Nucleic Acid-Templated Transcription (GO:1903506)	1.58073e-13	7.94317e-11	6.34374	186.986	29	ZNF430 BNC2 HIF1A NSD3 ZNF724 PATZ1 ZNF664 NKX3-1 ZNF100 ZNF562 ATF7IP DAXX ZNF460 ZNF680 ZBTB38 ASH1L ZBTB11 YY1AP1 PML NFKB2 KAT2A ZNF92 GON4L BHLHE40 GTF2IRD1 RBAK ATF4 ZNF431 PHF19
Negative Regulation Of DNA-templated Transcription (GO:0045892)	7.29039e-12	2.44228e-09	3.97166	101.851	41	ZNF254 ZNF131 ZMYND8 ZNF3 ZBTB5 HIF1A CCAR2 DEDD2 DPF2 PRAME PATZ1 ZNF224 NKX3-1 PIAS4 ATF7IP ZNF440 DAXX MORC3 ZNF140 NSMCE3 ZBTB38 PHF12 ZNF180 ZNF12 PML THAP11 THAP5 ZBTB6 BHLHE40 DEPDC1 MDM2 ID3 GTF2IRD1 ZNF777 MDM4 SINHCAF BCORL1 RBAK TRIM33 ATF4 ZNF431
DNA Damage Response (GO:0006974)	3.85054e-11	9.67447e-09	6.04424	144.942	24	BARD1 MOAP1 TIGAR ARMT1 MCM8 NSMCE3 ZBTB38 NSMCE1 CIB1 FBXO45 MCM10 PML TRAIP ZBTB40 RECQL4 ETAA1 SLX4 NSMCE4A RAD51 POLE2 PWWP3A HROB MORC2 NKX3-1
Regulation Of Transcription By RNA Polymerase II (GO:0006357)	4.76898e-10	9.58565e-08	2.84256	61.012	57	ZNF254 ZNF131 ZMYND8 AATF IKZF3 MED13 ZXDC DPF2 SUPT20H IER2 NKX3-1 PIAS4 ZNF440 MORC3 NSMCE3 ZBTB38 PTOV1 PIAS1 KAT2A THAP5 ELF2 ZNF438 SINHCAF BCORL1 ATF4 ZNF431 ATF6B ZNF518A BAZ2B ZNF3 ZBTB5 HIF1A ZBTB40 E2F2 PATZ1 ZNF224 ZBED4 ZKSCAN1 ZNF300 ZNF140 PHF12 ZNF180 ZNF76 THAP11 NFKB2 ZBTB9 ZBTB6 BHLHE40 ASXL2 MDM2 ID3 GTF2IRD1 MDM4 RBAK CC2D1A ZNF410 TRIM33
Double-Strand Break Repair (GO:0006302)	1.44306e-08	2.41712e-06	7.95779	143.669	14	PIAS4 MCM8 RMI1 ZMYND8 NSMCE3 NSMCE1 CIB1 RECQL4 MMS22L NSMCE4A SLX4 RAD51 EME1 TDP2
Negative Regulation Of Transcription By RNA Polymerase II (GO:0000122)	3.60339e-08	5.17344e-06	3.59707	61.6495	29	ZNF254 ZNF451 ZNF131 ZMYND8 ZNF3 ZBTB5 DPF2 PATZ1 ZNF224 ZNF440 MORC3 ZNF140 NSMCE3 PHF12 ZNF180 THAP11 THAP5 ZBTB6 BHLHE40 MDM2 ID3 GTF2IRD1 MDM4 SINHCAF BCORL1 CC2D1A TRIM33 ATF4 ZNF431
Protein Sumoylation (GO:0016925)	6.31618e-08	7.05307e-06	18.054	299.291		PIAS4 ZNF451 NSMCE4A NSMCE3 NSMCE1 MDM2 PML PIAS1
Regulation Of Gene Expression (GO:0010468)	6.07256e-08	7.05307e-06	3.04996	50.6809		ZNF430;ZNF131;BNC2;HIF1A;NSD3;ZNF724;SUPT20H;PATZ1;ZNF664;NKX3-1;ZNF100;ZNF562;ATF7IP;ZNF462;DAXX;ZNF460;ZNF680;ZBTB38;ASH1L;ZBTB11;TERF2;YY1AP1;PML;NFKB2;KAT2A;ZBTB6;ZNF92;GON4L;BHLHE40;MDM2;GTF2IRD1;RBAK;ZNF410;ATF4;ZNF431;PHF19
DNA Repair (GO:0006281)	8.12726e-08	8.1679e-06	5.47108	89.3179		BARD1;PIAS4;NSMCE3;CIB1;FANCE;APTX;TRAIP;RECQL4;NEIL3;SLX4;NSMCE4A;RAD51;EME1;TDP2;POLE2;PWWP3A;HROB
Double-Strand Break Repair Via Homologous Recombination (GO:0000724)	8.94556e-08	8.17299e-06	9.52784	154.632		RECQL4;MMS22L;NSMCE4A;SLX4;RAD51;MCM8;RMI1;ZMYND8;NSMCE3;NSMCE1;CDC7
Negative Regulation Of Nucleic Acid-Templated Transcription (GO:1903507)	1.39467e-07	1.16804e-05	4.29967	67.8721		PIAS4;ATF7IP;DAXX;ZBTB38;PHF12;ZNF12;CCAR2;PML;DEDD2;BHLHE40;DEPDC1;MDM2;ID3;PRAME;ZNF777;MDM4;PATZ1;RBAK;ZNF224;TRIM33;NKX3-1
Recombinational Repair (GO:0000725)	1.96643e-07	1.5202e-05	10.1533	156.785		RECQL4;MMS22L;NSMCE4A;SLX4;RAD51;MCM8;RMI1;ZMYND8;NSMCE3;NSMCE1
Protein Modification By Small Protein Conjugation (GO:0032446)	4.03036e-07	2.89322e-05	4.59128	67.6031		BARD1;PIAS4;KLHL18;ZNF451;TRIM41;UBE2C;NSMCE3;NSMCE1;FBXO45;PML;PIAS1;TRAIP;NSMCE4A;TRIM24;MDM2;FBXL3;MDM4;TRIM33
Peptidyl-Lysine Modification (GO:0018205)	1.81754e-06	0.000121775	9.09802	120.258		SENP6;PIAS4;ZNF451;NSMCE4A;NSMCE3;NSMCE1;MDM2;PML;PIAS1
DNA Metabolic Process (GO:0006259)	2.0244e-06	0.000127158	4.8019	62.9541		BARD1;PRIM2;RMI1;MCM8;NSMCE3;MCM10;TERF2;RECQL4;NEIL3;SLX4;NSMCE4A;RAD51;TOP1MT;POLE2;PWWP3A
Regulation Of DNA Metabolic Process (GO:0051052)	2.35066e-06	0.000138965	7.55925	97.974		BARD1;KAT2A;NSMCE4A;RADX;NSMCE3;ZBTB38;NSMCE1;SUPT20H;ESCO2;TERF2
Regulation Of Telomere Maintenance (GO:0032204)	5.35133e-06	0.000298782	15.9456	193.55		SLX4;NSMCE4A;NSMCE3;NSMCE1;TERF2;PML
DNA-templated DNA Replication Maintenance Of Fidelity (GO:0045005)	1.12447e-05	0.000594787	13.7873	157.114		ETAA1;MMS22L;RAD51;EME1;MCM8;TRAIP
Replication Fork Processing (GO:0031297)	1.67698e-05	0.000842685	12.7513	140.212		BARD1;ETAA1;MMS22L;RAD51;EME1;TRAIP
Regulation Of DNA Damage Checkpoint (GO:2000001)	5.24759e-05	0.00251134	24.1123	237.631		BARD1;ETAA1;RAD51;CCAR2
Telomeric D-loop Disassembly (GO:0061820)	5.62204e-05	0.00256825	63.0574	617.095		RECQL4;SLX4;TERF2
Interstrand Cross-Link Repair (GO:0036297)	6.38272e-05	0.00278897	13.6585	131.932		NEIL3;RAD51;MCM8;FANCE;HROB
Telomeric Loop Disassembly (GO:0090657)	0.000132568	0.00555128	42.034	375.297		RECQL4;SLX4;TERF2
ncRNA Processing (GO:0034470)	0.000193615	0.00778332	6.40893	54.794		EXOSC5;DDX49;NVL;INTS10;RPP21;INTS9;INTS8
Protein Ubiquitination (GO:0016567)	0.000232867	0.00900122	3.10525	25.9755		BARD1;KLHL18;TRIM41;UBE2C;FBXO45;AMBRA1;FANCE;TRAIP;RAD51;TRIM24;MDM2;FBXL3;PRAME;MDM4;TRIM33
Regulation Of Cell Cycle Checkpoint (GO:1901976)	0.000255849	0.00952327	31.5223	260.719		BARD1;ETAA1;RAD51
Proteasome-Mediated Ubiquitin-Dependent Protein Catabolic Process (GO:0043161)	0.00046427	0.016664	3.36485	25.8254		PSMB6;SHARPIN;UBE2C;GID8;MDM2;FBXL3;PRAME;FBXO45;AMBRA1;DCAF12;PML;ANAPC2
Resolution Of Meiotic Recombination Intermediates (GO:0000712)	0.000549702	0.01905	22.9219	172.055		SLX4;EME1;RMI1
Regulation Of DNA Repair (GO:0006282)	0.000904261	0.0302928	4.87829	34.189		BARD1;KAT2A;TIGAR;RADX;DPF2;SUPT20H;PML
Positive Regulation Of Transcription From RNA Polymerase II Promoter In Response To Stress (GO:0036003)	0.00100018	0.0304602	18.0073	124.387		ATF6B;HIF1A;ATF4
rRNA Transcription (GO:0009303)	0.00100018	0.0304602	18.0073	124.387		CAVIN1;TAF1B;POLR1E
Regulation Of DNA Methylation-Dependent Heterochromatin Formation (GO:0090308)	0.00100018	0.0304602	18.0073	124.387		ATF7IP;MORC2;RESF1
Maintenance Of Protein Location In Nucleus (GO:0051457)	0.00118973	0.0348182	16.806	113.172		BARD1;MORC3;PML
Extrinsic Apoptotic Signaling Pathway (GO:0097191)	0.00121258	0.0348182	6.8185	45.7863		MOAP1;DAXX;CIB1;HIPK1;DEDD2
Regulation Of T-Circle Formation (GO:1904429)	0.0013772	0.0351865	55.8164	367.702		SLX4;TERF2
Response To DNA Damage Checkpoint Signaling (GO:0072423)	0.0013772	0.0351865	55.8164	367.702		SLX4;EME1
snRNA Processing (GO:0016180)	0.00140046	0.0351865	15.7548	103.524		INTS10;INTS9;INTS8
Protein Localization To Chromosome (GO:0034502)	0.00127668	0.0351865	9.36657	62.4141		MMS22L;MCM8;ZMYND8;TERF2
DNA-templated DNA Replication (GO:0006261)	0.00138423	0.0351865	6.60475	43.4765		RECQL4;PRIM2;RAD51;POLE2;MCM10
Regulation Of Chromosome Organization (GO:0033044)	0.00167667	0.0401203	8.64475	55.2481		NSMCE4A;NSMCE3;NSMCE1;TERF2
Cellular Response To Hypoxia (GO:0071456)	0.00167442	0.0401203	6.30805	40.3229		TIGAR;MDM2;MDM4;HIF1A;NKX3-1
snRNA Metabolic Process (GO:0016073)	0.00188878	0.0403876	14.0028	87.8234		INTS10;INTS9;INTS8
Regulation Of DNA-templated Transcription Elongation (GO:0032784)	0.00182732	0.0403876	8.42821	53.139		INTS10;INTS9;INTS8;CCAR2
Cellular Response To Decreased Oxygen Levels (GO:0036294)	0.00178039	0.0403876	6.21497	39.3465		TIGAR;MDM2;MDM4;HIF1A;NKX3-1
Regulation Of Cellular Response To Stress (GO:0080135)	0.00177241	0.0403876	5.0344	31.895		BARD1;ETAA1;KAT2A;RAD51;RADX;SUPT20H
Positive Regulation Of DNA Metabolic Process (GO:0051054)	0.00185836	0.0403876	4.98479	31.3446		PRIM2;TIGAR;SLX4;RAD51;TERF2;PML
snRNA 3'-End Processing (GO:0034472)	0.00216792	0.0453909	13.2652	81.3684		EXOSC5;INTS9;INTS8
Entrainment Of Circadian Clock By Photoperiod (GO:0043153)	0.00247138	0.0496747	12.6013	75.6452		BHLHE40;FBXL3;PML
Histone mRNA Metabolic Process (GO:0008334)	0.00247138	0.0496747	12.6013	75.6452		ZNF473;TUT7;TENT2
Transcription Initiation At RNA Polymerase I Promoter (GO:0006361)	0.00284695	0.0550228	33.4864	196.281		TAF1B;POLR1E
Photoperiodism (GO:0009648)	0.00279982	0.0550228	12.0006	70.542		BHLHE40;FBXL3;PML
Regulation Of Mitotic Cell Cycle Phase Transition (GO:1901990)	0.00364518	0.0691208	5.21406	29.2736		KLHL18;CCNH;UBE2C;DPF2;AMBRA1
Positive Regulation Of Mitotic Cell Cycle (GO:0045931)	0.00394145	0.0733548	10.4989	58.1243		KLHL18;MDM2;NKX3-1
rRNA Metabolic Process (GO:0016072)	0.00464069	0.084798	4.90967	26.3791		EXOSC5;DDX49;CAVIN1;NVL;DEDD2
Positive Regulation Of Protein Sumoylation (GO:0033235)	0.00480441	0.0858937	23.9165	127.671		PIAS4;PIAS1
Proteasomal Protein Catabolic Process (GO:0010498)	0.00495705	0.0858937	3.20755	17.0223		PSMB6;SHARPIN;GID8;MDM2;PRAME;FBXO45;AMBRA1;PML
Chromatin Organization (GO:0006325)	0.00495209	0.0858937	2.95943	15.7085		KDM5B;DAXX;KAT2A;DPF2;PWWP3A;BAZ2B;MORC2;PHF19;CABIN1
Extrinsic Apoptotic Signaling Pathway Via Death Domain Receptors (GO:0008625)	0.00532951	0.0907824	9.33097	48.8429		MOAP1;DAXX;DEDD2
Positive Regulation Of DNA Methylation-Dependent Heterochromatin Formation (GO:0090309)	0.00595859	0.0965868	20.9258	107.201		MORC2;RESF1
Positive Regulation Of Transcription From RNA Polymerase II Promoter In Response To Endoplasmic Reticulum Stress (GO:1990440)	0.00595859	0.0965868	20.9258	107.201		ATF6B;ATF4
Protein Localization To Chromatin (GO:0071168)	0.00584933	0.0965868	8.99726	46.2588		MMS22L;MCM8;ZMYND8
Positive Regulation Of Apoptotic Signaling Pathway (GO:2001235)	0.00635912	0.101443	5.80725	29.3723		STYXL1;PML;NKX3-1;DEDD2
Positive Regulation Of Chromosome Organization (GO:2001252)	0.00697729	0.109565	8.3966	41.6899		SLX4;TERF2;PML
Histone H2A Ubiquitination (GO:0033522)	0.00722587	0.111723	18.5998	91.6987		BARD1;RAD51
Histone Deubiquitination (GO:0016578)	0.00758623	0.115518	8.12533	39.6631		BARD1;KAT2A;SUPT20H
tRNA Modification (GO:0006400)	0.008345	0.125175	5.345	25.5817		THUMPD2;CDKAL1;DUS1L;DUS3L
Regulation Of Transcription From RNA Polymerase II Promoter In Response To Stress (GO:0043618)	0.00860342	0.125311	16.739	79.6038		HIF1A;ATF4
Histone Monoubiquitination (GO:0010390)	0.00860342	0.125311	16.739	79.6038		BARD1;RAD51
DNA Damage Response, Signal Transduction By P53 Class Mediator (GO:0030330)	0.00889575	0.127718	7.63211	36.0402		MDM2;MDM4;PML
Positive Regulation Of Heterochromatin Formation (GO:0031453)	0.0100885	0.142802	15.2165	69.9405		MORC2;RESF1
RNA 3'-End Processing (GO:0031123)	0.0103295	0.144183	7.19526	32.9021		TUT7;INTS9;INTS8
Negative Regulation Of Single Stranded Viral RNA Replication Via Double Stranded DNA Intermediate (GO:0045869)	0.0116783	0.15047	13.9477	62.0678		MORC2;RESF1
Electron Transport Chain (GO:0022900)	0.0116783	0.15047	13.9477	62.0678		NDOR1;SDHA
Histone H2A Monoubiquitination (GO:0035518)	0.0116783	0.15047	13.9477	62.0678		BARD1;RAD51
Histone mRNA Catabolic Process (GO:0071044)	0.0116783	0.15047	13.9477	62.0678		TUT7;TENT2
Regulation Of Carbohydrate Catabolic Process (GO:0043470)	0.0116783	0.15047	13.9477	62.0678		TIGAR;HIF1A
DNA Replication (GO:0006260)	0.0112158	0.15047	4.87873	21.9076		RECQL4;MCM8;TOP1MT;POLE2
DNA Duplex Unwinding (GO:0032508)	0.0127176	0.161211	6.6262	28.9218		RECQL4;RAD51;MCM8
Ubiquitin-Dependent Protein Catabolic Process (GO:0006511)	0.0128327	0.161211	2.38402	10.3842		PSMB6;C18ORF25;SHARPIN;UBE2C;GID8;MDM2;PRAME;FBXO45;AMBRA1;PML
Negative Regulation Of Telomere Maintenance (GO:0032205)	0.0133701	0.164407	12.8742	55.5487		SLX4;TERF2
DNA Recombination (GO:0006310)	0.0135779	0.164407	6.45597	27.7563		BARD1;RAD51;RMI1
Regulation Of Transcription Elongation By RNA Polymerase II (GO:0034243)	0.0134438	0.164407	4.61047	19.8676		ZMYND8;INTS10;INTS9;INTS8
Cellular Response To Nitrogen Compound (GO:1901699)	0.0151615	0.179262	11.954	50.0753		DAXX;NSMCE3
Negative Regulation Of RNA Biosynthetic Process (GO:1902679)	0.0151615	0.179262	11.954	50.0753		MORC2;RESF1
DNA Damage Response, Signal Transduction By P53 Class Mediator Resulting In Cell Cycle Arrest (GO:0006977)	0.0170496	0.182286	11.1565	45.4251		MDM2;PML
DNA Modification (GO:0006304)	0.0170496	0.182286	11.1565	45.4251		EXOSC5;NEIL3
Negative Regulation Of Oxidative Stress-Induced Intrinsic Apoptotic Signaling Pathway (GO:1902176)	0.0170496	0.182286	11.1565	45.4251		BAG5;HIF1A
Androgen Receptor Signaling Pathway (GO:0030521)	0.0170496	0.182286	11.1565	45.4251		DAXX;NKX3-1
Regulation Of Protein Sumoylation (GO:0033233)	0.0170496	0.182286	11.1565	45.4251		PIAS4;PIAS1
Regulation Of Single Stranded Viral RNA Replication Via Double Stranded DNA Intermediate (GO:0045091)	0.0170496	0.182286	11.1565	45.4251		MORC2;RESF1
Regulation Of Telomere Maintenance Via Telomere Lengthening (GO:1904356)	0.0170496	0.182286	11.1565	45.4251		SLX4;TERF2
Transcription By RNA Polymerase I (GO:0006360)	0.0170496	0.182286	11.1565	45.4251		TAF1B;POLR1E
Positive Regulation Of Nitric-Oxide Synthase Activity (GO:0051000)	0.0170496	0.182286	11.1565	45.4251		HIF1A;TERF2
Regulation Of Cell Division (GO:0051302)	0.0172822	0.182828	4.25901	17.2834		KAT2A;CIB1;MYO19;NKX3-1
Regulation Of Lymphocyte Activation (GO:0051249)	0.0190321	0.193205	10.4587	41.4334		KAT2A;IKZF3
Regulation Of Protein Deacetylation (GO:0090311)	0.0190321	0.193205	10.4587	41.4334		KAT2A;CCAR2
Maintenance Of Protein Localization In Organelle (GO:0072595)	0.0190321	0.193205	10.4587	41.4334		MORC3;PML
Protein Polyubiquitination (GO:0000209)	0.0188336	0.193205	2.70416	10.7412		BARD1;SHARPIN;UBE2C;MDM2;PRAME;FBXO45;ANAPC2
Cellular Response To Radiation (GO:0071478)	0.0194233	0.193272	5.59348	22.0455		BARD1;RAD51;NSMCE3
Regulation Of Tumor Necrosis Factor-Mediated Signaling Pathway (GO:0010803)	0.0194233	0.193272	5.59348	22.0455		SHARPIN;HIPK1;TRAIP
Intrinsic Apoptotic Signaling Pathway In Response To DNA Damage (GO:0008630)	0.0205125	0.202108	5.4716	21.2666		MOAP1;HIPK1;PML
Intrinsic Apoptotic Signaling Pathway In Response To DNA Damage By P53 Class Mediator (GO:0042771)	0.0211064	0.203961	9.84297	37.9759		HIPK1;PML
Negative Regulation Of Axon Extension Involved In Axon Guidance (GO:0048843)	0.0211064	0.203961	9.84297	37.9759		SEMA7A;SEMA3D
DNA Unwinding Involved In DNA Replication (GO:0006268)	0.0232701	0.220627	9.29567	34.9571		RECQL4;RAD51
Endoplasmic Reticulum Calcium Ion Homeostasis (GO:0032469)	0.0232701	0.220627	9.29567	34.9571		PML;TMCO1
Cellular Response To Ionizing Radiation (GO:0071479)	0.0239778	0.223127	5.13582	19.1598		BARD1;RAD51;MDM2
Positive Regulation Of Telomere Maintenance (GO:0032206)	0.0239778	0.223127	5.13582	19.1598		SLX4;TERF2;PML
DNA Replication Initiation (GO:0006270)	0.0255208	0.231067	8.80598	32.3026		PRIM2;MCM10
Negative Regulation Of miRNA Metabolic Process (GO:2000629)	0.0255208	0.231067	8.80598	32.3026		TENT2;HIF1A
Anaphase-Promoting Complex-Dependent Catabolic Process (GO:0031145)	0.0255208	0.231067	8.80598	32.3026		UBE2C;ANAPC2
Regulation Of Stem Cell Population Maintenance (GO:2000036)	0.0290595	0.260757	4.74725	16.7977		KAT2A;DPF2;SINHCAF
Negative Regulation Of Oxidative Stress-Induced Cell Death (GO:1903202)	0.0302737	0.266887	7.96651	27.8627		BAG5;ATF4
Regulation Of Axon Extension Involved In Axon Guidance (GO:0048841)	0.0302737	0.266887	7.96651	27.8627		SEMA7A;SEMA3D
Positive Regulation Of Vascular Endothelial Growth Factor Production (GO:0010575)	0.0327713	0.286393	7.60401	25.992		HIF1A;ATF4
protein-DNA Complex Assembly (GO:0065004)	0.0332148	0.287766	4.49225	15.295		DAXX;RAD51;CABIN1
Negative Regulation Of Telomere Maintenance Via Telomere Lengthening (GO:1904357)	0.0353468	0.301047	7.27303	24.3104		SLX4;TERF2
Cellular Response To Steroid Hormone Stimulus (GO:0071383)	0.0353468	0.301047	7.27303	24.3104		TFPI;NKX3-1
Negative Regulation Of Intrinsic Apoptotic Signaling Pathway (GO:2001243)	0.0361474	0.305279	4.3369	14.3992		BAG5;MDM2;CCAR2
Regulation Of Vascular Endothelial Growth Factor Production (GO:0010574)	0.0379978	0.313015	6.96963	22.7923		HIF1A;ATF4
Positive Regulation Of Monooxygenase Activity (GO:0032770)	0.0379978	0.313015	6.96963	22.7923		HIF1A;TERF2
Mitotic G1 DNA Damage Checkpoint Signaling (GO:0031571)	0.0379978	0.313015	6.96963	22.7923		MDM2;PML
Protein Stabilization (GO:0050821)	0.0385535	0.315011	2.50427	8.15316		ATF7IP;MORC3;BAG5;CCNH;MCM8;MDM4
Positive Regulation Of Mitotic Cell Cycle Phase Transition (GO:1901992)	0.0392088	0.317781	4.19191	13.577		KLHL18;UBE2C;CDC7
Monoubiquitinated Histone H2A Deubiquitination (GO:0035522)	0.0407223	0.320684	6.69051	21.4162		KAT2A;SUPT20H
Monoubiquitinated Histone Deubiquitination (GO:0035521)	0.0407223	0.320684	6.69051	21.4162		KAT2A;SUPT20H
Positive Regulation Of Macroautophagy (GO:0016239)	0.0407874	0.320684	4.12299	13.191		MOAP1;GNAI3;AMBRA1
Positive Regulation Of DNA-templated Transcription (GO:0045893)	0.0408433	0.320684	1.54663	4.94614		ATF7IP;ATF6B;ZBTB38;PTOV1;ZNF76;HIF1A;NFKB2;NSD3;KAT2A;MED13;ELF2;PITHD1;ZXDC;ASXL2;E2F2;SUPT20H;IER2;ZBED4;ZNF300;ZNF410;ATF4;NKX3-1
Regulation Of Proteasomal Ubiquitin-Dependent Protein Catabolic Process (GO:0032434)	0.0413341	0.322021	3.20016	10.1959		BAG5;MDM2;CCAR2;PIAS1
Regulation Of Nitric-Oxide Synthase Activity (GO:0050999)	0.0435182	0.330236	6.43286	20.1643		HIF1A;TERF2
Protein Insertion Into Mitochondrial Membrane (GO:0051204)	0.0435182	0.330236	6.43286	20.1643		MOAP1;MTX2
RNA Metabolic Process (GO:0016070)	0.0437029	0.330236	3.14003	9.82935		EXOSC5;RNGTT;TENT2;DEDD2
Mitotic Cell Cycle Phase Transition (GO:0044772)	0.0437029	0.330236	3.14003	9.82935		CCNI;UBE2C;CDC7;ANAPC2
7-Methylguanosine RNA Capping (GO:0009452)	0.0581061	0.335939	20.8418	59.305		RNGTT
DNA Double-Strand Break Processing Involved In Repair Via Single-Strand Annealing (GO:0010792)	0.0581061	0.335939	20.8418	59.305		SLX4
Negative Regulation Of Insulin-Like Growth Factor Receptor Signaling Pathway (GO:0043569)	0.0581061	0.335939	20.8418	59.305		NKX3-1
PML Body Organization (GO:0030578)	0.0581061	0.335939	20.8418	59.305		PML
Regulation Of Hormone Biosynthetic Process (GO:0046885)	0.0581061	0.335939	20.8418	59.305		HIF1A
Negative Regulation Of Protein Localization To Chromatin (GO:0120186)	0.0581061	0.335939	20.8418	59.305		PIAS4
Regulation Of Keratinocyte Apoptotic Process (GO:1902172)	0.0581061	0.335939	20.8418	59.305		PIAS4
Axo-Dendritic Transport (GO:0008088)	0.0581061	0.335939	20.8418	59.305		SPG11
Regulation Of Pentose-Phosphate Shunt (GO:0043456)	0.0581061	0.335939	20.8418	59.305		TIGAR
Regulation Of Stress Granule Assembly (GO:0062028)	0.0581061	0.335939	20.8418	59.305		STYXL1
Resolution Of Recombination Intermediates (GO:0071139)	0.0581061	0.335939	20.8418	59.305		RMI1
Response To Testosterone (GO:0033574)	0.0581061	0.335939	20.8418	59.305		NKX3-1
Double-Strand Break Repair Via Single-Strand Annealing (GO:0045002)	0.0581061	0.335939	20.8418	59.305		SLX4
Double-Strand Break Repair Via Synthesis-Dependent Strand Annealing (GO:0045003)	0.0581061	0.335939	20.8418	59.305		RAD51
Positive Regulation Of Nuclear Cell Cycle DNA Replication (GO:0010571)	0.0581061	0.335939	20.8418	59.305		CDC7
Intracellular Oxygen Homeostasis (GO:0032364)	0.0581061	0.335939	20.8418	59.305		HIF1A
mRNA 3'-End Processing By Stem-Loop Binding And Cleavage (GO:0006398)	0.0581061	0.335939	20.8418	59.305		ZNF473
Protein Modification By Small Protein Conjugation Or Removal (GO:0070647)	0.0581061	0.335939	20.8418	59.305		SENP6
Regulation Of Protein Modification By Small Protein Conjugation Or Removal (GO:1903320)	0.0463834	0.335939	6.19429	19.0215		DAXX;HIF1A
Response To Steroid Hormone (GO:0048545)	0.0463834	0.335939	6.19429	19.0215		TFPI;NKX3-1
Protein K11-linked Ubiquitination (GO:0070979)	0.0463834	0.335939	6.19429	19.0215		UBE2C;ANAPC2
DNA Geometric Change (GO:0032392)	0.0493158	0.335939	5.97276	17.9751		RECQL4;MCM8
Negative Regulation Of Axon Extension (GO:0030517)	0.0493158	0.335939	5.97276	17.9751		SEMA7A;SEMA3D
Negative Regulation Of Carbohydrate Metabolic Process (GO:0045912)	0.0493158	0.335939	5.97276	17.9751		TIGAR;KAT2A
Positive Regulation Of Extrinsic Apoptotic Signaling Pathway (GO:2001238)	0.0523135	0.335939	5.76651	17.0141		PML;DEDD2
Negative Chemotaxis (GO:0050919)	0.0523135	0.335939	5.76651	17.0141		SEMA7A;SEMA3D
Negative Regulation Of Chemotaxis (GO:0050922)	0.0523135	0.335939	5.76651	17.0141		SEMA7A;SEMA3D
Regulation Of Metaphase/Anaphase Transition Of Cell Cycle (GO:1902099)	0.0553745	0.335939	5.57401	16.1292		UBE2C;DPF2
Female Gamete Generation (GO:0007292)	0.0553745	0.335939	5.57401	16.1292		MCM8;HROB
Mesenchymal Cell Migration (GO:0090497)	0.0553745	0.335939	5.57401	16.1292		SEMA7A;SEMA3D
Negative Regulation Of Small Molecule Metabolic Process (GO:0062014)	0.0584969	0.335939	5.39393	15.3122		TIGAR;KAT2A
Monoubiquitinated Protein Deubiquitination (GO:0035520)	0.0584969	0.335939	5.39393	15.3122		KAT2A;SUPT20H
ncRNA Catabolic Process (GO:0034661)	0.0584969	0.335939	5.39393	15.3122		EXOSC5;DEDD2
Telomere Maintenance (GO:0000723)	0.047417	0.335939	3.86848	11.7941		RECQL4;RAD51;TERF2
Regulation Of Double-Strand Break Repair Via Homologous Recombination (GO:0010569)	0.0527148	0.335939	3.69725	10.8805		PIAS4;RAD51;RADX
Protein Autoubiquitination (GO:0051865)	0.0527148	0.335939	3.69725	10.8805		BARD1;RAD51;MDM2
Negative Regulation Of Catabolic Process (GO:0009895)	0.0545416	0.335939	3.64348	10.5981		TIGAR;MDM4;PML
Regulation Of Cell Cycle G1/S Phase Transition (GO:1902806)	0.058285	0.335939	3.54049	10.0635		CCNH;DPF2;AMBRA1
Regulation Of Protein Serine/Threonine Kinase Activity (GO:0071900)	0.0449155	0.335939	3.11079	9.65271		ETAA1;CCNI;CCNH;CIB1
Protein Localization To Nucleus (GO:0034504)	0.058066	0.335939	2.84572	8.09942		MORC3;POM121C;MDM2;PML
Chromatin Remodeling (GO:0006338)	0.0556272	0.335939	2.27633	6.5765		KDM5B;DAXX;KAT2A;DPF2;BAZ2B;MORC2
Positive Regulation Of Transcription By RNA Polymerase II (GO:0045944)	0.0564524	0.335939	1.57362	4.52316		ATF6B;ZMYND8;ZBTB38;PTOV1;ZNF76;HIF1A;NFKB2;KAT2A;MED13;ASXL2;E2F2;IER2;ZBED4;ZNF300;ZNF410;ATF4;NKX3-1
7-Methylguanosine mRNA Capping (GO:0006370)	0.0693174	0.343172	16.6726	44.5001		RNGTT
ATF6-mediated Unfolded Protein Response (GO:0036500)	0.0693174	0.343172	16.6726	44.5001		ATF6B
CENP-A Containing Chromatin Assembly (GO:0034080)	0.0693174	0.343172	16.6726	44.5001		CENPW
Negative Regulation Of Retinoic Acid Receptor Signaling Pathway (GO:0048387)	0.0693174	0.343172	16.6726	44.5001		PRAME
Negative Regulation Of Telomere Capping (GO:1904354)	0.0693174	0.343172	16.6726	44.5001		TERF2
Regulation Of Oxidative Stress-Induced Neuron Intrinsic Apoptotic Signaling Pathway (GO:1903376)	0.0693174	0.343172	16.6726	44.5001		HIF1A
Polyadenylation-Dependent snoRNA 3'-End Processing (GO:0071051)	0.0693174	0.343172	16.6726	44.5001		EXOSC5
Regulation Of Transforming Growth Factor Beta2 Production (GO:0032909)	0.0693174	0.343172	16.6726	44.5001		HIF1A
Chromatin Remodeling At Centromere (GO:0031055)	0.0693174	0.343172	16.6726	44.5001		CENPW
Definitive Hemopoiesis (GO:0060216)	0.0693174	0.343172	16.6726	44.5001		HIPK1
Retinal Rod Cell Differentiation (GO:0060221)	0.0693174	0.343172	16.6726	44.5001		RPGRIP1L
Positive Regulation Of Hormone Metabolic Process (GO:0032352)	0.0693174	0.343172	16.6726	44.5001		HIF1A
Exocrine System Development (GO:0035272)	0.0693174	0.343172	16.6726	44.5001		NKX3-1
Free Ubiquitin Chain Polymerization (GO:0010994)	0.0693174	0.343172	16.6726	44.5001		UBE2C
Vacuole Organization (GO:0007033)	0.0693174	0.343172	16.6726	44.5001		SPG11
Positive Regulation Of Synaptic Plasticity (GO:0031915)	0.0693174	0.343172	16.6726	44.5001		ANAPC2
protein-DNA Covalent Cross-Linking Repair (GO:0106300)	0.0693174	0.343172	16.6726	44.5001		TRAIP
Negative Regulation Of Centriole Replication (GO:0046600)	0.0693174	0.343172	16.6726	44.5001		KAT2A
Semaphorin-Plexin Signaling Pathway (GO:0071526)	0.0616788	0.343172	5.22511	14.5562		SEMA7A;SEMA3D
Regulation Of Cellular Senescence (GO:2000772)	0.0649184	0.343172	5.06651	13.855		MORC3;TERF2
Intrinsic Apoptotic Signaling Pathway By P53 Class Mediator (GO:0072332)	0.0649184	0.343172	5.06651	13.855		HIPK1;PML
Negative Regulation Of Organelle Assembly (GO:1902116)	0.0682139	0.343172	4.91725	13.2033		KAT2A;STYXL1
Neural Crest Cell Migration (GO:0001755)	0.0682139	0.343172	4.91725	13.2033		SEMA7A;SEMA3D
Positive Regulation Of Myeloid Cell Differentiation (GO:0045639)	0.0682139	0.343172	4.91725	13.2033		PITHD1;HIF1A
Histone H3 Acetylation (GO:0043966)	0.0682139	0.343172	4.91725	13.2033		KAT2A;SUPT20H
Protein Destabilization (GO:0031648)	0.0682139	0.343172	4.91725	13.2033		MDM2;FBXL3
Positive Regulation Of Protein Modification By Small Protein Conjugation Or Removal (GO:1903322)	0.0681559	0.343172	3.30672	8.88171		PIAS4;NSMCE3;PIAS1
RNA Processing (GO:0006396)	0.0680582	0.343172	2.361	6.34493		EXOSC5;TUT7;RNGTT;CCAR2;DEDD2
Positive Regulation Of Nucleic Acid-Templated Transcription (GO:1903508)	0.0702165	0.34592	1.70544	4.52995		NSD3;ATF7IP;KAT2A;MED13;ELF2;PITHD1;ZXDC;SUPT20H;HIF1A;ATF4;NKX3-1
Negative Regulation Of Macromolecule Metabolic Process (GO:0010605)	0.0718695	0.352336	2.32151	6.11231		DAXX;HIF1A;TERF2;ZNF410;NKX3-1
Regulation Of Chemokine-Mediated Signaling Pathway (GO:0070099)	0.0803958	0.357952	13.8931	35.0217		HIF1A
ER Overload Response (GO:0006983)	0.0803958	0.357952	13.8931	35.0217		TMCO1
U4 snRNA 3'-End Processing (GO:0034475)	0.0803958	0.357952	13.8931	35.0217		EXOSC5
Cardiac Atrium Development (GO:0003230)	0.0803958	0.357952	13.8931	35.0217		MDM4
Regulation Of Protein Localization To Nucleolus (GO:1904749)	0.0803958	0.357952	13.8931	35.0217		NVL
Regulation Of Transcription From RNA Polymerase II Promoter In Response To Hypoxia (GO:0061418)	0.0803958	0.357952	13.8931	35.0217		HIF1A
Single Strand Break Repair (GO:0000012)	0.0803958	0.357952	13.8931	35.0217		APTX
snRNA Transcription By RNA Polymerase III (GO:0042796)	0.0803958	0.357952	13.8931	35.0217		SNAPC4
Histone H2A K63-linked Deubiquitination (GO:0070537)	0.0803958	0.357952	13.8931	35.0217		BARD1
Lens Fiber Cell Development (GO:0070307)	0.0803958	0.357952	13.8931	35.0217		ATF4
Protein Desumoylation (GO:0016926)	0.0803958	0.357952	13.8931	35.0217		SENP6
Mitochondrial Outer Membrane Permeabilization (GO:0097345)	0.0803958	0.357952	13.8931	35.0217		MOAP1
rRNA Pseudouridine Synthesis (GO:0031118)	0.0803958	0.357952	13.8931	35.0217		RPUSD2
Negative Regulation Of RNA Catabolic Process (GO:1902369)	0.0803958	0.357952	13.8931	35.0217		TENT2
Negative Regulation Of Proteasomal Protein Catabolic Process (GO:1901799)	0.0784178	0.357952	4.51787	11.5011		BAG5;CCAR2
Negative Regulation Of Ubiquitin-Dependent Protein Catabolic Process (GO:2000059)	0.0784178	0.357952	4.51787	11.5011		CCAR2;PML
Nuclear-Transcribed mRNA Catabolic Process, Deadenylation-Dependent Decay (GO:0000288)	0.0784178	0.357952	4.51787	11.5011		EXOSC5;TUT7
Positive Regulation Of Intrinsic Apoptotic Signaling Pathway (GO:2001244)	0.0784178	0.357952	4.51787	11.5011		STYXL1;NKX3-1
Regulation Of Cytokine-Mediated Signaling Pathway (GO:0001959)	0.0819193	0.357952	4.39875	11.0058		SHARPIN;HIPK1
Regulation Of Glycolytic Process (GO:0006110)	0.0819193	0.357952	4.39875	11.0058		TIGAR;HIF1A
Positive Regulation Of Stem Cell Population Maintenance (GO:1902459)	0.0819193	0.357952	4.39875	11.0058		DPF2;SINHCAF
mRNA 3'-End Processing (GO:0031124)	0.0819193	0.357952	4.39875	11.0058		ZNF473;TENT2
Nuclear-Transcribed mRNA Catabolic Process (GO:0000956)	0.0809273	0.357952	3.06383	7.70309		EXOSC5;TUT7;TENT2
Positive Regulation Of Canonical Wnt Signaling Pathway (GO:0090263)	0.0809273	0.357952	3.06383	7.70309		JRK;GID8;CCAR2
Transcription By RNA Polymerase II (GO:0006366)	0.0798363	0.357952	2.24633	5.67823		CCNH;SNAPC4;TRIM24;E2F2;ATF4
Negative Regulation Of Angiogenesis (GO:0016525)	0.08315	0.361757	3.02676	7.52789		KRIT1;E2F2;PML
DNA Topological Change (GO:0006265)	0.0913429	0.364284	11.9078	28.4969		TOP1MT
Regulation Of Generation Of Precursor Metabolites And Energy (GO:0043467)	0.0913429	0.364284	11.9078	28.4969		TIGAR
Negative Regulation Of Oxidative Stress-Induced Neuron Death (GO:1903204)	0.0913429	0.364284	11.9078	28.4969		HIF1A
Regulation Of Intrinsic Apoptotic Signaling Pathway By P53 Class Mediator (GO:1902253)	0.0913429	0.364284	11.9078	28.4969		MDM2
Regulation Of Nuclear Cell Cycle DNA Replication (GO:0033262)	0.0913429	0.364284	11.9078	28.4969		CDC7
Cellular Response To Hydroxyurea (GO:0072711)	0.0913429	0.364284	11.9078	28.4969		NSMCE3
Cellular Response To Muramyl Dipeptide (GO:0071225)	0.0913429	0.364284	11.9078	28.4969		TRIM41
Fructose 1,6-Bisphosphate Metabolic Process (GO:0030388)	0.0913429	0.364284	11.9078	28.4969		TIGAR
Positive Regulation Of Macrophage Cytokine Production (GO:0060907)	0.0913429	0.364284	11.9078	28.4969		SEMA7A
Positive Regulation Of Megakaryocyte Differentiation (GO:0045654)	0.0913429	0.364284	11.9078	28.4969		PITHD1
Integrin Activation (GO:0033622)	0.0913429	0.364284	11.9078	28.4969		KRIT1
Internal Protein Amino Acid Acetylation (GO:0006475)	0.0913429	0.364284	11.9078	28.4969		KAT2A
Positive Regulation Of Synapse Maturation (GO:0090129)	0.0913429	0.364284	11.9078	28.4969		ANAPC2
Positive Regulation Of Ubiquitin Protein Ligase Activity (GO:1904668)	0.0913429	0.364284	11.9078	28.4969		UBE2C
mRNA Pseudouridine Synthesis (GO:1990481)	0.0913429	0.364284	11.9078	28.4969		RPUSD2
Mitochondrial Fragmentation Involved In Apoptotic Process (GO:0043653)	0.0913429	0.364284	11.9078	28.4969		CCAR2
Modification-Dependent Macromolecule Catabolic Process (GO:0043632)	0.0913429	0.364284	11.9078	28.4969		TUT7
Multi-Pass Transmembrane Protein Insertion Into ER Membrane (GO:0160063)	0.0913429	0.364284	11.9078	28.4969		TMCO1
Negative Regulation Of Chromosome Organization (GO:2001251)	0.0913429	0.364284	11.9078	28.4969		TERF2
Regulation Of Amide Metabolic Process (GO:0034248)	0.0854681	0.364284	4.28575	10.5413		TIGAR;DUS3L
Regulation Of Double-Strand Break Repair (GO:2000779)	0.0876733	0.364284	2.95524	7.19347		RAD51;DPF2;PML
Intracellular Steroid Hormone Receptor Signaling Pathway (GO:0030518)	0.0927013	0.36824	4.07627	9.69489		DAXX;NKX3-1
Neural Crest Cell Development (GO:0014032)	0.0963825	0.379861	3.97902	9.30863		SEMA7A;SEMA3D
Positive Regulation Of Cytokine-Mediated Signaling Pathway (GO:0001961)	0.0963825	0.379861	3.97902	9.30863		TRIM41;HIF1A
Nuclear mRNA Surveillance (GO:0071028)	0.10216	0.381864	10.4188	23.7674		EXOSC5
Regulation Of Protein Localization To Chromatin (GO:1905634)	0.10216	0.381864	10.4188	23.7674		PIAS4
Peptidyl-Lysine Acetylation (GO:0018394)	0.10216	0.381864	10.4188	23.7674		KAT2A
Phosphatidylethanolamine Biosynthetic Process (GO:0006646)	0.10216	0.381864	10.4188	23.7674		ETNK1
Positive Regulation Of RNA Biosynthetic Process (GO:1902680)	0.10216	0.381864	10.4188	23.7674		PRIM2
Response To Hydroxyurea (GO:0072710)	0.10216	0.381864	10.4188	23.7674		NSMCE3
Error-Prone Translesion Synthesis (GO:0042276)	0.10216	0.381864	10.4188	23.7674		POLE2
Telomere Maintenance Via Recombination (GO:0000722)	0.10216	0.381864	10.4188	23.7674		RAD51
Kinetochore Assembly (GO:0051382)	0.10216	0.381864	10.4188	23.7674		CENPW
Positive Regulation Of Vascular Endothelial Growth Factor Receptor Signaling Pathway (GO:0030949)	0.10216	0.381864	10.4188	23.7674		HIF1A
Protein O-linked Glycosylation Via Serine (GO:0018242)	0.10216	0.381864	10.4188	23.7674		POGLUT3
Negative Regulation Of Glycolytic Process (GO:0045820)	0.112849	0.381864	9.26067	20.204		TIGAR
Negative Regulation Of Hemostasis (GO:1900047)	0.112849	0.381864	9.26067	20.204		TFPI
Negative Regulation Of Interferon-Beta Production (GO:0032688)	0.112849	0.381864	9.26067	20.204		MORC3
Negative Regulation Of Sprouting Angiogenesis (GO:1903671)	0.112849	0.381864	9.26067	20.204		E2F2
Nuclear RNA Surveillance (GO:0071027)	0.112849	0.381864	9.26067	20.204		EXOSC5
Nuclear-Transcribed mRNA Catabolic Process, Exonucleolytic, 3'-5' (GO:0034427)	0.112849	0.381864	9.26067	20.204		EXOSC5
Regulation Of Peroxisome Proliferator Activated Receptor Signaling Pathway (GO:0035358)	0.112849	0.381864	9.26067	20.204		ASXL2
Regulation Of Synapse Maturation (GO:0090128)	0.112849	0.381864	9.26067	20.204		ANAPC2
Positive Regulation Of DNA-templated DNA Replication (GO:2000105)	0.112849	0.381864	9.26067	20.204		CDC7
Positive Regulation Of Cellular Senescence (GO:2000774)	0.112849	0.381864	9.26067	20.204		MORC3
snRNA Transcription By RNA Polymerase II (GO:0042795)	0.112849	0.381864	9.26067	20.204		SNAPC4
Epithelial Cell Apoptotic Process (GO:1904019)	0.112849	0.381864	9.26067	20.204		HIPK1
Synaptic Vesicle Transport (GO:0048489)	0.112849	0.381864	9.26067	20.204		SPG11
T-Circle Formation (GO:0090656)	0.112849	0.381864	9.26067	20.204		SLX4
Formation Of Extrachromosomal Circular DNA (GO:0001325)	0.112849	0.381864	9.26067	20.204		SLX4
Telomere Maintenance Via Telomere Trimming (GO:0090737)	0.112849	0.381864	9.26067	20.204		SLX4
Histone H3-K14 Acetylation (GO:0044154)	0.112849	0.381864	9.26067	20.204		KAT2A
Kinetochore Organization (GO:0051383)	0.112849	0.381864	9.26067	20.204		CENPW
Protein Localization To Condensed Chromosome (GO:1903083)	0.112849	0.381864	9.26067	20.204		MTBP
Negative Regulation Of Adenylate Cyclase Activity (GO:0007194)	0.112849	0.381864	9.26067	20.204		GNAI3
Negative Regulation Of Centrosome Duplication (GO:0010826)	0.112849	0.381864	9.26067	20.204		KAT2A
Regulation Of Apoptotic Signaling Pathway (GO:2001233)	0.100105	0.381864	3.88628	8.94443		STYXL1;NKX3-1
Positive Regulation Of Blood Vessel Endothelial Cell Migration (GO:0043536)	0.103867	0.381864	3.79777	8.6006		CIB1;HIF1A
Negative Regulation Of Cellular Metabolic Process (GO:0031324)	0.103867	0.381864	3.79777	8.6006		TIGAR;TERF2
Protein Monoubiquitination (GO:0006513)	0.107667	0.381864	3.71318	8.27563		TRIM41;FANCE
Regulation Of Intrinsic Apoptotic Signaling Pathway (GO:2001242)	0.111503	0.381864	3.63228	7.96813		STYXL1;NKX3-1
Cytoplasmic Microtubule Organization (GO:0031122)	0.111503	0.381864	3.63228	7.96813		TUBGCP5;CIB1
Cellular Response To Hormone Stimulus (GO:0032870)	0.101843	0.381864	2.75955	6.30371		TRIM24;TFPI;NKX3-1
Negative Regulation Of DNA-binding Transcription Factor Activity (GO:0043433)	0.102532	0.381864	2.31264	5.26724		BHLHE40;ID3;E2F2;ZNF431
Negative Regulation Of Gene Expression (GO:0010629)	0.107482	0.381864	1.78991	3.99226		DAXX;HIF1A;TERF2;MORC2;ZNF410;PHF19;NKX3-1
Negative Regulation Of Cellular Process (GO:0048523)	0.109186	0.381864	1.60084	3.54537		BARD1;THAP5;PRAME;CIB1;ZNF777;MDM4;SINHCAF;CCAR2;PML;NKX3-1
Ribosome Biogenesis (GO:0042254)	0.114063	0.384675	2.22007	4.81979		EXOSC5;DDX49;NVL;MRPL22
Regulation Of Mitotic Metaphase/Anaphase Transition (GO:0030071)	0.115375	0.3878	3.55481	7.67685		UBE2C;DPF2
Response To UV (GO:0009411)	0.116856	0.391468	2.58807	5.55609		NSMCE3;CCAR2;ATF4
Regulation Of mRNA 3'-End Processing (GO:0031440)	0.123412	0.393742	8.33418	17.437		BARD1
Base-Excision Repair, AP Site Formation (GO:0006285)	0.123412	0.393742	8.33418	17.437		NEIL3
Double-Strand Break Repair Via Break-Induced Replication (GO:0000727)	0.123412	0.393742	8.33418	17.437		CDC7
sno(s)RNA 3'-End Processing (GO:0031126)	0.123412	0.393742	8.33418	17.437		EXOSC5
Exit From Mitosis (GO:0010458)	0.123412	0.393742	8.33418	17.437		UBE2C
Telomere Maintenance In Response To DNA Damage (GO:0043247)	0.123412	0.393742	8.33418	17.437		TERF2
Positive Regulation Of Metaphase/Anaphase Transition Of Cell Cycle (GO:1902101)	0.123412	0.393742	8.33418	17.437		UBE2C
Positive Regulation Of Mitotic Metaphase/Anaphase Transition (GO:0045842)	0.123412	0.393742	8.33418	17.437		UBE2C
Vitamin D Metabolic Process (GO:0042359)	0.123412	0.393742	8.33418	17.437		PIAS4
Protein Localization To Kinetochore (GO:0034501)	0.123412	0.393742	8.33418	17.437		MTBP
Negative Regulation Of Cyclase Activity (GO:0031280)	0.123412	0.393742	8.33418	17.437		GNAI3
Negative Regulation Of Cell Projection Organization (GO:0031345)	0.119281	0.393742	3.48058	7.40066		BAG5;CIB1
Negative Regulation Of Gene Expression, Epigenetic (GO:0045814)	0.12322	0.393742	3.40937	7.1385		MORC2;PHF19
Hemopoiesis (GO:0030097)	0.119435	0.393742	2.56153	5.4432		SNRK;HIPK1;ATF4
rRNA Processing (GO:0006364)	0.119435	0.393742	2.56153	5.4432		EXOSC5;DDX49;NVL
DNA Conformation Change (GO:0071103)	0.133849	0.399163	7.57614	15.236		TOP1MT
DNA Deamination (GO:0045006)	0.133849	0.399163	7.57614	15.236		EXOSC5
Axonal Transport Of Mitochondrion (GO:0019896)	0.133849	0.399163	7.57614	15.236		HIF1A
Nuclear Body Organization (GO:0030575)	0.133849	0.399163	7.57614	15.236		PML
Regulation Of Retinoic Acid Receptor Signaling Pathway (GO:0048385)	0.133849	0.399163	7.57614	15.236		PRAME
Cellular Response To Leucine Starvation (GO:1990253)	0.133849	0.399163	7.57614	15.236		ATF4
Response To Iron Ion (GO:0010039)	0.133849	0.399163	7.57614	15.236		HIF1A
Response To Muramyl Dipeptide (GO:0032495)	0.133849	0.399163	7.57614	15.236		TRIM41
snRNA Transcription (GO:0009301)	0.133849	0.399163	7.57614	15.236		SNAPC4
Endothelium Development (GO:0003158)	0.133849	0.399163	7.57614	15.236		KRIT1
Exonucleolytic Catabolism Of Deadenylated mRNA (GO:0043928)	0.133849	0.399163	7.57614	15.236		EXOSC5
tRNA 5'-Leader Removal (GO:0001682)	0.133849	0.399163	7.57614	15.236		RPP21
pre-miRNA Processing (GO:0031054)	0.133849	0.399163	7.57614	15.236		TUT7
Pseudouridine Synthesis (GO:0001522)	0.133849	0.399163	7.57614	15.236		RPUSD2
Negative Regulation Of Coagulation (GO:0050819)	0.133849	0.399163	7.57614	15.236		TFPI
Regulation Of Cyclin-Dependent Protein Kinase Activity (GO:1904029)	0.131189	0.399163	3.27534	6.6526		CCNI;CCNH
Negative Regulation Of Viral Genome Replication (GO:0045071)	0.131189	0.399163	3.27534	6.6526		MORC2;RESF1
Spermatid Development (GO:0007286)	0.131189	0.399163	3.27534	6.6526		CEP57;CIB1
Intrinsic Apoptotic Signaling Pathway (GO:0097193)	0.129958	0.399163	2.46058	5.02091		MOAP1;PML;ATF4
Positive Regulation Of Cell Growth (GO:0030307)	0.132639	0.399163	2.43656	4.92216		SEMA7A;DDX49;CIB1
Regulation Of G1/S Transition Of Mitotic Cell Cycle (GO:2000045)	0.132639	0.399163	2.43656	4.92216		CCNH;DPF2;AMBRA1
Regulation Of Macromolecule Metabolic Process (GO:0060255)	0.128201	0.399163	2.12096	4.35677		ZNF462;DAXX;MDM2;HIF1A
Negative Regulation Of Neuron Projection Development (GO:0010977)	0.135217	0.400865	3.21219	6.42718		BAG5;CIB1
Nucleosome Assembly (GO:0006334)	0.135217	0.400865	3.21219	6.42718		DAXX;CABIN1
Negative Regulation Of Endoplasmic Reticulum Unfolded Protein Response (GO:1900102)	0.144162	0.403574	6.94444	13.4501		ATF6B
GTP Metabolic Process (GO:0046039)	0.144162	0.403574	6.94444	13.4501		GNAI3
Negative Regulation Of Lyase Activity (GO:0051350)	0.144162	0.403574	6.94444	13.4501		GNAI3
Regulation Of Macrophage Cytokine Production (GO:0010935)	0.144162	0.403574	6.94444	13.4501		SEMA7A
Atrial Septum Development (GO:0003283)	0.144162	0.403574	6.94444	13.4501		MDM4
Atrioventricular Valve Development (GO:0003171)	0.144162	0.403574	6.94444	13.4501		MDM4
Outer Mitochondrial Membrane Organization (GO:0007008)	0.144162	0.403574	6.94444	13.4501		MTX2
Cellular Response To Arsenic-Containing Substance (GO:0071243)	0.144162	0.403574	6.94444	13.4501		DAXX
Response To Nerve Growth Factor (GO:1990089)	0.144162	0.403574	6.94444	13.4501		CIB1
Suppression Of Viral Release By Host (GO:0044790)	0.144162	0.403574	6.94444	13.4501		PML
Eye Photoreceptor Cell Development (GO:0042462)	0.144162	0.403574	6.94444	13.4501		RPGRIP1L
Synaptic Vesicle Localization (GO:0097479)	0.144162	0.403574	6.94444	13.4501		SPG11
Protein Insertion Into Mitochondrial Outer Membrane (GO:0045040)	0.144162	0.403574	6.94444	13.4501		MTX2
ncRNA Transcription (GO:0098781)	0.144162	0.403574	6.94444	13.4501		CAVIN1
Negative Regulation Of DNA Damage Response, Signal Transduction By P53 Class Mediator (GO:0043518)	0.144162	0.403574	6.94444	13.4501		MDM2
Cellular Response To Peptide (GO:1901653)	0.143355	0.403574	3.09291	6.00776		TRIM41;MDM2
Negative Regulation Of Developmental Process (GO:0051093)	0.140795	0.403574	2.36724	4.64086		PRAME;SINHCAF;NKX3-1
Positive Regulation Of Wnt Signaling Pathway (GO:0030177)	0.140795	0.403574	2.36724	4.64086		JRK;GID8;CCAR2
Peptidyl-Serine Modification (GO:0018209)	0.136594	0.403574	2.06817	4.11718		MORC3;CDC7;HIPK1;POGLUT3
Regulation Of Cytokine Production (GO:0001817)	0.138727	0.403574	2.05537	4.05987		ZNF131;KAT2A;ZBTB6;PATZ1
Negative Regulation Of Transmembrane Receptor Protein Serine/Threonine Kinase Signaling Pathway (GO:0090101)	0.146324	0.406232	2.32317	4.46497		ZNF451;SINHCAF;TRIM33
Regulation Of Transforming Growth Factor Beta Receptor Signaling Pathway (GO:0017015)	0.146324	0.406232	2.32317	4.46497		ZNF451;SINHCAF;TRIM33
Regulation Of Cell Cycle (GO:0051726)	0.145886	0.406232	1.72443	3.31941		BARD1;KAT2A;THAP5;MDM2;YY1AP1;ANAPC2
Regulation Of Transcription Initiation By RNA Polymerase II (GO:0060260)	0.147462	0.408262	3.03652	5.81246		ZNF451;MED13
Regulation Of Exit From Mitosis (GO:0007096)	0.154353	0.411435	6.40993	11.977		UBE2C
Negative Regulation Of Nucleocytoplasmic Transport (GO:0046823)	0.154353	0.411435	6.40993	11.977		BARD1
Centromere Complex Assembly (GO:0034508)	0.154353	0.411435	6.40993	11.977		CENPW
Respiratory Electron Transport Chain (GO:0022904)	0.154353	0.411435	6.40993	11.977		SDHA
Endoderm Development (GO:0007492)	0.154353	0.411435	6.40993	11.977		DUSP2
tRNA 5'-End Processing (GO:0099116)	0.154353	0.411435	6.40993	11.977		RPP21
Telomere Capping (GO:0016233)	0.154353	0.411435	6.40993	11.977		TERF2
Positive Regulation Of Transcription From RNA Polymerase II Promoter Involved In Cellular Response To Chemical Stimulus (GO:1901522)	0.154353	0.411435	6.40993	11.977		HIF1A
Positive Regulation Of Type I Interferon-Mediated Signaling Pathway (GO:0060340)	0.154353	0.411435	6.40993	11.977		TRIM41
Mitochondrion Transport Along Microtubule (GO:0047497)	0.154353	0.411435	6.40993	11.977		HIF1A
Mitotic intra-S DNA Damage Checkpoint Signaling (GO:0031573)	0.154353	0.411435	6.40993	11.977		EME1
Mitotic Recombination (GO:0006312)	0.154353	0.411435	6.40993	11.977		RAD51
Regulation Of Protein Ubiquitination (GO:0031396)	0.151924	0.411435	2.2807	4.29769		DAXX;BAG5;NSMCE3
Response To Endoplasmic Reticulum Stress (GO:0034976)	0.154749	0.411435	2.26003	4.21712		ATF6B;ATF4;TMCO1
Protein Modification By Small Protein Removal (GO:0070646)	0.154749	0.411435	2.26003	4.21712		SENP6;USP48;USP11
DNA-templated Transcription Initiation (GO:0006352)	0.155746	0.411908	2.92968	5.44781		CCNH;E2F2
Transcription Preinitiation Complex Assembly (GO:0070897)	0.155746	0.411908	2.92968	5.44781		TAF1B;POLR1E
Regulation Of Extrinsic Apoptotic Signaling Pathway (GO:2001236)	0.159922	0.419638	2.87902	5.27744		PML;DEDD2
Histone Acetylation (GO:0016573)	0.159922	0.419638	2.87902	5.27744		KAT2A;SUPT20H
protein-DNA Complex Organization (GO:0071824)	0.159922	0.419638	2.87902	5.27744		PWWP3A;PHF19
Negative Regulation Of Gluconeogenesis (GO:0045721)	0.164423	0.423707	5.95178	10.7448		KAT2A
DNA Double-Strand Break Processing (GO:0000729)	0.164423	0.423707	5.95178	10.7448		SLX4
Regulation Of Intrinsic Apoptotic Signaling Pathway In Response To DNA Damage (GO:1902229)	0.164423	0.423707	5.95178	10.7448		CCAR2
Cellular Response To Estrogen Stimulus (GO:0071391)	0.164423	0.423707	5.95178	10.7448		TRIM24
Positive Regulation Of Mitotic Sister Chromatid Separation (GO:1901970)	0.164423	0.423707	5.95178	10.7448		UBE2C
Protein Localization To Chromosome, Telomeric Region (GO:0070198)	0.164423	0.423707	5.95178	10.7448		TERF2
miRNA Metabolic Process (GO:0010586)	0.164423	0.423707	5.95178	10.7448		TUT7
Negative Regulation Of Intrinsic Apoptotic Signaling Pathway By P53 Class Mediator (GO:1902254)	0.174374	0.434854	5.55471	9.70159		MDM2
Negative Regulation Of Phosphatase Activity (GO:0010923)	0.174374	0.434854	5.55471	9.70159		STYXL1
Apoptotic Nuclear Changes (GO:0030262)	0.174374	0.434854	5.55471	9.70159		DEDD2
Cellular Response To Gamma Radiation (GO:0071480)	0.174374	0.434854	5.55471	9.70159		MDM2
Regulation Of Transforming Growth Factor Beta Production (GO:0071634)	0.174374	0.434854	5.55471	9.70159		HIF1A
Positive Regulation Of Autophagosome Assembly (GO:2000786)	0.174374	0.434854	5.55471	9.70159		MOAP1
Positive Regulation Of Cell Migration Involved In Sprouting Angiogenesis (GO:0090050)	0.174374	0.434854	5.55471	9.70159		CIB1
Extrinsic Apoptotic Signaling Pathway In Absence Of Ligand (GO:0097192)	0.174374	0.434854	5.55471	9.70159		MOAP1
Positive Regulation Of Myeloid Leukocyte Cytokine Production Involved In Immune Response (GO:0061081)	0.174374	0.434854	5.55471	9.70159		SEMA7A
G1/S Transition Of Mitotic Cell Cycle (GO:0000082)	0.172566	0.434854	2.73701	4.80886		E2F2;CDC7
Telomere Organization (GO:0032200)	0.172566	0.434854	2.73701	4.80886		RECQL4;TERF2
Regulation Of Cellular Catabolic Process (GO:0031329)	0.172566	0.434854	2.73701	4.80886		CISD2;DCAF12
Positive Regulation Of Cellular Process (GO:0048522)	0.172275	0.434854	1.44031	2.53302		DDX49;CAVIN1;CLEC11A;GID8;MDM2;CDC7;PRAME;CIB1;SINHCAF;NKX3-1
Negative Regulation Of Fibroblast Proliferation (GO:0048147)	0.184207	0.437655	5.20728	8.80912		MORC3
DNA Biosynthetic Process (GO:0071897)	0.184207	0.437655	5.20728	8.80912		HROB
Negative Regulation Of Insulin Secretion (GO:0046676)	0.184207	0.437655	5.20728	8.80912		MIDN
Regulation Of Establishment Of Cell Polarity (GO:2000114)	0.184207	0.437655	5.20728	8.80912		KRIT1
Negative Regulation Of Ubiquitin-Protein Transferase Activity (GO:0051444)	0.184207	0.437655	5.20728	8.80912		BAG5
Nuclear-Transcribed mRNA Catabolic Process, Exonucleolytic (GO:0000291)	0.184207	0.437655	5.20728	8.80912		EXOSC5
Cellular Response To Alkaloid (GO:0071312)	0.184207	0.437655	5.20728	8.80912		RAD51
Regulation Of Tubulin Deacetylation (GO:0090043)	0.184207	0.437655	5.20728	8.80912		KAT2A
Regulation Of Ubiquitin Protein Ligase Activity (GO:1904666)	0.184207	0.437655	5.20728	8.80912		UBE2C
Cellular Response To Unfolded Protein (GO:0034620)	0.184207	0.437655	5.20728	8.80912		DAXX
Positive Regulation Of Cell Adhesion Mediated By Integrin (GO:0033630)	0.184207	0.437655	5.20728	8.80912		CIB1
Positive Regulation Of Cell Cycle Phase Transition (GO:1901989)	0.184207	0.437655	5.20728	8.80912		KLHL18
ncRNA Metabolic Process (GO:0034660)	0.184207	0.437655	5.20728	8.80912		TUT7
Regulation Of Adenylate Cyclase Activity (GO:0045761)	0.184207	0.437655	5.20728	8.80912		GNAI3
Regulation Of Cartilage Development (GO:0061035)	0.184207	0.437655	5.20728	8.80912		KAT2A
Negative Regulation Of Cellular Senescence (GO:2000773)	0.184207	0.437655	5.20728	8.80912		TERF2
Cellular Response To Light Stimulus (GO:0071482)	0.181084	0.437655	2.64985	4.52805		NSMCE3;ATF4
Positive Regulation Of DNA Biosynthetic Process (GO:2000573)	0.181084	0.437655	2.64985	4.52805		NVL;CHTF18
Positive Regulation Of Cell Cycle (GO:0045787)	0.181084	0.437655	2.64985	4.52805		MDM2;NKX3-1
Regulation Of Protein Catabolic Process (GO:0042176)	0.177913	0.437655	2.10724	3.63807		BARD1;MDM2;MDM4
Regulation Of Establishment Or Maintenance Of Cell Polarity (GO:0032878)	0.193923	0.441775	4.90072	8.03861		KRIT1
Regulation Of Histone Modification (GO:0031056)	0.193923	0.441775	4.90072	8.03861		KAT2A
Negative Regulation Of Peptide Hormone Secretion (GO:0090278)	0.193923	0.441775	4.90072	8.03861		MIDN
Regulation Of Lymphocyte Proliferation (GO:0050670)	0.193923	0.441775	4.90072	8.03861		IKZF3
Negative Regulation Of Signal Transduction By P53 Class Mediator (GO:1901797)	0.193923	0.441775	4.90072	8.03861		MDM2
Regulation Of Oxidative Stress-Induced Intrinsic Apoptotic Signaling Pathway (GO:1902175)	0.193923	0.441775	4.90072	8.03861		BAG5
Regulation Of Protein Neddylation (GO:2000434)	0.193923	0.441775	4.90072	8.03861		HIF1A
Cellular Response To Inorganic Substance (GO:0071241)	0.193923	0.441775	4.90072	8.03861		NSMCE3
Positive Regulation Of Cytokine Production Involved In Inflammatory Response (GO:1900017)	0.193923	0.441775	4.90072	8.03861		HIF1A
Positive Regulation Of Glycolytic Process (GO:0045821)	0.193923	0.441775	4.90072	8.03861		HIF1A
Establishment Of Vesicle Localization (GO:0051650)	0.193923	0.441775	4.90072	8.03861		SPG11
Vesicle Transport Along Actin Filament (GO:0030050)	0.193923	0.441775	4.90072	8.03861		MYO19
Protein Localization To Chromosome, Centromeric Region (GO:0071459)	0.193923	0.441775	4.90072	8.03861		MTBP
Mesenchyme Morphogenesis (GO:0072132)	0.193923	0.441775	4.90072	8.03861		MDM4
Regulation Of Centriole Replication (GO:0046599)	0.203524	0.441775	4.62822	7.36799		KAT2A
Regulation Of Insulin-Like Growth Factor Receptor Signaling Pathway (GO:0043567)	0.203524	0.441775	4.62822	7.36799		NKX3-1
Negative Regulation Of Protein Dephosphorylation (GO:0035308)	0.203524	0.441775	4.62822	7.36799		STYXL1
Regulation Of Lymphocyte Differentiation (GO:0045619)	0.203524	0.441775	4.62822	7.36799		IKZF3
Regulation Of Megakaryocyte Differentiation (GO:0045652)	0.203524	0.441775	4.62822	7.36799		PITHD1
Negative Regulation Of Telomere Maintenance Via Telomerase (GO:0032211)	0.203524	0.441775	4.62822	7.36799		TERF2
Atrioventricular Valve Morphogenesis (GO:0003181)	0.203524	0.441775	4.62822	7.36799		MDM4
Cardiac Ventricle Development (GO:0003231)	0.203524	0.441775	4.62822	7.36799		MDM4
Regulation Of Transcription Involved In G1/S Transition Of Mitotic Cell Cycle (GO:0000083)	0.203524	0.441775	4.62822	7.36799		E2F2
Positive Regulation Of Axon Extension (GO:0045773)	0.203524	0.441775	4.62822	7.36799		SEMA7A
Positive Regulation Of calcineurin-NFAT Signaling Cascade (GO:0070886)	0.203524	0.441775	4.62822	7.36799		CIB1
Positive Regulation Of Calcineurin-Mediated Signaling (GO:0106058)	0.203524	0.441775	4.62822	7.36799		CIB1
tRNA Metabolic Process (GO:0006399)	0.203524	0.441775	4.62822	7.36799		RPP21
Protein Heterooligomerization (GO:0051291)	0.203524	0.441775	4.62822	7.36799		ZNF777
Mesoderm Development (GO:0007498)	0.203524	0.441775	4.62822	7.36799		IKZF3
Mitotic Sister Chromatid Cohesion (GO:0007064)	0.203524	0.441775	4.62822	7.36799		ESCO2
rRNA Catabolic Process (GO:0016075)	0.203524	0.441775	4.62822	7.36799		EXOSC5
Regulation Of B Cell Differentiation (GO:0045577)	0.203524	0.441775	4.62822	7.36799		IKZF3
Negative Regulation Of Epithelial Cell Proliferation (GO:0050680)	0.202632	0.441775	2.45439	3.91809		KRIT1;NKX3-1
Protein K48-linked Ubiquitination (GO:0070936)	0.202632	0.441775	2.45439	3.91809		UBE2C;FBXO45
Regulation Of Mitotic Cell Cycle (GO:0007346)	0.186835	0.441775	2.05511	3.44751		MDM2;ANAPC2;NKX3-1
Protein-Containing Complex Organization (GO:0043933)	0.189834	0.441775	2.0383	3.38684		MDM2;MDM4;PML
Defense Response To Virus (GO:0051607)	0.188752	0.441775	1.80892	3.01605		MORC3;EXOSC5;TRIM41;PML
Modification-Dependent Protein Catabolic Process (GO:0019941)	0.195982	0.441775	1.77978	2.90056		C18ORF25;UBE2C;MDM2;FBXO45
Regulation Of Programmed Cell Death (GO:0043067)	0.203297	0.441775	1.75156	2.79038		MOAP1;TIGAR;TRIM24;IKZF3
Regulation Of Cell Population Proliferation (GO:0042127)	0.203472	0.441775	1.33856	2.13129		CLEC11A;GID8;MDM2;CDC7;PRAME;CIB1;ZNF777;MDM4;SINHCAF;PML;PIAS1;NKX3-1
Negative Regulation Of miRNA Transcription (GO:1902894)	0.213011	0.447263	4.38441	6.7801		HIF1A
Negative Regulation Of Microtubule Depolymerization (GO:0007026)	0.213011	0.447263	4.38441	6.7801		CIB1
Negative Regulation Of Phosphoprotein Phosphatase Activity (GO:0032515)	0.213011	0.447263	4.38441	6.7801		STYXL1
Actin Filament-Based Transport (GO:0099515)	0.213011	0.447263	4.38441	6.7801		MYO19
Negative Regulation Of Reproductive Process (GO:2000242)	0.213011	0.447263	4.38441	6.7801		NKX3-1
Negative Regulation Of Stem Cell Population Maintenance (GO:1902455)	0.213011	0.447263	4.38441	6.7801		SINHCAF
Regulation Of Meiotic Cell Cycle (GO:0051445)	0.213011	0.447263	4.38441	6.7801		ANAPC2
Nuclear-Transcribed mRNA poly(A) Tail Shortening (GO:0000289)	0.213011	0.447263	4.38441	6.7801		TUT7
Regulation Of Spindle Organization (GO:0090224)	0.213011	0.447263	4.38441	6.7801		SENP6
Cellular Response To Copper Ion (GO:0071280)	0.213011	0.447263	4.38441	6.7801		DAXX
Response To Fibroblast Growth Factor (GO:0071774)	0.213011	0.447263	4.38441	6.7801		IER2
Response To Ketone (GO:1901654)	0.213011	0.447263	4.38441	6.7801		NKX3-1
Transport Along Microtubule (GO:0010970)	0.213011	0.447263	4.38441	6.7801		SPG11
Long-Term Memory (GO:0007616)	0.213011	0.447263	4.38441	6.7801		KAT2A
Response To Ionizing Radiation (GO:0010212)	0.211333	0.447263	2.38402	3.70553		BARD1;RAD51
DNA-templated Transcription (GO:0006351)	0.213173	0.447263	1.71528	2.65121		TAF1B;CCNH;TRIM24;ATF4
Negative Regulation Of Double-Strand Break Repair Via Homologous Recombination (GO:2000042)	0.222386	0.453342	4.16498	6.26139		RADX
Regulation Of Histone Deacetylation (GO:0031063)	0.222386	0.453342	4.16498	6.26139		KAT2A
Negative Regulation Of Tumor Necrosis Factor-Mediated Signaling Pathway (GO:0010804)	0.222386	0.453342	4.16498	6.26139		TRAIP
poly(A)+ mRNA Export From Nucleus (GO:0016973)	0.222386	0.453342	4.16498	6.26139		POLDIP3
Regulation Of Transferase Activity (GO:0051338)	0.222386	0.453342	4.16498	6.26139		BAG5
Cellular Response To Nerve Growth Factor Stimulus (GO:1990090)	0.222386	0.453342	4.16498	6.26139		CIB1
Positive Regulation Of G2/M Transition Of Mitotic Cell Cycle (GO:0010971)	0.222386	0.453342	4.16498	6.26139		CDC7
Response To Cadmium Ion (GO:0046686)	0.222386	0.453342	4.16498	6.26139		DAXX
Retrotransposon Silencing (GO:0010526)	0.222386	0.453342	4.16498	6.26139		TUT7
Endocardial Cushion Morphogenesis (GO:0003203)	0.222386	0.453342	4.16498	6.26139		MDM4
Positive Regulation Of Vacuole Organization (GO:0044090)	0.222386	0.453342	4.16498	6.26139		MOAP1
Non-Membrane-Bounded Organelle Assembly (GO:0140694)	0.217348	0.453342	1.89845	2.89752		CENPW;TUBGCP5;MRPL22
Positive Regulation Of Apoptotic Process (GO:0043065)	0.219879	0.453342	1.57883	2.39142		BARD1;MOAP1;CCAR2;ATF4;NKX3-1
Positive Regulation Of Cell Population Proliferation (GO:0008284)	0.219036	0.453342	1.41232	2.14463		CLEC11A;GID8;MDM2;CDC7;PRAME;CIB1;SINHCAF;NKX3-1
Nucleosome Organization (GO:0034728)	0.22445	0.455702	2.2857	3.41507		DAXX;CABIN1
Regulation Of DNA Replication (GO:0006275)	0.22445	0.455702	2.2857	3.41507		ZBTB38;ESCO2
Negative Regulation Of Myeloid Cell Differentiation (GO:0045638)	0.231649	0.460094	3.96645	5.80105		CIB1
Regulation Of Protein Export From Nucleus (GO:0046825)	0.231649	0.460094	3.96645	5.80105		BARD1
Regulation Of Regulatory T Cell Differentiation (GO:0045589)	0.231649	0.460094	3.96645	5.80105		KAT2A
Cellular Response To Cadmium Ion (GO:0071276)	0.231649	0.460094	3.96645	5.80105		DAXX
Regulation Of Telomere Capping (GO:1904353)	0.231649	0.460094	3.96645	5.80105		TERF2
Cellular Response To Topologically Incorrect Protein (GO:0035967)	0.231649	0.460094	3.96645	5.80105		DAXX
Regulation Of Vascular Endothelial Growth Factor Receptor Signaling Pathway (GO:0030947)	0.231649	0.460094	3.96645	5.80105		HIF1A
Response To Gamma Radiation (GO:0010332)	0.231649	0.460094	3.96645	5.80105		MDM2
Negative Regulation Of G Protein-Coupled Receptor Signaling Pathway (GO:0045744)	0.231649	0.460094	3.96645	5.80105		RPGRIP1L
Regulation Of Catabolic Process (GO:0009894)	0.231649	0.460094	3.96645	5.80105		MDM2
Regulation Of Angiogenesis (GO:0045765)	0.228231	0.460094	1.66356	2.45774		KRIT1;HIPK1;HIF1A;PML
Negative Regulation Of Transforming Growth Factor Beta Receptor Signaling Pathway (GO:0030512)	0.233229	0.461408	2.22452	3.23831		ZNF451;SINHCAF
Negative Regulation Of Blood Vessel Morphogenesis (GO:2000181)	0.233229	0.461408	2.22452	3.23831		KRIT1;PML
Regulation Of Cellular Response To Transforming Growth Factor Beta Stimulus (GO:1903844)	0.240803	0.469005	3.78596	5.39037		TRIM33
Negative Regulation Of Protein Depolymerization (GO:1901880)	0.240803	0.469005	3.78596	5.39037		CIB1
Axon Extension (GO:0048675)	0.240803	0.469005	3.78596	5.39037		SPG11
Endocardial Cushion Development (GO:0003197)	0.240803	0.469005	3.78596	5.39037		MDM4
Positive Regulation Of Epithelial Cell Apoptotic Process (GO:1904037)	0.240803	0.469005	3.78596	5.39037		PIAS4
Translesion Synthesis (GO:0019985)	0.240803	0.469005	3.78596	5.39037		POLE2
Positive Regulation Of Protein Targeting To Membrane (GO:0090314)	0.240803	0.469005	3.78596	5.39037		CIB1
Microtubule Nucleation (GO:0007020)	0.240803	0.469005	3.78596	5.39037		TUBGCP5
Regulation Of Cyclin-Dependent Protein Serine/Threonine Kinase Activity (GO:0000079)	0.242028	0.469486	2.16652	3.07364		CCNI;CCNH
Cellular Response To UV (GO:0034644)	0.242028	0.469486	2.16652	3.07364		NSMCE3;ATF4
Positive Regulation Of Transferase Activity (GO:0051347)	0.242451	0.469486	1.78924	2.53527		PRIM2;NVL;CHTF18
Regulation Of Microtubule Depolymerization (GO:0031114)	0.249847	0.475562	3.62117	5.02222		CIB1
Amyloid Fibril Formation (GO:1990000)	0.249847	0.475562	3.62117	5.02222		MDM2
Cell Morphogenesis Involved In Differentiation (GO:0000904)	0.249847	0.475562	3.62117	5.02222		ATF4
Response To Copper Ion (GO:0046688)	0.249847	0.475562	3.62117	5.02222		DAXX
Positive Regulation Of Cell Cycle G2/M Phase Transition (GO:1902751)	0.249847	0.475562	3.62117	5.02222		CDC7
Fat-Soluble Vitamin Metabolic Process (GO:0006775)	0.249847	0.475562	3.62117	5.02222		PIAS4
mRNA Polyadenylation (GO:0006378)	0.249847	0.475562	3.62117	5.02222		TENT2
Protein Kinase B Signaling (GO:0043491)	0.249847	0.475562	3.62117	5.02222		NKX3-1
Positive Regulation Of Protein Kinase Activity (GO:0045860)	0.248802	0.475562	1.76386	2.4537		ETAA1;DAXX;CIB1
Cellular Response To Interleukin-1 (GO:0071347)	0.250842	0.475654	2.11146	2.92		HIF1A;NKX3-1
Positive Regulation Of Growth (GO:0045927)	0.250842	0.475654	2.11146	2.92		DDX49;CIB1
Negative Regulation Of Intracellular Protein Transport (GO:0090317)	0.258785	0.479712	3.47011	4.69075		BARD1
Negative Regulation Of Intrinsic Apoptotic Signaling Pathway In Response To DNA Damage (GO:1902230)	0.258785	0.479712	3.47011	4.69075		CCAR2
RNA Polyadenylation (GO:0043631)	0.258785	0.479712	3.47011	4.69075		TENT2
Negative Regulation Of Proteolysis Involved In Protein Catabolic Process (GO:1903051)	0.258785	0.479712	3.47011	4.69075		PML
Regulation Of Postsynapse Organization (GO:0099175)	0.258785	0.479712	3.47011	4.69075		TANC1
Phosphatidylethanolamine Metabolic Process (GO:0046337)	0.258785	0.479712	3.47011	4.69075		ETNK1
Regulation Of Synapse Organization (GO:0050807)	0.258785	0.479712	3.47011	4.69075		TANC1
Positive Regulation Of Release Of Cytochrome C From Mitochondria (GO:0090200)	0.258785	0.479712	3.47011	4.69075		MOAP1
Mismatch Repair (GO:0006298)	0.258785	0.479712	3.47011	4.69075		MCM8
Mitotic Cell Cycle Checkpoint Signaling (GO:0007093)	0.258785	0.479712	3.47011	4.69075		BARD1
Regulation Of B Cell Activation (GO:0050864)	0.258785	0.479712	3.47011	4.69075		IKZF3
Epigenetic Regulation Of Gene Expression (GO:0040029)	0.259665	0.479712	2.05911	2.77643		MORC2;PHF19
Positive Regulation Of Proteasomal Ubiquitin-Dependent Protein Catabolic Process (GO:0032436)	0.259665	0.479712	2.05911	2.77643		MDM2;PIAS1
Positive Regulation Of Ubiquitin-Dependent Protein Catabolic Process (GO:2000060)	0.259665	0.479712	2.05911	2.77643		MDM2;PIAS1
Negative Regulation Of Endothelial Cell Apoptotic Process (GO:2000352)	0.267616	0.483573	3.33114	4.39111		KRIT1
DNA-templated Transcription Elongation (GO:0006354)	0.267616	0.483573	3.33114	4.39111		POLR1E
Regulation Of Nucleotide-Excision Repair (GO:2000819)	0.267616	0.483573	3.33114	4.39111		DPF2
Regulation Of Transcription By RNA Polymerase III (GO:0006359)	0.267616	0.483573	3.33114	4.39111		ZNF76
Cellular Response To Xenobiotic Stimulus (GO:0071466)	0.267616	0.483573	3.33114	4.39111		NKX3-1
Positive Regulation Of Erythrocyte Differentiation (GO:0045648)	0.267616	0.483573	3.33114	4.39111		HIF1A
Telomere Maintenance Via Telomere Lengthening (GO:0010833)	0.267616	0.483573	3.33114	4.39111		RAD51
Positive Regulation Of Phosphatidylinositol 3-Kinase Activity (GO:0043552)	0.267616	0.483573	3.33114	4.39111		AMBRA1
Negative Regulation Of Catalytic Activity (GO:0043086)	0.267616	0.483573	3.33114	4.39111		CCAR2
Positive Regulation Of Double-Strand Break Repair (GO:2000781)	0.264078	0.483573	2.0339	2.70816		PIAS4;DPF2
Positive Regulation Of Amide Metabolic Process (GO:0034250)	0.268491	0.483573	2.00929	2.64209		POLDIP3;LARP1B
Response To Interleukin-1 (GO:0070555)	0.268491	0.483573	2.00929	2.64209		HIF1A;NKX3-1
Macromolecule Catabolic Process (GO:0009057)	0.268491	0.483573	2.00929	2.64209		EXOSC5;TRIM24
Negative Regulation Of Cell Cycle (GO:0045786)	0.268491	0.483573	2.00929	2.64209		BARD1;THAP5
Positive Regulation Of Cell Motility (GO:2000147)	0.269559	0.484628	1.53964	2.01842		SEMA7A;CAVIN1;SEMA3D;CIB1
Cellular Response To Organic Cyclic Compound (GO:0071407)	0.271214	0.486732	1.68039	2.19266		RAD51;TFPI;NKX3-1
DNA Synthesis Involved In DNA Repair (GO:0000731)	0.276343	0.49068	3.20286	4.11923		HROB
Regulation Of Mitochondrial Fission (GO:0090140)	0.276343	0.49068	3.20286	4.11923		MYO19
Iron-Sulfur Cluster Assembly (GO:0016226)	0.276343	0.49068	3.20286	4.11923		NDOR1
Positive Regulation Of Ubiquitin-Protein Transferase Activity (GO:0051443)	0.276343	0.49068	3.20286	4.11923		UBE2C
mRNA Modification (GO:0016556)	0.276343	0.49068	3.20286	4.11923		RPUSD2
Metallo-Sulfur Cluster Assembly (GO:0031163)	0.276343	0.49068	3.20286	4.11923		NDOR1
Positive Regulation Of Protein Modification Process (GO:0031401)	0.280102	0.496478	1.51147	1.92349		DAXX;CIB1;AMBRA1;NKX3-1
Golgi To Plasma Membrane Protein Transport (GO:0043001)	0.284966	0.498827	3.08408	3.8717		BLZF1
Negative Regulation Of Wound Healing (GO:0061045)	0.284966	0.498827	3.08408	3.8717		TFPI
Regulation Of Protein Targeting To Membrane (GO:0090313)	0.284966	0.498827	3.08408	3.8717		CIB1
Transcription By RNA Polymerase III (GO:0006383)	0.284966	0.498827	3.08408	3.8717		SNAPC4
Limb Development (GO:0060173)	0.284966	0.498827	3.08408	3.8717		KAT2A
Regulation Of DNA Damage Response, Signal Transduction By P53 Class Mediator (GO:0043516)	0.284966	0.498827	3.08408	3.8717		MDM2
Negative Regulation Of G2/M Transition Of Mitotic Cell Cycle (GO:0010972)	0.284966	0.498827	3.08408	3.8717		BARD1
Regulation Of Cell Growth (GO:0001558)	0.285399	0.498827	1.49776	1.87799		DDX49;CIB1;CCAR2;PML
Positive Regulation Of DNA Repair (GO:0045739)	0.286134	0.499245	1.91652	2.39813		TIGAR;DPF2
Apoptotic Process (GO:0006915)	0.288052	0.50172	1.491	1.85571		DPF2;MDM2;CIB1;TRAIP
JNK Cascade (GO:0007254)	0.293487	0.504196	2.97378	3.64562		DAXX
RNA Biosynthetic Process (GO:0032774)	0.293487	0.504196	2.97378	3.64562		PRIM2
Regulation Of Spindle Assembly (GO:0090169)	0.293487	0.504196	2.97378	3.64562		SENP6
Protein Acetylation (GO:0006473)	0.293487	0.504196	2.97378	3.64562		ESCO2
Protein Insertion Into ER Membrane (GO:0045048)	0.293487	0.504196	2.97378	3.64562		TMCO1
Regulation Of Blood Coagulation (GO:0030193)	0.293487	0.504196	2.97378	3.64562		TFPI
Positive Regulation Of Proteasomal Protein Catabolic Process (GO:1901800)	0.29054	0.504196	1.89465	2.34181		MDM2;PIAS1
Peptidyl-Serine Phosphorylation (GO:0018105)	0.290596	0.504196	1.61485	1.99567		MORC3;CDC7;HIPK1
Regulation Of RNA Metabolic Process (GO:0051252)	0.294942	0.50583	1.87326	2.28721		KAT2A;SUPT20H
Negative Regulation Of Cell Population Proliferation (GO:0008285)	0.297455	0.509271	1.34434	1.63		MORC3;CIB1;ZNF777;MDM4;PML;NKX3-1
Regulation Of Vasculature Development (GO:1901342)	0.301907	0.512528	2.87109	3.43852		KRIT1
Positive Regulation Of Locomotion (GO:0040017)	0.301907	0.512528	2.87109	3.43852		CAVIN1
Intrinsic Apoptotic Signaling Pathway In Response To Endoplasmic Reticulum Stress (GO:0070059)	0.301907	0.512528	2.87109	3.43852		ATF4
Negative Regulation Of Blood Coagulation (GO:0030195)	0.301907	0.512528	2.87109	3.43852		TFPI
Regulation Of Cell Migration Involved In Sprouting Angiogenesis (GO:0090049)	0.301907	0.512528	2.87109	3.43852		CIB1
Regulation Of Endothelial Cell Proliferation (GO:0001936)	0.303734	0.51476	1.83191	2.18291		KRIT1;HIF1A
Negative Regulation Of Microtubule Polymerization Or Depolymerization (GO:0031111)	0.310227	0.519629	2.77525	3.24829		CIB1
Regulation Of Gluconeogenesis (GO:0006111)	0.310227	0.519629	2.77525	3.24829		KAT2A
Non-Motile Cilium Assembly (GO:1905515)	0.310227	0.519629	2.77525	3.24829		RPGRIP1L
Regulation Of Transmembrane Receptor Protein Serine/Threonine Kinase Signaling Pathway (GO:0090092)	0.310227	0.519629	2.77525	3.24829		TRIM33
Positive Regulation Of G1/S Transition Of Mitotic Cell Cycle (GO:1900087)	0.310227	0.519629	2.77525	3.24829		MTBP
Receptor Signaling Pathway Via STAT (GO:0097696)	0.310227	0.519629	2.77525	3.24829		PIAS1
Negative Regulation Of DNA Biosynthetic Process (GO:2000279)	0.310227	0.519629	2.77525	3.24829		TERF2
NIK/NF-kappaB Signaling (GO:0038061)	0.318448	0.526381	2.68559	3.07311		NFKB2
Negative Regulation Of Proteasomal Ubiquitin-Dependent Protein Catabolic Process (GO:0032435)	0.318448	0.526381	2.68559	3.07311		CCAR2
Regulation Of Transcription By RNA Polymerase I (GO:0006356)	0.318448	0.526381	2.68559	3.07311		ATF4
Regulation Of Ubiquitin-Protein Transferase Activity (GO:0051438)	0.318448	0.526381	2.68559	3.07311		BAG5
miRNA Processing (GO:0035196)	0.318448	0.526381	2.68559	3.07311		TUT7
Mitochondrial Membrane Organization (GO:0007006)	0.318448	0.526381	2.68559	3.07311		MTX2
Purine Ribonucleoside Triphosphate Metabolic Process (GO:0009205)	0.318448	0.526381	2.68559	3.07311		GNAI3
Regulation Of Protein Metabolic Process (GO:0051246)	0.316884	0.526381	1.77317	2.03776		MDM2;DUS3L
Negative Regulation Of Double-Strand Break Repair (GO:2000780)	0.326571	0.529361	2.60153	2.91139		RADX
Negative Regulation Of Epithelial Cell Migration (GO:0010633)	0.326571	0.529361	2.60153	2.91139		KRIT1
Regulation Of Sprouting Angiogenesis (GO:1903670)	0.326571	0.529361	2.60153	2.91139		E2F2
Regulation Of Type I Interferon-Mediated Signaling Pathway (GO:0060338)	0.326571	0.529361	2.60153	2.91139		TRIM41
Signal Transduction By P53 Class Mediator (GO:0072331)	0.326571	0.529361	2.60153	2.91139		MDM4
Epithelial Tube Morphogenesis (GO:0060562)	0.326571	0.529361	2.60153	2.91139		NKX3-1
Positive Regulation Of Protein Dephosphorylation (GO:0035307)	0.326571	0.529361	2.60153	2.91139		AMBRA1
Positive Regulation Of Small Molecule Metabolic Process (GO:0062013)	0.326571	0.529361	2.60153	2.91139		HIF1A
Positive Regulation Of Telomerase Activity (GO:0051973)	0.326571	0.529361	2.60153	2.91139		NVL
Protein K63-linked Deubiquitination (GO:0070536)	0.326571	0.529361	2.60153	2.91139		BARD1
Regulation Of G0 To G1 Transition (GO:0070316)	0.326571	0.529361	2.60153	2.91139		DPF2
Regulation Of Cell Adhesion Mediated By Integrin (GO:0033628)	0.326571	0.529361	2.60153	2.91139		CIB1
Apoptotic Mitochondrial Changes (GO:0008637)	0.334598	0.532074	2.52257	2.76177		CCAR2
Response To Estrogen (GO:0043627)	0.334598	0.532074	2.52257	2.76177		TRIM24
Positive Regulation Of Carbohydrate Metabolic Process (GO:0045913)	0.334598	0.532074	2.52257	2.76177		HIF1A
Smoothened Signaling Pathway (GO:0007224)	0.334598	0.532074	2.52257	2.76177		HIPK1
Positive Regulation Of Neuron Death (GO:1901216)	0.334598	0.532074	2.52257	2.76177		DAXX
Inner Mitochondrial Membrane Organization (GO:0007007)	0.334598	0.532074	2.52257	2.76177		MTX2
Positive Regulation Of Transcription By RNA Polymerase I (GO:0045943)	0.334598	0.532074	2.52257	2.76177		ATF4
Microtubule Polymerization (GO:0046785)	0.334598	0.532074	2.52257	2.76177		TUBGCP5
Regulation Of DNA Biosynthetic Process (GO:2000278)	0.334598	0.532074	2.52257	2.76177		TERF2
Regulation Of calcineurin-NFAT Signaling Cascade (GO:0070884)	0.334598	0.532074	2.52257	2.76177		CIB1
Negative Regulation Of Cell Cycle Process (GO:0010948)	0.334598	0.532074	2.52257	2.76177		TERF2
Positive Regulation Of Programmed Cell Death (GO:0043068)	0.33359	0.532074	1.38462	1.52009		BARD1;MOAP1;CCAR2;ATF4
Endoderm Formation (GO:0001706)	0.34253	0.536939	2.44825	2.62305		DUSP2
Positive Regulation Of Mitotic Nuclear Division (GO:0045840)	0.34253	0.536939	2.44825	2.62305		UBE2C
Hexose Biosynthetic Process (GO:0019319)	0.34253	0.536939	2.44825	2.62305		ATF4
Positive Regulation Of Substrate Adhesion-Dependent Cell Spreading (GO:1900026)	0.34253	0.536939	2.44825	2.62305		CIB1
Regulation Of G2/M Transition Of Mitotic Cell Cycle (GO:0010389)	0.34253	0.536939	2.44825	2.62305		CDC7
Regulation Of Axon Extension (GO:0030516)	0.34253	0.536939	2.44825	2.62305		SEMA7A
Protein Catabolic Process (GO:0030163)	0.343	0.536939	1.66627	1.78295		TRIM24;MDM2
Regulation Of RNA Splicing (GO:0043484)	0.343	0.536939	1.66627	1.78295		KAT2A;SUPT20H
Regulation Of Neuron Projection Development (GO:0010975)	0.342604	0.536939	1.46256	1.56667		BAG5;CIB1;STYXL1
Positive Regulation Of Cellular Biosynthetic Process (GO:0031328)	0.342604	0.536939	1.46256	1.56667		POLDIP3;HIF1A;LARP1B
Regulation Of Erythrocyte Differentiation (GO:0045646)	0.350367	0.540857	2.37818	2.49417		HIF1A
Negative Regulation Of Protein Kinase B Signaling (GO:0051898)	0.350367	0.540857	2.37818	2.49417		CIB1
Base-Excision Repair (GO:0006284)	0.350367	0.540857	2.37818	2.49417		NEIL3
Positive Regulation Of Double-Strand Break Repair Via Homologous Recombination (GO:1905168)	0.350367	0.540857	2.37818	2.49417		PIAS4
tRNA Methylation (GO:0030488)	0.350367	0.540857	2.37818	2.49417		THUMPD2
Positive Regulation Of Signaling Receptor Activity (GO:2000273)	0.350367	0.540857	2.37818	2.49417		HIF1A
Lytic Vacuole Organization (GO:0080171)	0.350367	0.540857	2.37818	2.49417		SPG11
Receptor Signaling Pathway Via JAK-STAT (GO:0007259)	0.350367	0.540857	2.37818	2.49417		PIAS1
Positive Regulation Of Kinase Activity (GO:0033674)	0.351638	0.540857	1.63343	1.70719		DAXX;TIGAR
Positive Regulation Of Vasculature Development (GO:1904018)	0.351638	0.540857	1.63343	1.70719		HIPK1;HIF1A
Protein-Containing Complex Assembly (GO:0065003)	0.351961	0.540857	1.29147	1.3486		CENPW;MDM2;KRIT1;MDM4;PML
Positive Regulation Of Gene Expression (GO:0010628)	0.346672	0.540857	1.23576	1.30914		KAT2A;POLDIP3;HIF1A;TERF2;LARP1B;ATF4;NKX3-1
Negative Regulation Of Endothelial Cell Migration (GO:0010596)	0.358112	0.543659	2.312	2.37422		KRIT1
Negative Regulation Of Endothelial Cell Proliferation (GO:0001937)	0.358112	0.543659	2.312	2.37422		KRIT1
Negative Regulation Of Transferase Activity (GO:0051348)	0.358112	0.543659	2.312	2.37422		BAG5
Regulation Of Phosphoprotein Phosphatase Activity (GO:0043666)	0.358112	0.543659	2.312	2.37422		STYXL1
Ventricular Septum Development (GO:0003281)	0.358112	0.543659	2.312	2.37422		MDM4
Protein Acylation (GO:0043543)	0.358112	0.543659	2.312	2.37422		KAT2A
Mitochondrion Disassembly (GO:0061726)	0.358112	0.543659	2.312	2.37422		CISD2
Regulation Of Cellular Component Biogenesis (GO:0044087)	0.358112	0.543659	2.312	2.37422		BAG5
Negative Regulation Of Epithelial Cell Apoptotic Process (GO:1904036)	0.365765	0.551115	2.2494	2.26237		KRIT1
Negative Regulation Of Type I Interferon Production (GO:0032480)	0.365765	0.551115	2.2494	2.26237		MORC3
Positive Regulation Of Axonogenesis (GO:0050772)	0.365765	0.551115	2.2494	2.26237		SEMA7A
Establishment Of Protein Localization To Plasma Membrane (GO:0061951)	0.365765	0.551115	2.2494	2.26237		BLZF1
mRNA Transcription By RNA Polymerase II (GO:0042789)	0.365765	0.551115	2.2494	2.26237		ATF4
Response To Tumor Necrosis Factor (GO:0034612)	0.368793	0.554017	1.57147	1.56758		CIB1;NKX3-1
Positive Regulation Of Translation (GO:0045727)	0.368793	0.554017	1.57147	1.56758		POLDIP3;LARP1B
RNA Transport (GO:0050658)	0.373326	0.555841	2.1901	2.15791		POM121C
Negative Regulation Of Protein Secretion (GO:0050709)	0.373326	0.555841	2.1901	2.15791		MIDN
Neuron Projection Extension (GO:1990138)	0.373326	0.555841	2.1901	2.15791		SPG11
Axonal Transport (GO:0098930)	0.373326	0.555841	2.1901	2.15791		HIF1A
Vesicle Cytoskeletal Trafficking (GO:0099518)	0.373326	0.555841	2.1901	2.15791		MYO19
Internal Peptidyl-Lysine Acetylation (GO:0018393)	0.373326	0.555841	2.1901	2.15791		KAT2A
Negative Regulation Of Protein Localization (GO:1903828)	0.380798	0.561971	2.13383	2.06018		PIAS4
Nucleic Acid-Templated Transcription (GO:0097659)	0.380798	0.561971	2.13383	2.06018		TAF1B
Regulation Of Small Molecule Metabolic Process (GO:0062012)	0.380798	0.561971	2.13383	2.06018		HIF1A
Cellular Response To Heat (GO:0034605)	0.380798	0.561971	2.13383	2.06018		DAXX
Positive Regulation Of Catalytic Activity (GO:0043085)	0.380798	0.561971	2.13383	2.06018		CIB1
Regulation Of Autophagosome Assembly (GO:2000785)	0.380798	0.561971	2.13383	2.06018		MOAP1
Regulation Of Chemokine Production (GO:0032642)	0.388182	0.567864	2.08038	1.96863		HIF1A
Regulation Of Release Of Cytochrome C From Mitochondria (GO:0090199)	0.388182	0.567864	2.08038	1.96863		MOAP1
Visual System Development (GO:0150063)	0.388182	0.567864	2.08038	1.96863		HIPK1
Negative Regulation Of DNA Recombination (GO:0045910)	0.388182	0.567864	2.08038	1.96863		RADX
Protein Deubiquitination (GO:0016579)	0.385769	0.567864	1.51402	1.44213		USP48;USP11
Axonogenesis (GO:0007409)	0.387905	0.567864	1.35091	1.27931		SEMA7A;SEMA3D;SPG11
Branching Morphogenesis Of An Epithelial Tube (GO:0048754)	0.395477	0.573527	2.02954	1.88272		NKX3-1
Cellular Response To Amino Acid Starvation (GO:0034198)	0.395477	0.573527	2.02954	1.88272		ATF4
Cellular Response To Glucose Starvation (GO:0042149)	0.395477	0.573527	2.02954	1.88272		ATF4
Regulation Of Ubiquitin-Dependent Protein Catabolic Process (GO:2000058)	0.395477	0.573527	2.02954	1.88272		PML
Stress-Activated MAPK Cascade (GO:0051403)	0.395477	0.573527	2.02954	1.88272		DAXX
Substantia Nigra Development (GO:0021762)	0.395477	0.573527	2.02954	1.88272		ZNF430
Regulation Of Endothelial Cell Apoptotic Process (GO:2000351)	0.402686	0.574042	1.98111	1.80202		KRIT1
SCF-dependent Proteasomal Ubiquitin-Dependent Protein Catabolic Process (GO:0031146)	0.402686	0.574042	1.98111	1.80202		FBXL3
Positive Regulation Of Cell Division (GO:0051781)	0.402686	0.574042	1.98111	1.80202		NKX3-1
Positive Regulation Of Cell-Matrix Adhesion (GO:0001954)	0.402686	0.574042	1.98111	1.80202		CIB1
Positive Regulation Of miRNA Transcription (GO:1902895)	0.402686	0.574042	1.98111	1.80202		HIF1A
Intracellular Glucose Homeostasis (GO:0001678)	0.402686	0.574042	1.98111	1.80202		HIF1A
Positive Regulation Of Transcription Elongation By RNA Polymerase II (GO:0032968)	0.402686	0.574042	1.98111	1.80202		ZMYND8
Lysosome Organization (GO:0007040)	0.402686	0.574042	1.98111	1.80202		SPG11
mRNA Catabolic Process (GO:0006402)	0.402686	0.574042	1.98111	1.80202		TUT7
mRNA Destabilization (GO:0061157)	0.402686	0.574042	1.98111	1.80202		TUT7
mRNA Transcription (GO:0009299)	0.402686	0.574042	1.98111	1.80202		ATF4
Negative Regulation Of BMP Signaling Pathway (GO:0030514)	0.402686	0.574042	1.98111	1.80202		TRIM33
Regulation Of Cell Differentiation (GO:0045595)	0.403922	0.574989	1.31503	1.19212		PRAME;SINHCAF;ATF4
Cellular Response To Oxidative Stress (GO:0034599)	0.406705	0.5765	1.44783	1.30256		HIF1A;ATF4
Positive Regulation Of Protein Serine/Threonine Kinase Activity (GO:0071902)	0.406705	0.5765	1.44783	1.30256		ETAA1;CIB1
Positive Regulation Of Cell Migration (GO:0030335)	0.406317	0.5765	1.2434	1.11983		SEMA7A;SEMA3D;CIB1;HIF1A
Nucleobase-Containing Compound Catabolic Process (GO:0034655)	0.409809	0.577642	1.93494	1.72609		EXOSC5
Response To Unfolded Protein (GO:0006986)	0.409809	0.577642	1.93494	1.72609		DAXX
Regulation Of B Cell Proliferation (GO:0030888)	0.409809	0.577642	1.93494	1.72609		IKZF3
Regulation Of DNA Recombination (GO:0000018)	0.409809	0.577642	1.93494	1.72609		RAD51
Regulation Of Protein Binding (GO:0043393)	0.410852	0.5783	1.43527	1.27671		BTBD1;NVL
Regulation Of Cellular Metabolic Process (GO:0031323)	0.416848	0.578636	1.89087	1.65457		HIF1A
I-kappaB kinase/NF-kappaB Signaling (GO:0007249)	0.416848	0.578636	1.89087	1.65457		NFKB2
Regulation Of Protein Modification Process (GO:0031399)	0.416848	0.578636	1.89087	1.65457		CCAR2
Regulation Of Telomerase Activity (GO:0051972)	0.416848	0.578636	1.89087	1.65457		NVL
Chromosome Organization (GO:0051276)	0.416848	0.578636	1.89087	1.65457		CENPW
Positive Regulation Of Innate Immune Response (GO:0045089)	0.416848	0.578636	1.89087	1.65457		TRIM41
Mitotic Nuclear Division (GO:0140014)	0.416848	0.578636	1.89087	1.65457		UBE2C
Cellular Response To Tumor Necrosis Factor (GO:0071356)	0.414984	0.578636	1.42293	1.25149		CIB1;NKX3-1
Positive Regulation Of Angiogenesis (GO:0045766)	0.414984	0.578636	1.42293	1.25149		HIPK1;HIF1A
Positive Regulation Of Protein Metabolic Process (GO:0051247)	0.413476	0.578636	1.29439	1.14315		BARD1;POLDIP3;LARP1B
Regulation Of Cytokine Production Involved In Inflammatory Response (GO:1900015)	0.423803	0.583455	1.84876	1.58713		HIF1A
Regulation Of Fibroblast Proliferation (GO:0048145)	0.423803	0.583455	1.84876	1.58713		MORC3
Antiviral Innate Immune Response (GO:0140374)	0.423803	0.583455	1.84876	1.58713		MORC3
Regulation Of Nervous System Development (GO:0051960)	0.423803	0.583455	1.84876	1.58713		BHLHE40
Mitotic G2/M Transition Checkpoint (GO:0044818)	0.423803	0.583455	1.84876	1.58713		BARD1
Negative Regulation Of Cold-Induced Thermogenesis (GO:0120163)	0.423803	0.583455	1.84876	1.58713		ATF4
Positive Regulation Of Macromolecule Biosynthetic Process (GO:0010557)	0.427293	0.587455	1.38715	1.17947		POLDIP3;LARP1B
Negative Regulation Of Hydrolase Activity (GO:0051346)	0.430676	0.588083	1.80848	1.52346		TERF2
Golgi To Plasma Membrane Transport (GO:0006893)	0.430676	0.588083	1.80848	1.52346		BLZF1
Regulation Of Signal Transduction By P53 Class Mediator (GO:1901796)	0.430676	0.588083	1.80848	1.52346		MDM2
Epithelial To Mesenchymal Transition (GO:0001837)	0.430676	0.588083	1.80848	1.52346		HIF1A
Regulation Of T Cell Differentiation (GO:0045580)	0.430676	0.588083	1.80848	1.52346		KAT2A
Positive Regulation Of Epithelial Cell Proliferation (GO:0050679)	0.431366	0.588227	1.37561	1.15661		SAAL1;HIF1A
Regulation Of Translation (GO:0006417)	0.432435	0.588885	1.25498	1.05208		POLDIP3;DUS3L;LARP1B
Negative Regulation Of Growth (GO:0045926)	0.435424	0.591353	1.36427	1.1343		CCAR2;PML
Neuron Projection Guidance (GO:0097485)	0.435424	0.591353	1.36427	1.1343		SEMA7A;SEMA3D
Post-Translational Protein Modification (GO:0043687)	0.437467	0.593325	1.76991	1.46328		ESCO2
Response To Cytokine (GO:0034097)	0.439466	0.594432	1.35311	1.11252		PML;NFKB2
Negative Regulation Of Cell Growth (GO:0030308)	0.439466	0.594432	1.35311	1.11252		CCAR2;PML
Neurogenesis (GO:0022008)	0.444177	0.596789	1.73295	1.40634		BTBD1
Autophagy Of Mitochondrion (GO:0000422)	0.444177	0.596789	1.73295	1.40634		CISD2
Nuclear Export (GO:0051168)	0.444177	0.596789	1.73295	1.40634		POM121C
Positive Regulation Of miRNA Metabolic Process (GO:2000630)	0.444177	0.596789	1.73295	1.40634		HIF1A
Negative Regulation Of DNA Metabolic Process (GO:0051053)	0.444177	0.596789	1.73295	1.40634		TERF2
Regulation Of Epithelial Cell Migration (GO:0010632)	0.450808	0.596919	1.69749	1.35242		HIF1A
Regulation Of Interferon-Beta Production (GO:0032648)	0.450808	0.596919	1.69749	1.35242		MORC3
Regulation Of Mitochondrion Organization (GO:0010821)	0.450808	0.596919	1.69749	1.35242		MYO19
Positive Regulation Of Cell Death (GO:0010942)	0.450808	0.596919	1.69749	1.35242		DAXX
Dicarboxylic Acid Metabolic Process (GO:0043648)	0.450808	0.596919	1.69749	1.35242		SDHA
Ribosome Assembly (GO:0042255)	0.450808	0.596919	1.69749	1.35242		MRPL22
Positive Regulation Of Developmental Growth (GO:0048639)	0.450808	0.596919	1.69749	1.35242		SEMA7A
Positive Regulation Of Fat Cell Differentiation (GO:0045600)	0.450808	0.596919	1.69749	1.35242		ASXL2
tRNA Processing (GO:0008033)	0.450808	0.596919	1.69749	1.35242		RPP21
Regulation Of Anatomical Structure Morphogenesis (GO:0022603)	0.447503	0.596919	1.33132	1.07048		KRIT1;MYO19
Regulation Of Canonical Wnt Signaling Pathway (GO:0060828)	0.448064	0.596919	1.2239	0.982575		JRK;GID8;CCAR2
Regulation Of Substrate Adhesion-Dependent Cell Spreading (GO:1900024)	0.457359	0.601631	1.66346	1.3013		CIB1
Regulation Of Telomere Maintenance Via Telomerase (GO:0032210)	0.457359	0.601631	1.66346	1.3013		TERF2
Positive Regulation Of DNA Recombination (GO:0045911)	0.457359	0.601631	1.66346	1.3013		PIAS4
Positive Regulation Of Protein Localization To Cell Periphery (GO:1904377)	0.457359	0.601631	1.66346	1.3013		CIB1
Positive Regulation Of Protein Localization To Plasma Membrane (GO:1903078)	0.457359	0.601631	1.66346	1.3013		CIB1
Golgi Organization (GO:0007030)	0.459436	0.602785	1.29992	1.01102		BAG5;BLZF1
Regulation Of Cell Cycle Process (GO:0010564)	0.459436	0.602785	1.29992	1.01102		DPF2;MYO19
Adenylate Cyclase-Inhibiting G Protein-Coupled Receptor Signaling Pathway (GO:0007193)	0.463833	0.603824	1.63076	1.2528		GNAI3
Regulation Of Protein Localization To Nucleus (GO:1900180)	0.463833	0.603824	1.63076	1.2528		NVL
Cell Cycle G1/S Phase Transition (GO:0044843)	0.463833	0.603824	1.63076	1.2528		CDC7
Positive Regulation Of Transcription Initiation By RNA Polymerase II (GO:0060261)	0.463833	0.603824	1.63076	1.2528		MED13
Regulation Of Cell Development (GO:0060284)	0.463833	0.603824	1.63076	1.2528		BHLHE40
Regulation Of Apoptotic Process (GO:0042981)	0.462912	0.603824	1.07661	0.829223		BARD1;MOAP1;TRIM24;MDM2;PRAME;CIB1;IKZF3;CCAR2;ATF4
Negative Regulation Of Metabolic Process (GO:0009892)	0.47023	0.606651	1.59932	1.20674		ATF4
Regulation Of Macromolecule Biosynthetic Process (GO:0010556)	0.47023	0.606651	1.59932	1.20674		DUS3L
Cellular Response To Alcohol (GO:0097306)	0.47023	0.606651	1.59932	1.20674		RAD51
Positive Regulation Of Chemokine Production (GO:0032722)	0.47023	0.606651	1.59932	1.20674		HIF1A
Glycoprotein Metabolic Process (GO:0009100)	0.47023	0.606651	1.59932	1.20674		HIF1A
Proton Motive Force-Driven Mitochondrial ATP Synthesis (GO:0042776)	0.47023	0.606651	1.59932	1.20674		SDHA
Mitochondrial Transport (GO:0006839)	0.47023	0.606651	1.59932	1.20674		MTX2
Negative Regulation Of Cell Motility (GO:2000146)	0.471219	0.607147	1.26996	0.955558		ZMYND8;SINHCAF
Negative Regulation Of Protein Catabolic Process (GO:0042177)	0.476551	0.608556	1.56906	1.16296		MDM4
Negative Regulation Of Protein Modification By Small Protein Conjugation Or Removal (GO:1903321)	0.476551	0.608556	1.56906	1.16296		BAG5
Negative Regulation Of Protein Ubiquitination (GO:0031397)	0.476551	0.608556	1.56906	1.16296		BAG5
Ribosomal Large Subunit Biogenesis (GO:0042273)	0.476551	0.608556	1.56906	1.16296		NVL
Mesenchymal Cell Differentiation (GO:0048762)	0.476551	0.608556	1.56906	1.16296		HIF1A
Regulation Of Blood Vessel Endothelial Cell Migration (GO:0043535)	0.476551	0.608556	1.56906	1.16296		HIF1A
Negative Regulation Of Programmed Cell Death (GO:0043069)	0.475875	0.608556	1.10641	0.821616		BARD1;TIGAR;MDM2;PRAME;CIB1
Cellular Response To Metal Ion (GO:0071248)	0.478988	0.610892	1.25073	0.920638		DAXX;TIGAR
Cellular Response To Fibroblast Growth Factor Stimulus (GO:0044344)	0.482797	0.61497	1.53993	1.12131		CEP57
Nucleotide-Excision Repair (GO:0006289)	0.488969	0.618909	1.51185	1.08167		SLX4
Positive Regulation Of DNA-templated Transcription Initiation (GO:2000144)	0.488969	0.618909	1.51185	1.08167		MED13
Positive Regulation Of DNA-templated Transcription, Elongation (GO:0032786)	0.488969	0.618909	1.51185	1.08167		ZMYND8
Positive Regulation Of Cellular Metabolic Process (GO:0031325)	0.488969	0.618909	1.51185	1.08167		MORC3
Mitotic DNA Damage Checkpoint Signaling (GO:0044773)	0.488969	0.618909	1.51185	1.08167		EME1
RNA Catabolic Process (GO:0006401)	0.495067	0.621928	1.48478	1.04389		EXOSC5
Chemokine-Mediated Signaling Pathway (GO:0070098)	0.495067	0.621928	1.48478	1.04389		CIB1
Signal Transduction In Response To DNA Damage (GO:0042770)	0.495067	0.621928	1.48478	1.04389		MDM4
Post-Transcriptional Regulation Of Gene Expression (GO:0010608)	0.495067	0.621928	1.48478	1.04389		DUS3L
Myeloid Cell Differentiation (GO:0030099)	0.495067	0.621928	1.48478	1.04389		SNRK
Intracellular Calcium Ion Homeostasis (GO:0006874)	0.494317	0.621928	1.21397	0.855335		PML;TMCO1
Regulation Of Neuron Death (GO:1901214)	0.501093	0.624038	1.45866	1.00788		DAXX
Peptidyl-Threonine Phosphorylation (GO:0018107)	0.501093	0.624038	1.45866	1.00788		HIPK1
Response To Organic Cyclic Compound (GO:0014070)	0.501093	0.624038	1.45866	1.00788		NKX3-1
Selective Autophagy (GO:0061912)	0.501093	0.624038	1.45866	1.00788		AMBRA1
Eye Development (GO:0001654)	0.501093	0.624038	1.45866	1.00788		HIPK1
Positive Regulation Of Mitochondrion Organization (GO:0010822)	0.501093	0.624038	1.45866	1.00788		MOAP1
Memory (GO:0007613)	0.501093	0.624038	1.45866	1.00788		KAT2A
Regulation Of miRNA Transcription (GO:1902893)	0.507047	0.625255	1.43344	0.973519		HIF1A
Anterior/Posterior Pattern Specification (GO:0009952)	0.507047	0.625255	1.43344	0.973519		BHLHE40
Regulation Of Multicellular Organismal Development (GO:2000026)	0.507047	0.625255	1.43344	0.973519		KAT2A
Glucose Metabolic Process (GO:0006006)	0.507047	0.625255	1.43344	0.973519		ATF4
Heart Morphogenesis (GO:0003007)	0.507047	0.625255	1.43344	0.973519		MDM4
Positive Regulation Of Protein Binding (GO:0032092)	0.507047	0.625255	1.43344	0.973519		NVL
Protein Targeting To Mitochondrion (GO:0006626)	0.507047	0.625255	1.43344	0.973519		MTX2
Negative Regulation Of Cytokine-Mediated Signaling Pathway (GO:0001960)	0.507047	0.625255	1.43344	0.973519		TRAIP
Cellular Response To Lipid (GO:0071396)	0.511633	0.630136	1.10848	0.742848		TRIM41;TFPI;NKX3-1
Response To Light Stimulus (GO:0009416)	0.512931	0.63019	1.40907	0.940714		CCAR2
Proton Motive Force-Driven ATP Synthesis (GO:0015986)	0.512931	0.63019	1.40907	0.940714		SDHA
Autophagosome Organization (GO:1905037)	0.518744	0.634131	1.38551	0.909374		SPG11
Positive Regulation Of Organelle Assembly (GO:1902117)	0.518744	0.634131	1.38551	0.909374		MOAP1
Positive Regulation Of Cellular Catabolic Process (GO:0031331)	0.520446	0.634131	1.15454	0.753996		AMBRA1;HIF1A
Negative Regulation Of Intracellular Signal Transduction (GO:1902532)	0.520402	0.634131	1.09373	0.714373		DUSP2;MDM2;CIB1
Negative Regulation Of Multicellular Organismal Process (GO:0051241)	0.520402	0.634131	1.09373	0.714373		SINHCAF;ATF4;NKX3-1
Positive Regulation Of Phosphorylation (GO:0042327)	0.520402	0.634131	1.09373	0.714373		DAXX;CIB1;NKX3-1
Supramolecular Fiber Organization (GO:0097435)	0.520555	0.634131	1.06564	0.69571		MDM2;TUBGCP5;CIB1;MYO19
Regulation Of Embryonic Development (GO:0045995)	0.524489	0.63584	1.36273	0.879413		KAT2A
RNA Methylation (GO:0001510)	0.524489	0.63584	1.36273	0.879413		THUMPD2
mRNA Export From Nucleus (GO:0006406)	0.524489	0.63584	1.36273	0.879413		POLDIP3
Regulation Of T Cell Activation (GO:0050863)	0.524489	0.63584	1.36273	0.879413		KAT2A
Positive Regulation Of Developmental Process (GO:0051094)	0.526201	0.637148	1.08411	0.696074		DPF2;SINHCAF;ANAPC2
Defense Response To Symbiont (GO:0140546)	0.527745	0.638248	1.13861	0.727734		EXOSC5;TRIM41
Oxidative Phosphorylation (GO:0006119)	0.530165	0.639635	1.34068	0.850754		SDHA
Protein Polymerization (GO:0051258)	0.530165	0.639635	1.34068	0.850754		UBE2C
Axon Guidance (GO:0007411)	0.531367	0.640316	1.13081	0.715014		SEMA7A;SEMA3D
Cellular Response To Virus (GO:0098586)	0.535774	0.641779	1.31934	0.823323		HIF1A
Positive Regulation Of T Cell Differentiation (GO:0045582)	0.535774	0.641779	1.31934	0.823323		AMBRA1
Response To Metal Ion (GO:0010038)	0.535774	0.641779	1.31934	0.823323		HIF1A
Positive Regulation Of Cysteine-Type Endopeptidase Activity (GO:2001056)	0.535774	0.641779	1.31934	0.823323		NKX3-1
Negative Regulation Of Cell Death (GO:0060548)	0.535774	0.641779	1.31934	0.823323		TIGAR
RNA Export From Nucleus (GO:0006405)	0.541316	0.646875	1.29866	0.797053		POM121C
Regulation Of Cell-Matrix Adhesion (GO:0001952)	0.541316	0.646875	1.29866	0.797053		CIB1
Peptidyl-Threonine Modification (GO:0018210)	0.546792	0.651869	1.27861	0.771881		HIPK1
Response To Reactive Oxygen Species (GO:0000302)	0.546792	0.651869	1.27861	0.771881		HIF1A
Regulation Of Autophagy (GO:0010506)	0.549006	0.653734	1.04724	0.627971		CISD2;AMBRA1;DCAF12
Activation Of Cysteine-Type Endopeptidase Activity Involved In Apoptotic Process (GO:0006919)	0.552203	0.655985	1.25917	0.747748		NKX3-1
Regulation Of Neurogenesis (GO:0050767)	0.552203	0.655985	1.25917	0.747748		BHLHE40
Aerobic Electron Transport Chain (GO:0019646)	0.557549	0.661555	1.24032	0.724599		SDHA
Positive Regulation Of Phosphatidylinositol 3-Kinase Signaling (GO:0014068)	0.562833	0.667036	1.22202	0.702382		NKX3-1
Sensory Organ Development (GO:0007423)	0.568053	0.669277	1.20424	0.681049		HIPK1
Positive Regulation Of Protein Polymerization (GO:0032273)	0.568053	0.669277	1.20424	0.681049		AMBRA1
Mitochondrial ATP Synthesis Coupled Electron Transport (GO:0042775)	0.568053	0.669277	1.20424	0.681049		SDHA
Regulation Of G Protein-Coupled Receptor Signaling Pathway (GO:0008277)	0.568053	0.669277	1.20424	0.681049		RPGRIP1L
Regulation Of Cellular Biosynthetic Process (GO:0031326)	0.568053	0.669277	1.20424	0.681049		DUS3L
Negative Regulation Of Supramolecular Fiber Organization (GO:1902904)	0.573211	0.672987	1.18698	0.660556		CIB1
Positive Regulation Of Cell-Substrate Adhesion (GO:0010811)	0.573211	0.672987	1.18698	0.660556		CIB1
Negative Regulation Of Cellular Response To Growth Factor Stimulus (GO:0090288)	0.573211	0.672987	1.18698	0.660556		TRIM33
Regulation Of Cellular Localization (GO:0060341)	0.578308	0.678179	1.1702	0.64086		NKX3-1
Negative Regulation Of Cell Migration (GO:0030336)	0.580059	0.67944	1.03174	0.561912		ZMYND8;SINHCAF
Negative Regulation Of Neuron Apoptotic Process (GO:0043524)	0.58832	0.686716	1.13803	0.603704		HIF1A
Gland Development (GO:0048732)	0.58832	0.686716	1.13803	0.603704		NKX3-1
Import Into Nucleus (GO:0051170)	0.58832	0.686716	1.13803	0.603704		POM121C
Nervous System Development (GO:0007399)	0.589187	0.686929	0.969375	0.512811		BTBD1;ZMYND8;DPF2;ZNF76;SDHA
Regulation Of Fat Cell Differentiation (GO:0045598)	0.593238	0.688457	1.12259	0.586172		ASXL2
Negative Regulation Of Phosphorylation (GO:0042326)	0.593238	0.688457	1.12259	0.586172		CIB1
Regulation Of BMP Signaling Pathway (GO:0030510)	0.593238	0.688457	1.12259	0.586172		TRIM33
Regulation Of Cell Migration (GO:0030334)	0.591236	0.688457	0.967066	0.508232		SEMA7A;SEMA3D;ZMYND8;CIB1;SINHCAF
Transcription Initiation At RNA Polymerase II Promoter (GO:0006367)	0.598096	0.693295	1.10757	0.569293		E2F2
Cellular Component Assembly (GO:0022607)	0.600502	0.695281	0.968872	0.494115		MDM2;MDM4;PML
Embryonic Organ Development (GO:0048568)	0.602897	0.695651	1.09294	0.553036		ATF4
Positive Regulation Of Endothelial Cell Proliferation (GO:0001938)	0.602897	0.695651	1.09294	0.553036		HIF1A
Positive Regulation Of Response To Stimulus (GO:0048584)	0.602897	0.695651	1.09294	0.553036		TIGAR
Negative Regulation Of Protein Modification Process (GO:0031400)	0.607641	0.698718	1.07869	0.537372		CIB1
Organonitrogen Compound Catabolic Process (GO:1901565)	0.607641	0.698718	1.07869	0.537372		TRIM24
Proteolysis Involved In Protein Catabolic Process (GO:0051603)	0.607641	0.698718	1.07869	0.537372		MDM2
Positive Regulation Of Catabolic Process (GO:0009896)	0.612328	0.700315	1.06481	0.522273		BARD1
Positive Regulation Of Protein Localization To Membrane (GO:1905477)	0.612328	0.700315	1.06481	0.522273		CIB1
Protein Import Into Nucleus (GO:0006606)	0.612328	0.700315	1.06481	0.522273		POM121C
Negative Regulation Of Cellular Component Organization (GO:0051129)	0.612328	0.700315	1.06481	0.522273		TERF2
Neuron Differentiation (GO:0030182)	0.612515	0.700315	0.970909	0.475922		TDP2;IER2
Regulation Of Protein Phosphorylation (GO:0001932)	0.613399	0.700529	0.950138	0.464371		DAXX;CIB1;NKX3-1
Regulation Of Cytokinesis (GO:0032465)	0.61696	0.700615	1.05127	0.507714		MYO19
Regulation Of Organelle Assembly (GO:1902115)	0.61696	0.700615	1.05127	0.507714		SENP6
Calcium Ion Transmembrane Transport (GO:0070588)	0.61696	0.700615	1.05127	0.507714		TMCO1
Regulation Of Protein Localization To Plasma Membrane (GO:1903076)	0.61696	0.700615	1.05127	0.507714		CIB1
Positive Regulation Of Signal Transduction (GO:0009967)	0.615944	0.700615	0.946477	0.458661		ASXL2;HIF1A;NKX3-1
Positive Regulation Of I-kappaB kinase/NF-kappaB Signaling (GO:0043123)	0.618772	0.701089	0.959587	0.460619		SHARPIN;CC2D1A
Negative Regulation Of Signal Transduction (GO:0009968)	0.618479	0.701089	0.942843	0.453029		PRAME;RPGRIP1L;NKX3-1
Spindle Assembly (GO:0051225)	0.621536	0.703428	1.03808	0.49367		TUBGCP5
Regulation Of Phosphorylation (GO:0042325)	0.626058	0.707749	1.02521	0.480119		BARD1
Positive Regulation Of ERK1 And ERK2 Cascade (GO:0070374)	0.631055	0.712595	0.937709	0.431687		SEMA7A;CIB1
Positive Regulation Of Macromolecule Metabolic Process (GO:0010604)	0.63209	0.712964	0.921273	0.422609		HIF1A;TERF2;ATF4;NKX3-1
Regulation Of Cysteine-Type Endopeptidase Activity Involved In Apoptotic Process (GO:0043281)	0.634942	0.713777	1.00041	0.454407		NKX3-1
Positive Regulation Of Protein Ubiquitination (GO:0031398)	0.634942	0.713777	1.00041	0.454407		NSMCE3
Purine Ribonucleotide Metabolic Process (GO:0009150)	0.634942	0.713777	1.00041	0.454407		GNAI3
Regulation Of Osteoblast Differentiation (GO:0045667)	0.639304	0.714684	0.988447	0.442206		ATF4
Cellular Respiration (GO:0045333)	0.639304	0.714684	0.988447	0.442206		SDHA
Positive Regulation Of Endothelial Cell Migration (GO:0010595)	0.639304	0.714684	0.988447	0.442206		HIF1A
Establishment Of Protein Localization To Organelle (GO:0072594)	0.639304	0.714684	0.988447	0.442206		POM121C
Integrin-Mediated Signaling Pathway (GO:0007229)	0.639304	0.714684	0.988447	0.442206		SEMA7A
Regulation Of Insulin Secretion (GO:0050796)	0.647874	0.722656	0.965362	0.419024		MIDN
Glucose Homeostasis (GO:0042593)	0.647874	0.722656	0.965362	0.419024		HIF1A
Regulation Of Endothelial Cell Migration (GO:0010594)	0.652083	0.724937	0.954217	0.408008		KRIT1
Negative Regulation Of Neuron Death (GO:1901215)	0.652083	0.724937	0.954217	0.408008		ATF4
Positive Regulation Of Cell Adhesion (GO:0045785)	0.652083	0.724937	0.954217	0.408008		CIB1
Cellular Response To Chemical Stress (GO:0062197)	0.656241	0.728754	0.943326	0.397354		ATF4
Regulation Of Phosphatidylinositol 3-Kinase Signaling (GO:0014066)	0.66035	0.732508	0.932679	0.387048		NKX3-1
Regulation Of Epithelial Cell Proliferation (GO:0050678)	0.66441	0.735388	0.922269	0.377075		NKX3-1
Positive Regulation Of Binding (GO:0051099)	0.66441	0.735388	0.922269	0.377075		NVL
Steroid Metabolic Process (GO:0008202)	0.668422	0.737392	0.912088	0.367422		PIAS4
Positive Regulation Of Neuron Projection Development (GO:0010976)	0.668422	0.737392	0.912088	0.367422		STYXL1
Positive Regulation Of Protein Catabolic Process (GO:0045732)	0.668422	0.737392	0.912088	0.367422		BARD1
Positive Regulation Of Cellular Component Biogenesis (GO:0044089)	0.672386	0.74014	0.902128	0.358075		SLX4
Protein O-linked Glycosylation (GO:0006493)	0.672386	0.74014	0.902128	0.358075		POGLUT3
Positive Regulation Of Epithelial Cell Migration (GO:0010634)	0.680173	0.747075	0.882844	0.340255		HIF1A
Endomembrane System Organization (GO:0010256)	0.679831	0.747075	0.854796	0.329876		BAG5;BLZF1
Regulation Of Macroautophagy (GO:0016241)	0.683997	0.750455	0.873507	0.331759		GNAI3
Regulation Of Defense Response (GO:0031347)	0.687776	0.752138	0.864364	0.323525		SEMA7A
Regulation Of Protein Localization (GO:0032880)	0.687776	0.752138	0.864364	0.323525		NKX3-1
Gene Expression (GO:0010467)	0.687016	0.752138	0.848261	0.318436		EXOSC5;RNGTT;DEDD2
RNA Splicing (GO:0008380)	0.691509	0.754578	0.855409	0.315542		CCAR2
Mitochondrial Translation (GO:0032543)	0.691509	0.754578	0.855409	0.315542		MRPL22
Protein Complex Oligomerization (GO:0051259)	0.698843	0.761754	0.838043	0.300295		ZNF777
Negative Regulation Of Cell Differentiation (GO:0045596)	0.708512	0.771457	0.808475	0.278591		PRAME;SINHCAF
Mitochondrial Gene Expression (GO:0140053)	0.70952	0.771719	0.81327	0.279087		MRPL22
Cellular Response To Cytokine Stimulus (GO:0071345)	0.712556	0.773823	0.814384	0.275992		CIB1;HIF1A;NKX3-1
Macroautophagy (GO:0016236)	0.712995	0.773823	0.805334	0.272429		SPG11
Regulation Of Neuron Apoptotic Process (GO:0043523)	0.716428	0.775873	0.797549	0.265965		ATF4
Negative Regulation Of MAPK Cascade (GO:0043409)	0.716428	0.775873	0.797549	0.265965		DUSP2
Positive Regulation Of Autophagy (GO:0010508)	0.723172	0.782334	0.782422	0.253589		GNAI3
Glycerophospholipid Biosynthetic Process (GO:0046474)	0.726484	0.785072	0.77507	0.247665		ETNK1
Cellular Response To Salt (GO:1902075)	0.729757	0.786916	0.767854	0.241908		DAXX
Positive Regulation Of Cysteine-Type Endopeptidase Activity Involved In Apoptotic Process (GO:0043280)	0.729757	0.786916	0.767854	0.241908		NKX3-1
Response To Lipid (GO:0033993)	0.73299	0.789556	0.760771	0.236313		NKX3-1
Organelle Organization (GO:0006996)	0.735955	0.79076	0.798877	0.244924		CENPW;BAG5;MTX2;BLZF1
Positive Regulation Of Cytokine Production (GO:0001819)	0.736469	0.79076	0.783073	0.239533		KAT2A;HIF1A;ATF4
Negative Regulation Of Inflammatory Response (GO:0050728)	0.736185	0.79076	0.753817	0.230874		SHARPIN
Calcium Ion Transport (GO:0006816)	0.739342	0.791309	0.746987	0.225586		TMCO1
Small GTPase Mediated Signal Transduction (GO:0007264)	0.739342	0.791309	0.746987	0.225586		KRIT1
Negative Regulation Of Defense Response (GO:0031348)	0.739342	0.791309	0.746987	0.225586		SHARPIN
Positive Regulation Of Cellular Component Organization (GO:0051130)	0.742462	0.793802	0.74028	0.220444		ANAPC2
Cellular Response To Molecule Of Bacterial Origin (GO:0071219)	0.754571	0.805892	0.714608	0.201238		TRIM41
Positive Regulation Of Cell Cycle Process (GO:0090068)	0.757509	0.806458	0.708464	0.196755		CDC7
Positive Regulation Of Cell Projection Organization (GO:0031346)	0.757509	0.806458	0.708464	0.196755		STYXL1
Ribonucleoprotein Complex Biogenesis (GO:0022613)	0.757509	0.806458	0.708464	0.196755		NVL
Regulation Of Protein Kinase Activity (GO:0045859)	0.760412	0.807837	0.702424	0.192391		DAXX
Regulation Of Protein-Containing Complex Assembly (GO:0043254)	0.760412	0.807837	0.702424	0.192391		ATF7IP
Regulation Of I-kappaB kinase/NF-kappaB Signaling (GO:0043122)	0.765783	0.812684	0.719676	0.19205		SHARPIN;CC2D1A
Receptor-Mediated Endocytosis (GO:0006898)	0.768914	0.815146	0.684904	0.179976		RABEPK
Regulation Of Cell Motility (GO:2000145)	0.771681	0.817217	0.679256	0.176052		CAVIN1
Cellular Response To Lipopolysaccharide (GO:0071222)	0.774415	0.819249	0.673699	0.17223		TRIM41
Cellular Response To Starvation (GO:0009267)	0.779785	0.823197	0.662852	0.164876		ATF4
Positive Regulation Of Intracellular Protein Transport (GO:0090316)	0.779785	0.823197	0.662852	0.164876		CIB1
Regulation Of Inflammatory Response (GO:0050727)	0.781936	0.82425	0.6952	0.171007		SEMA7A;SHARPIN
Regulation Of Response To External Stimulus (GO:0032101)	0.782422	0.82425	0.657558	0.161339		SEMA7A
Regulation Of ERK1 And ERK2 Cascade (GO:0070372)	0.789642	0.830984	0.683569	0.161443		SEMA7A;CIB1
Circulatory System Development (GO:0072359)	0.795143	0.835899	0.632299	0.144944		KAT2A
Regulation Of Protein Kinase B Signaling (GO:0051896)	0.804785	0.84515	0.61344	0.133227		CIB1
Protein Localization To Organelle (GO:0033365)	0.807124	0.845839	0.608898	0.130473		MDM2
Negative Regulation Of Cellular Biosynthetic Process (GO:0031327)	0.807124	0.845839	0.608898	0.130473		KAT2A
Actin Filament Organization (GO:0007015)	0.822733	0.861299	0.578885	0.112954		MYO19
Negative Regulation Of Apoptotic Process (GO:0043066)	0.82864	0.863591	0.689626	0.129628		BARD1;MDM2;PRAME;CIB1
Positive Regulation Of Protein Phosphorylation (GO:0001934)	0.829219	0.863591	0.661782	0.123933		DAXX;CIB1;NKX3-1
Regulation Of Cold-Induced Thermogenesis (GO:0120161)	0.826958	0.863591	0.570842	0.108461		ATF4
Negative Regulation Of Response To External Stimulus (GO:0032102)	0.826958	0.863591	0.570842	0.108461		SHARPIN
Negative Regulation Of Protein Metabolic Process (GO:0051248)	0.829032	0.863591	0.566904	0.106293		MDM4
Negative Regulation Of Protein Phosphorylation (GO:0001933)	0.833107	0.866741	0.559186	0.102104		CIB1
Neuron Development (GO:0048666)	0.835108	0.867925	0.555405	0.100081		TDP2
Positive Regulation Of NF-kappaB Transcription Factor Activity (GO:0051092)	0.839038	0.871109	0.547992	0.0961723		CIB1
Regulation Of Cellular Component Organization (GO:0051128)	0.840968	0.872211	0.544359	0.0942839		BAG5
Positive Regulation Of Multicellular Organismal Process (GO:0051240)	0.84225	0.872389	0.644215	0.110598		KAT2A;DPF2;SINHCAF
Epithelium Development (GO:0060429)	0.842875	0.872389	0.540774	0.092438		KRIT1
Cellular Response To Growth Factor Stimulus (GO:0071363)	0.844759	0.873439	0.537235	0.0906334		CIB1
Protein Phosphorylation (GO:0006468)	0.849275	0.877206	0.663978	0.108476		MORC3;SNRK;CDC7;HIPK1
Response To Lipopolysaccharide (GO:0032496)	0.852074	0.879194	0.523527	0.0838072		TRIM41
Mitochondrion Organization (GO:0007005)	0.857334	0.883713	0.513693	0.0790717		MTX2
Adenylate Cyclase-Modulating G Protein-Coupled Receptor Signaling Pathway (GO:0007188)	0.859046	0.88457	0.510496	0.0775614		GNAI3
Heart Development (GO:0007507)	0.872022	0.897013	0.486275	0.0665907		KAT2A
Positive Regulation Of Intracellular Signal Transduction (GO:1902533)	0.874435	0.897658	0.631297	0.0847059		SHARPIN;CC2D1A;STYXL1;NKX3-1
Generation Of Neurons (GO:0048699)	0.873558	0.897658	0.483406	0.0653472		IER2
Positive Regulation Of MAPK Cascade (GO:0043410)	0.886182	0.908788	0.535274	0.0646789		SEMA7A;CIB1
Phosphorylation (GO:0016310)	0.888016	0.909742	0.579443	0.0688175		MORC3;SNRK;HIPK1
Phosphate-Containing Compound Metabolic Process (GO:0006796)	0.890619	0.911479	0.451431	0.0522929		TIGAR
Endocytosis (GO:0006897)	0.897032	0.917108	0.439312	0.0477371		RABEPK
Regulation Of Signal Transduction (GO:0009966)	0.901892	0.92114	0.430072	0.0444093		SHARPIN
Proteolysis (GO:0006508)	0.906132	0.924531	0.502119	0.0494939		SENP6;MDM2
Anterograde Trans-Synaptic Signaling (GO:0098916)	0.908757	0.926269	0.416912	0.0398891		SPG11
Defense Response To Bacterium (GO:0042742)	0.914111	0.929839	0.406539	0.0365087		SHARPIN
Regulation Of MAPK Cascade (GO:0043408)	0.914111	0.929839	0.406539	0.0365087		DUSP2
mRNA Processing (GO:0006397)	0.923898	0.938844	0.387255	0.0306527		RNGTT
Translation (GO:0006412)	0.940264	0.95451	0.353652	0.0217831		MRPL22
Inflammatory Response (GO:0006954)	0.941694	0.954997	0.350606	0.0210627		NFKB2
Cilium Assembly (GO:0060271)	0.946435	0.958838	0.340342	0.0187368		RPGRIP1L
Positive Regulation Of DNA-binding Transcription Factor Activity (GO:0051091)	0.948348	0.959808	0.336123	0.017826		CIB1
Chemical Synaptic Transmission (GO:0007268)	0.962772	0.973236	0.302339	0.0114703		SPG11
Monoatomic Cation Transmembrane Transport (GO:0098655)	0.966218	0.973236	0.29358	0.0100893		TMCO1
Central Nervous System Development (GO:0007417)	0.967028	0.973236	0.291468	0.00977228		ZNF76
Positive Regulation Of Cell Differentiation (GO:0045597)	0.967028	0.973236	0.291468	0.00977228		ASXL2
Transmembrane Receptor Protein Tyrosine Kinase Signaling Pathway (GO:0007169)	0.967426	0.973236	0.290424	0.00961775		CEP57
Inorganic Cation Transmembrane Transport (GO:0098662)	0.967426	0.973236	0.290424	0.00961775		TMCO1
Regulation Of Intracellular Signal Transduction (GO:1902531)	0.972184	0.977045	0.277483	0.00782771		STYXL1
Protein Transport (GO:0015031)	0.977101	0.981006	0.263037	0.0060933		BLZF1
Organelle Assembly (GO:0070925)	0.979476	0.982166	0.255544	0.00529945		AMBRA1
Intracellular Protein Transport (GO:0006886)	0.980211	0.982166	0.253139	0.00505951		POM121C
Protein Modification Process (GO:0036211)	0.991546	0.992533	0.343563	0.00291692		MORC3;SNRK;HIPK1
Cellular Response To Oxygen-Containing Compound (GO:1901701)	0.992629	0.992629	0.201667	0.00149193		TRIM41

## Sheet: Supplementary data_3ii
Supplementary figure 2 i,j
Term	P-value	Adjusted P-value	Odds Ratio	Combined Score	Genes
DNA Repair R-HSA-73894	4.67518e-11	5.35383e-09	28.5029	677.975	BARD1;PIAS4;NEIL3;SLX4;RAD51;EME1;RMI1;TDP2;POLE2;FANCE
DNA Double-Strand Break Repair R-HSA-5693532	9.31101e-11	5.35383e-09	44.9952	1039.26	BARD1;PIAS4;SLX4;RAD51;EME1;RMI1;TDP2;POLE2
HDR Thru Homologous Recombination (HRR) Or Single Strand Annealing (SSA) R-HSA-5693567	6.1316e-10	2.35045e-08	49.9712	1060.01	BARD1;PIAS4;SLX4;RAD51;EME1;RMI1;POLE2
Homology Directed Repair R-HSA-5693538	8.30011e-10	2.38628e-08	47.7284	997.98	BARD1;PIAS4;SLX4;RAD51;EME1;RMI1;POLE2
HDR Thru Homologous Recombination (HRR) R-HSA-5685942	1.15924e-09	2.66625e-08	72.5173	1492.08	BARD1;SLX4;RAD51;EME1;RMI1;POLE2
Resolution Of D-loop Structures Thru Holliday Junction Intermediates R-HSA-5693568	2.04499e-09	3.91957e-08	127.162	2544.24	BARD1;SLX4;RAD51;EME1;RMI1
Resolution Of D-Loop Structures R-HSA-5693537	2.39479e-09	3.93429e-08	122.771	2437	BARD1;SLX4;RAD51;EME1;RMI1
SUMOylation Of DNA Damage Response And Repair Proteins R-HSA-3108214	1.514e-07	2.17637e-06	50.0402	785.799	PIAS4;NSMCE4A;NSMCE3;NSMCE1;PML
Diseases Of DNA Repair R-HSA-9675135	1.45276e-06	1.8563e-05	58.4593	785.812	BARD1;NEIL3;RAD51;RMI1
G2/M Checkpoints R-HSA-69481	4.16389e-06	4.78847e-05	24.7552	306.694	BARD1;PIAS4;MCM8;RMI1;MCM10
SUMO E3 Ligases SUMOylate Target Proteins R-HSA-3108232	7.72941e-06	7.54254e-05	21.6959	255.371	PIAS4;NSMCE4A;NSMCE3;NSMCE1;PML
Impaired BRCA2 Binding To PALB2 R-HSA-9709603	8.08944e-06	7.54254e-05	94.981	1113.65	BARD1;RAD51;RMI1
SUMOylation R-HSA-2990846	9.16658e-06	7.54254e-05	20.9193	242.662	PIAS4;NSMCE4A;NSMCE3;NSMCE1;PML
Defective HDR Thru Homologous Recombination (HRR) Due To BRCA1 Loss-Of-Function R-HSA-9701192	9.18223e-06	7.54254e-05	90.6591	1051.49	BARD1;RAD51;RMI1
Resolution Of D-loop Structures Thru Synthesis-Dependent Strand Annealing (SDSA) R-HSA-5693554	1.16512e-05	8.93257e-05	83.0958	943.977	BARD1;RAD51;RMI1
Activation Of Pre-Replicative Complex R-HSA-68962	1.96465e-05	0.000141209	68.7517	745.104	MCM8;POLE2;MCM10
Impaired BRCA2 Binding To RAD51 R-HSA-9709570	2.58375e-05	0.000174783	62.2969	658.085	BARD1;RAD51;RMI1
HDR Thru Single Strand Annealing (SSA) R-HSA-5685938	3.06045e-05	0.000195529	58.6265	609.385	BARD1;RAD51;RMI1
Fanconi Anemia Pathway R-HSA-6783310	3.31904e-05	0.000200889	56.9486	587.325	SLX4;EME1;FANCE
Presynaptic Phase Of Homologous DNA Pairing And Strand Exchange R-HSA-5693616	3.87844e-05	0.00022301	53.8649	547.132	BARD1;RAD51;RMI1
Defective Homologous Recombination Repair (HRR) Due To BRCA2 Loss Of Function R-HSA-9701190	4.17993e-05	0.000228901	52.4447	528.781	BARD1;RAD51;RMI1
Homologous DNA Pairing And Strand Exchange R-HSA-5693579	4.82822e-05	0.000252384	49.8175	495.109	BARD1;RAD51;RMI1
Cell Cycle Checkpoints R-HSA-69620	7.65779e-05	0.000371429	13.2257	125.343	BARD1;PIAS4;MCM8;RMI1;MCM10
Cell Cycle R-HSA-1640170	7.8771e-05	0.000371429	8.03947	75.9647	BARD1;PIAS4;RAD51;MCM8;RMI1;POLE2;MCM10
Nonhomologous End-Joining (NHEJ) R-HSA-5693571	8.07454e-05	0.000371429	41.4979	391.085	BARD1;PIAS4;TDP2
G2/M DNA Damage Checkpoint R-HSA-69473	0.000275466	0.00121841	26.8824	220.357	BARD1;PIAS4;RMI1
Processing Of DNA Double-Strand Break Ends R-HSA-5693607	0.000308355	0.00131336	25.8312	208.826	BARD1;PIAS4;RMI1
DNA Replication Pre-Initiation R-HSA-69002	0.00118695	0.00487497	16.0024	107.798	MCM8;POLE2;MCM10
G1/S Transition R-HSA-69206	0.00124159	0.00492354	15.7468	105.368	MCM8;POLE2;MCM10
Activation Of ATR In Response To Replication Stress R-HSA-176187	0.00160588	0.00615587	37.8235	243.36	MCM8;MCM10
Mitotic G1 Phase And G1/S Transition R-HSA-453279	0.00180575	0.00669874	13.766	86.9566	MCM8;POLE2;MCM10
SUMOylation Of Ubiquitinylation Proteins R-HSA-3232142	0.00188299	0.006767	34.7515	218.062	PIAS4;PML
DNA Replication R-HSA-69306	0.00210026	0.00731909	13.0362	80.3771	MCM8;POLE2;MCM10
Regulation Of TP53 Activity R-HSA-5633007	0.00217828	0.0073677	12.8656	78.856	BARD1;RMI1;PML
Transcriptional Regulation By TP53 R-HSA-3700989	0.00263258	0.0086499	7.73084	45.9196	BARD1;TIGAR;RMI1;PML
Recruitment And ATM-mediated Phosphorylation Of Repair And Signal Proteins At DNA Double Strand Breaks R-HSA-5693565	0.00440166	0.0140609	22.1457	120.158	BARD1;PIAS4
DNA Double Strand Break Response R-HSA-5693606	0.00454619	0.0141301	21.7693	117.412	BARD1;PIAS4
Base Excision Repair R-HSA-73884	0.00627839	0.0190004	18.3382	92.9867	NEIL3;POLE2
Diseases Of Base Excision Repair R-HSA-9605308	0.00822355	0.0242489	155.961	748.73	NEIL3
Regulation Of TP53 Activity Thru Phosphorylation R-HSA-6804756	0.00965756	0.0277655	14.574	67.6238	BARD1;RMI1
DNA Replication Initiation R-HSA-68952	0.0131262	0.0359407	89.1071	386.114	POLE2
CDC6 Association With ORC:origin Complex R-HSA-68689	0.0131262	0.0359407	89.1071	386.114	MCM8
Regulation Of PTEN Localization R-HSA-8948747	0.0147552	0.0385646	77.9648	328.712	PML
E2F-enabled Inhibition Of Pre-Replication Complex Formation R-HSA-113507	0.0147552	0.0385646	77.9648	328.712	MCM8
Synthesis Of DNA R-HSA-69239	0.0164349	0.0420003	10.9457	44.9687	MCM8;POLE2
SUMOylation Of Immune Response Proteins R-HSA-4755510	0.0180053	0.0440556	62.3656	250.528	PIAS4
Unwinding Of DNA R-HSA-176974	0.0180053	0.0440556	62.3656	250.528	MCM8
Vitamin D (Calciferol) Metabolism R-HSA-196791	0.0196265	0.0470218	56.6932	222.854	PIAS4
Post-translational Protein Modification R-HSA-597592	0.0239123	0.0561208	3.00008	11.2004	BARD1;PIAS4;NSMCE4A;NSMCE3;NSMCE1;PML
Regulation Of RUNX1 Expression And Activity R-HSA-8934593	0.0276935	0.0636951	38.9668	139.757	PML
S Phase R-HSA-69242	0.028885	0.0651328	8.03733	28.4878	MCM8;POLE2
SUMOylation Of Transcription Factors R-HSA-3232118	0.0309023	0.0683416	34.6337	120.419	PIAS4
PCNA-Dependent Long Patch Base Excision Repair R-HSA-5651801	0.0341008	0.0739923	31.1672	105.296	POLE2
E2F Mediated Regulation Of DNA Replication R-HSA-113510	0.0356962	0.0760197	29.6815	98.92	MCM8
Resolution Of AP Sites Via Multiple-Nucleotide Patch Replacement Pathway R-HSA-110373	0.0404671	0.083102	25.9674	83.2845	POLE2
Gap-filling DNA Repair Synthesis And Ligation In GG-NER R-HSA-5696397	0.0404671	0.083102	25.9674	83.2845	POLE2
Generic Transcription Pathway R-HSA-212436	0.0438635	0.0884965	2.83032	8.84948	BARD1;TIGAR;RAD51;RMI1;PML
Regulation Of TP53 Activity Thru Acetylation R-HSA-6804758	0.0467927	0.0912061	22.2533	68.1404	PML
SUMOylation Of Intracellular Receptors R-HSA-4090294	0.0467927	0.0912061	22.2533	68.1404	PIAS4
Recognition Of DNA Damage By PCNA-containing Replication Complex R-HSA-110314	0.0483678	0.0926312	21.4849	65.0761	POLE2
DNA Strand Elongation R-HSA-69190	0.0499403	0.0926312	20.7677	62.2393	MCM8
Metalloprotease DUBs R-HSA-5689901	0.0499403	0.0926312	20.7677	62.2393	BARD1
Termination Of Translesion DNA Synthesis R-HSA-5656169	0.0515103	0.0940268	20.0968	59.6065	POLE2
Cell Cycle, Mitotic R-HSA-69278	0.0543614	0.0966758	3.73981	10.8907	MCM8;POLE2;MCM10
Transcriptional Regulation By E2F6 R-HSA-8953750	0.0546428	0.0966758	18.8769	54.8739	RAD51
SUMOylation Of SUMOylation Proteins R-HSA-4085377	0.0562053	0.0979335	18.3208	52.7408	PIAS4
Cleavage Of Damaged Purine R-HSA-110331	0.0593228	0.100325	17.3012	48.8718	NEIL3
Fatty acyl-CoA Biosynthesis R-HSA-75105	0.0593228	0.100325	17.3012	48.8718	MORC2
Resolution Of Abasic Sites (AP Sites) R-HSA-73933	0.0608778	0.10112	16.8328	47.113	POLE2
RNA Polymerase II Transcription R-HSA-73857	0.0620102	0.10112	2.54946	7.08866	BARD1;TIGAR;RAD51;RMI1;PML
Translesion Synthesis By Y Family DNA Polymerases Bypasses Lesions On DNA Template R-HSA-110313	0.0624303	0.10112	16.389	45.4582	POLE2
Dual Incision In GG-NER R-HSA-5696400	0.0655278	0.104663	15.568	42.4271	POLE2
Cleavage Of Damaged Pyrimidine R-HSA-110329	0.0670729	0.105663	15.1875	41.0363	NEIL3
SUMOylation Of Transcription Cofactors R-HSA-3899300	0.0686154	0.106632	14.8251	39.7201	PIAS4
Base-Excision Repair, AP Site Formation R-HSA-73929	0.0701555	0.107572	14.4797	38.473	NEIL3
SUMOylation Of DNA Replication Proteins R-HSA-4615885	0.0716932	0.108483	14.1499	37.29	PIAS4
DNA Damage Bypass R-HSA-73893	0.0762912	0.113941	13.2447	34.0812	POLE2
Metabolism Of Proteins R-HSA-392499	0.0858659	0.126501	2.13293	5.23628	BARD1;PIAS4;NSMCE4A;NSMCE3;NSMCE1;PML
Gene Expression (Transcription) R-HSA-74160	0.086901	0.126501	2.29064	5.59599	BARD1;TIGAR;RAD51;RMI1;PML
Meiotic Recombination R-HSA-912446	0.0884451	0.12714	11.3136	27.4398	RAD51
Transcriptional Regulation Of Granulopoiesis R-HSA-9616222	0.0929627	0.131984	10.7268	25.4822	PML
Gap-filling DNA Repair Synthesis And Ligation In TC-NER R-HSA-6782210	0.100444	0.140866	9.87302	22.6897	POLE2
Dual Incision In TC-NER R-HSA-6782135	0.101933	0.141232	9.71826	22.1911	POLE2
Orc1 Removal From Chromatin R-HSA-68949	0.107865	0.147673	9.14476	20.3642	MCM8
Transcription-Coupled Nucleotide Excision Repair (TC-NER) R-HSA-6781827	0.119616	0.161833	8.17887	17.3676	POLE2
TP53 Regulates Metabolic Genes R-HSA-5628897	0.125435	0.16772	7.76836	16.1269	TIGAR
Global Genome Nucleotide Excision Repair (GG-NER) R-HSA-5696399	0.126884	0.16772	7.67207	15.8389	POLE2
Meiosis R-HSA-1500620	0.135528	0.176833	7.1408	14.2714	RAD51
Interferon Gamma Signaling R-HSA-877300	0.136961	0.176833	7.0593	14.0343	PML
Switching Of Origins To A Post-Replicative State R-HSA-69052	0.138391	0.176833	6.97963	13.8034	MCM8
UCH Proteinases R-HSA-5689603	0.145509	0.183657	6.60672	12.7346	BARD1
HCMV Early Events R-HSA-9609690	0.146926	0.183657	6.53684	12.5365	PML
Disease R-HSA-1643685	0.153801	0.190184	1.88124	3.52187	BARD1;NEIL3;RAD51;RMI1;PML
Nucleotide Excision Repair R-HSA-5696398	0.163749	0.200331	5.80023	10.4951	POLE2
Assembly Of Pre-Replicative Complex R-HSA-68867	0.166521	0.201578	5.69323	10.2059	MCM8
Reproduction R-HSA-1474165	0.170663	0.20444	5.5399	9.79491	RAD51
HCMV Infection R-HSA-9609646	0.18161	0.215311	5.16849	8.81688	PML
PTEN Regulation R-HSA-6807070	0.205733	0.241421	4.49026	7.0999	PML
Metabolism Of Steroids R-HSA-8957322	0.224016	0.260221	4.07381	6.09457	PIAS4
Fatty Acid Metabolism R-HSA-8978868	0.24943	0.286844	3.59648	4.99399	MORC2
Interferon Signaling R-HSA-913531	0.282461	0.321613	3.10427	3.92447	PML
Transcriptional Regulation By RUNX1 R-HSA-8878171	0.287233	0.323841	3.04249	3.79539	PML
Metabolism Of Lipids R-HSA-556833	0.341617	0.381417	1.70013	1.82605	PIAS4;MORC2
PIP3 Activates AKT Signaling R-HSA-1257604	0.359527	0.397553	2.30571	2.35867	PML
Deubiquitination R-HSA-5688426	0.371214	0.406568	2.21324	2.19327	BARD1
Intracellular Signaling By Second Messengers R-HSA-9006925	0.399031	0.429947	2.01455	1.8508	PML
Antigen Processing: Ubiquitination And Proteasome Degradation R-HSA-983168	0.400038	0.429947	2.00786	1.8396	TRAIP
Class I MHC Mediated Antigen Processing And Presentation R-HSA-983169	0.467503	0.497804	1.62384	1.23469	TRAIP
Cytokine Signaling In Immune System R-HSA-1280215	0.692744	0.730877	0.858862	0.315283	PML
Adaptive Immune System R-HSA-1280218	0.708633	0.740844	0.821166	0.282824	TRAIP
Infectious Disease R-HSA-5663205	0.803352	0.832302	0.618717	0.135476	PML
Developmental Biology R-HSA-1266738	0.838169	0.859062	0.55081	0.0972375	PML
Immune System R-HSA-168256	0.844122	0.859062	0.599159	0.101532	PML;TRAIP
Metabolism R-HSA-1430728	0.865579	0.873172	0.564792	0.0815312	PIAS4;MORC2
Signal Transduction R-HSA-162582	0.987018	0.987018	0.221984	0.00290077	PML

## Sheet: Supplementary data_3iii
Supplementary figure 6h
Term	P-value	Adjusted P-value	Odds Ratio	Combined Score	Genes
Regulation Of DNA-templated Transcription (GO:0006355)	4.25e-10	2.96e-07	3.92311	84.6576	SMARCAL1 LIN54 BNC2 ZNF195 ZNF518A YEATS4 TCF20 ZBTB5 CCAR2 MED12 RPS6KA3 NPAT MECOM ZNF746 ZNF700 SUPT20H NFRKB RREB1 ZNF268 E2F6 KAT14 CDK5RAP2 E2F8 ZNF562 PHF12 ZBTB33 YY1AP1 PML KAT2A GON4L ZZZ3 TFDP1 KANSL3 ZNF438 ATF6 CC2D1A TRIM33
Regulation Of Transcription By RNA Polymerase II (GO:0006357)	7e-09	2.44e-06	3.55111	66.6779	SMARCAL1 ZMYND8 ZBTB1 ZNF518A YEATS4 TCF20 ZBTB5 MED12 RPS6KA3 NPAT SIN3B MECOM ZNF746 ZNF700 SUPT20H RREB1 ZNF268 E2F6 ZBED4 KAT14 E2F8 ZNF440 PHF12 CKAP2 ZBTB33 ASXL1 KAT2A ZZZ3 TFDP1 KANSL3 ZNF438 SQSTM1 ATF6 ZNF136 CC2D1A TRIM33
DNA-templated Transcription (GO:0006351)	5.78e-07	0.000134	8.90155	127.86	GTF3C1 GTF3C2 GTF3C3 TFDP1 POLR3A POLR2C POLR1C TRIM24 POLR2E RREB1
rRNA Transcription (GO:0009303)	3.46e-06	0.000603	49.6811	624.683	GTF3C1 GTF3C2 GTF3C3 CAVIN1
Regulation Of Protein Deacetylation (GO:0090311)	4.43e-06	0.000617	46.1301	568.668	KAT2A ZZZ3 CCAR2 KAT14
Regulation Of Nucleic Acid-Templated Transcription (GO:1903506)	6.2e-06	0.000721	5.0482	60.5301	ZNF562 LIN54 BNC2 ZNF195 YEATS4 YY1AP1 PML KAT2A GON4L ZZZ3 RREB1 ZNF268 KAT14
Positive Regulation Of Transcription By RNA Polymerase II (GO:0045944)	2.67e-05	0.00253047	3.40201	35.8227	ZMYND8 CKAP2 TCF20 MED15 MED12 ASXL1 RPS6KA3 NPAT KAT2A TFDP1 KANSL3 ZNF746 SQSTM1 ATF6 RREB1 ZNF268 ZBED4 E2F8
Histone H3-K14 Acetylation (GO:0044154)	2.9e-05	0.00253047	68.6613	717.284	KAT2A ZZZ3 KAT14
Positive Regulation Of DNA-templated Transcription (GO:0045893)	3.56e-05	0.00275545	3.02374	30.9744	CKAP2;YEATS4;TCF20;MED12;ASXL1;RPS6KA3;NPAT;KAT2A;TFDP1;MECOM;KANSL3;ZNF746;SUPT20H;NFRKB;SQSTM1;ATF6;RREB1;ZNF268;ZBED4;CDK5RAP2;E2F8
Positive Regulation Of Interferon-Beta Production (GO:0032728)	7.8e-05	0.00494435	20.1636	190.716	POLR3A;POLR3B;PTPN11;TRIM56
Histone H3 Acetylation (GO:0043966)	7.8e-05	0.00494435	20.1636	190.716	KAT2A;ZZZ3;SUPT20H;KAT14
Regulation Of Gene Expression (GO:0010468)	9.01e-05	0.00523411	2.97947	27.7521	ZNF562;LIN54;ZNF462;BNC2;ZNF195;ZBTB1;YEATS4;ZBTB33;YY1AP1;PML;NPAT;KAT2A;GON4L;ZZZ3;KANSL3;SUPT20H;RREB1;ZNF268;KAT14
Negative Regulation Of Transcription By RNA Polymerase II (GO:0000122)	0.000101	0.00543448	3.42431	31.4928	ZNF440;ZMYND8;PHF12;ZBTB1;ZBTB33;ZBTB5;SIN3B;ZNF746;RREB1;ZNF268;ZNF136;E2F6;CC2D1A;TRIM33;E2F8
Regulation Of Cell Cycle (GO:0051726)	0.000122	0.00609392	5.16849	46.5588	KAT2A;ZZZ3;MECOM;CDC27;YEATS4;NFRKB;ZNF268;YY1AP1;KAT14
Regulation Of Tubulin Deacetylation (GO:0090043)	0.000159	0.00740289	34.3185	300.103	KAT2A;ZZZ3;KAT14
Regulation Of Histone Modification (GO:0031056)	0.00019	0.00828968	32.029	274.391	KAT2A;ZZZ3;KAT14
Negative Regulation Of DNA-templated Transcription (GO:0045892)	0.000265	0.0108635	2.89236	23.8213	ZNF440;ZMYND8;PHF12;ZBTB1;ZBTB33;ZBTB5;CCAR2;PML;SIN3B;MECOM;ZNF746;RREB1;ZNF268;ZNF136;E2F6;TRIM33;E2F8
Regulation Of Interferon-Beta Production (GO:0032648)	0.000285	0.0110301	14.017	114.428	POLR3A;POLR3B;PTPN11;TRIM56
Regulation Of Histone Deacetylation (GO:0031063)	0.000306	0.0112207	26.6868	215.959	KAT2A;ZZZ3;KAT14
5S Class rRNA Transcription By RNA Polymerase III (GO:0042791)	0.000395	0.0137685	105.973	830.452	GTF3C2;GTF3C3
Regulation Of Multicellular Organismal Development (GO:2000026)	0.000539	0.0178794	11.718	88.1937	KAT2A;ZZZ3;NFRKB;KAT14
Histone Acetylation (GO:0016573)	0.000574	0.0178843	11.5081	85.8767	KAT2A;YEATS4;SUPT20H;KAT14
Negative Regulation Of Centriole Replication (GO:0046600)	0.00059	0.0178843	79.476	590.914	KAT2A;CDK5RAP2
Regulation Of Embryonic Development (GO:0045995)	0.000651	0.0188964	11.1102	81.5211	KAT2A;ZZZ3;NFRKB;KAT14
Transcription By RNA Polymerase III (GO:0006383)	0.000729	0.019674	19.2077	138.744	GTF3C1;GTF3C2;GTF3C3
Positive Regulation Of Type I Interferon Production (GO:0032481)	0.000734	0.019674	10.7388	77.5031	POLR3A;POLR3B;PTPN11;TRIM56
tRNA Transcription By RNA Polymerase III (GO:0042797)	0.000823	0.02124	63.5776	451.58	GTF3C2;GTF3C3
tRNA Transcription (GO:0009304)	0.00109249	0.0271951	52.9787	361.277	GTF3C2;GTF3C3
Regulation Of DNA Repair (GO:0006282)	0.00140129	0.0332636	6.5273	42.8867	KAT2A;YEATS4;SUPT20H;NFRKB;PML
Transcription By RNA Polymerase II (GO:0006366)	0.00143172	0.0332636	5.24847	34.3716	TFDP1;POLR2C;TRIM24;ZBTB1;POLR2E;RREB1
Negative Regulation Of Centrosome Duplication (GO:0010826)	0.00174123	0.0391496	39.73	252.411	KAT2A;CDK5RAP2
Internal Peptidyl-Lysine Acetylation (GO:0018393)	0.00193384	0.0421215	13.3313	83.2974	KAT2A;YEATS4;KAT14
Positive Regulation Of Nucleic Acid-Templated Transcription (GO:1903508)	0.00294779	0.061105	3.01973	17.5951	MED12;NPAT;KAT2A;MECOM;KANSL3;YEATS4;SUPT20H;NFRKB;RREB1;CDK5RAP2
ncRNA Transcription (GO:0098781)	0.00298073	0.061105	28.8902	168.013	GTF3C1;CAVIN1
Chromatin Remodeling (GO:0006338)	0.00338151	0.0673403	4.38932	24.9728	LIN54;KAT2A;MECOM;ZBTB1;YEATS4;NFRKB
Protein Complex Oligomerization (GO:0051259)	0.00380144	0.0736001	6.69953	37.3323	ZNHIT6;ZBTB1;ZNF746;ECT2
Double-Strand Break Repair (GO:0006302)	0.00439754	0.0828402	4.95575	26.8934	SMARCAL1;EME1;TDP2;ZMYND8;NSMCE2
DNA Damage Response, Signal Transduction By P53 Class Mediator Resulting In Cell Cycle Arrest (GO:0006977)	0.00511162	0.093758	21.1819	111.761	GTSE1;PML
Regulation Of Apoptotic Process (GO:0042981)	0.00531584	0.0950036	2.6206	13.7243	RPS6KA3;ARHGAP21;PRKCI;TRIM24;KIF14;YEATS4;ECT2;SQSTM1;ATF6;ZNF268;CCAR2
Regulation Of Centriole Replication (GO:0046599)	0.00637407	0.108359	18.688	94.4775	KAT2A;CDK5RAP2
Regulation Of Transcription Involved In G1/S Transition Of Mitotic Cell Cycle (GO:0000083)	0.00637407	0.108359	18.688	94.4775	NPAT;TFDP1
Positive Regulation Of Cell Cycle Process (GO:0090068)	0.00681862	0.113157	5.63657	28.1158	NCAPG2;KIF14;ECT2;E2F8
Chromatin Organization (GO:0006325)	0.00734648	0.119081	3.71163	18.2372	KAT2A;ZZZ3;ZBTB1;YEATS4;NFRKB;CABIN1
DNA Replication Initiation (GO:0006270)	0.00776327	0.122977	16.7192	81.2275	ORC4;MCM10
Regulation Of DNA Metabolic Process (GO:0051052)	0.00809768	0.125424	5.35312	25.7816	KAT2A;NSMCE2;SUPT20H;NFRKB
Positive Regulation Of Glucose Import (GO:0046326)	0.0109085	0.165288	13.8087	62.3906	PRKCI;PTPN11
Cellular Response To Reactive Oxygen Species (GO:0034614)	0.0112584	0.16696	6.84435	30.7082	AGAP3;ECT2;SQSTM1
Mitotic G1 DNA Damage Checkpoint Signaling (GO:0031571)	0.0117689	0.170894	13.2327	58.7834	GTSE1;PML
Microtubule Polymerization Or Depolymerization (GO:0031109)	0.0126581	0.172994	12.7027	55.504	MAP7D3;KIF14
Monoubiquitinated Histone H2A Deubiquitination (GO:0035522)	0.0126581	0.172994	12.7027	55.504	KAT2A;SUPT20H
Monoubiquitinated Histone Deubiquitination (GO:0035521)	0.0126581	0.172994	12.7027	55.504	KAT2A;SUPT20H
Regulation Of Innate Immune Response (GO:0045088)	0.0134601	0.180417	6.38645	27.513	POLR3B;PTPN11;TRIM56
Regulation Of Cytokinesis (GO:0032465)	0.0144045	0.189433	6.21994	26.3739	KIF14;ECT2;E2F8
Regulation Of Cell Division (GO:0051302)	0.0158901	0.2051	5.98579	24.7935	KAT2A;ZZZ3;KAT14
Positive Regulation Of Glucose Transmembrane Transport (GO:0010828)	0.0164951	0.209038	10.9484	44.9399	PRKCI;PTPN11
Regulation Of Type I Interferon-Mediated Signaling Pathway (GO:0060338)	0.0185764	0.223237	10.241	40.8194	PTPN11;TRIM56
Monoubiquitinated Protein Deubiquitination (GO:0035520)	0.0185764	0.223237	10.241	40.8194	KAT2A;SUPT20H
Positive Regulation Of Chromosome Organization (GO:2001252)	0.0185764	0.223237	10.241	40.8194	NCAPG2;PML
Histone Deubiquitination (GO:0016578)	0.0196564	0.228342	9.9205	38.9811	KAT2A;SUPT20H
Microtubule Polymerization (GO:0046785)	0.0196564	0.228342	9.9205	38.9811	NEDD1;MAP7D3
Positive Regulation Of Programmed Cell Death (GO:0043068)	0.02016	0.230352	3.35263	13.0889	ECT2;SQSTM1;ATF6;ZNF268;CCAR2
DNA Damage Response, Signal Transduction By P53 Class Mediator (GO:0030330)	0.0218934	0.235302	9.336	35.6782	GTSE1;PML
Regulation Of Glucose Import (GO:0046324)	0.0218934	0.235302	9.336	35.6782	PRKCI;PTPN11
Negative Regulation Of Organelle Assembly (GO:1902116)	0.0218934	0.235302	9.336	35.6782	KAT2A;CDK5RAP2
Regulation Of Cytokine Production (GO:0001817)	0.0219435	0.235302	3.93237	15.0188	KAT2A;ZBTB1;ZBTB33;TRIM56
Mitochondrion Disassembly (GO:0061726)	0.0230497	0.242806	9.0688	34.1903	CISD2;SQSTM1
Regulation Of Telomere Maintenance (GO:0032204)	0.0242306	0.242806	8.81644	32.7984	NSMCE2;PML
Histone H4 Acetylation (GO:0043967)	0.0254358	0.242806	8.57773	31.494	KANSL3;YEATS4
Negative Regulation Of Ubiquitin-Dependent Protein Catabolic Process (GO:2000059)	0.0254358	0.242806	8.57773	31.494	CCAR2;PML
Nuclear-Transcribed mRNA Catabolic Process, Deadenylation-Dependent Decay (GO:0000288)	0.0254358	0.242806	8.57773	31.494	TUT7;PATL1
Positive Regulation Of Cytokinesis (GO:0032467)	0.0254358	0.242806	8.57773	31.494	KIF14;ECT2
Negative Regulation Of Nucleic Acid-Templated Transcription (GO:1903507)	0.0264801	0.242806	2.52353	9.16387	MECOM;PHF12;ZNF746;ZBTB33;CCAR2;PML;TRIM33
Positive Regulation Of Response To Biotic Stimulus (GO:0002833)	0.0279178	0.242806	8.13703	29.1183	POLR3B;TRIM56
Double-Strand Break Repair Via Nonhomologous End Joining (GO:0006303)	0.0279178	0.242806	8.13703	29.1183	SMARCAL1;NSMCE2
Positive Regulation Of Apoptotic Process (GO:0043065)	0.0290789	0.242806	3.03248	10.7281	ECT2;SQSTM1;ATF6;ZNF268;CCAR2
Regulation Of Chromosome Organization (GO:0033044)	0.030493	0.242806	7.73932	27.0122	NSMCE2;NFRKB
DNA-templated DNA Replication Maintenance Of Fidelity (GO:0045005)	0.030493	0.242806	7.73932	27.0122	SMARCAL1;EME1
Positive Regulation Of Transcription Elongation By RNA Polymerase II (GO:0032968)	0.030493	0.242806	7.73932	27.0122	ZMYND8;MED15
Positive Regulation Of Cell Division (GO:0051781)	0.030493	0.242806	7.73932	27.0122	KIF14;ECT2
Regulation Of Cellular Response To Stress (GO:0080135)	0.0307844	0.242806	4.59887	16.0075	KAT2A;SUPT20H;NFRKB
Regulation Of Fat Cell Proliferation (GO:0070344)	0.0313522	0.242806	39.4226	136.5	TFDP1
PML Body Organization (GO:0030578)	0.0313522	0.242806	39.4226	136.5	PML
Hepatocyte Differentiation (GO:0070365)	0.0313522	0.242806	39.4226	136.5	E2F8
Regulation Of Mitotic Spindle Checkpoint (GO:1903504)	0.0313522	0.242806	39.4226	136.5	CDK5RAP2
Pexophagy (GO:0000425)	0.0313522	0.242806	39.4226	136.5	SQSTM1
Protein Targeting To Vacuole Involved In Autophagy (GO:0071211)	0.0313522	0.242806	39.4226	136.5	SQSTM1
Response To DNA Damage Checkpoint Signaling (GO:0072423)	0.0313522	0.242806	39.4226	136.5	EME1
Positive Regulation Of Autophagy Of Mitochondrion In Response To Mitochondrial Depolarization (GO:1904925)	0.0313522	0.242806	39.4226	136.5	HUWE1
snoRNA Localization (GO:0048254)	0.0313522	0.242806	39.4226	136.5	ZNHIT6
Negative Regulation Of Cytokinesis (GO:0032466)	0.0313522	0.242806	39.4226	136.5	E2F8
Positive Regulation Of Innate Immune Response (GO:0045089)	0.0331585	0.246611	7.3786	25.1349	POLR3B;TRIM56
Cytoskeleton Organization (GO:0007010)	0.0337867	0.246611	4.42764	14.9995	ARHGAP21;PRKCI;ZMYM4
Protein Sumoylation (GO:0016925)	0.0345244	0.246611	7.21055	24.2713	NSMCE2;PML
Replication Fork Processing (GO:0031297)	0.0345244	0.246611	7.21055	24.2713	SMARCAL1;EME1
Negative Regulation Of Programmed Cell Death (GO:0043069)	0.0348362	0.246611	2.57825	8.65543	RPS6KA3;ARHGAP21;PRKCI;MECOM;KIF14;ZNF268
Regulation Of Protein Ubiquitination (GO:0031396)	0.035343	0.246611	4.3467	14.5295	MYCBP2;HUWE1;SQSTM1
Protein Monoubiquitination (GO:0006513)	0.0359118	0.246611	7.04996	23.453	HUWE1;TRIM56
Regulation Of T Cell Differentiation (GO:0045580)	0.0359118	0.246611	7.04996	23.453	KAT2A;ZBTB1
DNA Metabolic Process (GO:0006259)	0.0368389	0.246611	2.83699	9.36548	SMARCAL1;ORC4;ZBTB1;MCM10;NFRKB
Positive Regulation Of Gliogenesis (GO:0014015)	0.0375047	0.246611	31.5365	103.543	PRKCI
Positive Regulation Of Lamellipodium Morphogenesis (GO:2000394)	0.0375047	0.246611	31.5365	103.543	RREB1
Positive Regulation Of Mitophagy In Response To Mitochondrial Depolarization (GO:0098779)	0.0375047	0.246611	31.5365	103.543	HUWE1
Regulation Of Glial Cell Apoptotic Process (GO:0034350)	0.0375047	0.246611	31.5365	103.543	PRKCI
Aggrephagy (GO:0035973)	0.0375047	0.246611	31.5365	103.543	SQSTM1
Retinal Rod Cell Differentiation (GO:0060221)	0.0375047	0.246611	31.5365	103.543	RPGRIP1L
Elastic Fiber Assembly (GO:0048251)	0.0375047	0.246611	31.5365	103.543	MYH11
DNA Repair (GO:0006281)	0.0382448	0.247171	2.8068	9.1607	SMARCAL1;EME1;TDP2;ZBTB1;HUWE1
Regulation Of Mitotic Metaphase/Anaphase Transition (GO:0030071)	0.0387502	0.247171	6.74928	21.9393	NSMCE2;CDK5RAP2
Autophagy Of Mitochondrion (GO:0000422)	0.0387502	0.247171	6.74928	21.9393	CISD2;SQSTM1
Regulation Of Small GTPase Mediated Signal Transduction (GO:0051056)	0.0393931	0.247171	4.15666	13.4433	ARHGAP21;ECT2;SQSTM1
Positive Regulation Of Protein Localization To Cell Periphery (GO:1904377)	0.0416712	0.247171	6.47314	20.5713	PRKCI;SQSTM1
Positive Regulation Of Protein Localization To Plasma Membrane (GO:1903078)	0.0416712	0.247171	6.47314	20.5713	PRKCI;SQSTM1
Positive Regulation Of Telomere Maintenance (GO:0032206)	0.0431619	0.247171	6.34336	19.9359	NFRKB;PML
Positive Regulation Of Transcription Initiation By RNA Polymerase II (GO:0060261)	0.0431619	0.247171	6.34336	19.9359	MED12;MED15
Regulation Of Chromosome Condensation (GO:0060623)	0.0436183	0.247171	26.2791	82.3134	NCAPG2
Negative Regulation Of Glial Cell Apoptotic Process (GO:0034351)	0.0436183	0.247171	26.2791	82.3134	PRKCI
Negative Regulation Of Mitochondrial Fusion (GO:0010637)	0.0436183	0.247171	26.2791	82.3134	HUWE1
Regulation Of Mammary Gland Epithelial Cell Proliferation (GO:0033599)	0.0436183	0.247171	26.2791	82.3134	RREB1
Regulation Of Protein Localization To Nucleolus (GO:1904749)	0.0436183	0.247171	26.2791	82.3134	POLR1A
Regulation Of Wound Healing, Spreading Of Epidermal Cells (GO:1903689)	0.0436183	0.247171	26.2791	82.3134	RREB1
Regulation Of DNA-templated Transcription In Response To Stress (GO:0043620)	0.0436183	0.247171	26.2791	82.3134	RPS6KA3
Deadenylation-Dependent Decapping Of Nuclear-Transcribed mRNA (GO:0000290)	0.0436183	0.247171	26.2791	82.3134	PATL1
Positive Regulation Of Chromosome Condensation (GO:1905821)	0.0436183	0.247171	26.2791	82.3134	NCAPG2
Regulation Of Mitotic Cell Cycle (GO:0007346)	0.0454415	0.249182	3.91678	12.108	CDC27;PKMYT1;ZNF268
Protein Homooligomerization (GO:0051260)	0.0490927	0.249182	3.79167	11.4283	ZBTB1;ZNF746;ECT2
Protein Targeting (GO:0006605)	0.0490927	0.249182	3.79167	11.4283	RABGEF1;PRKCI;HOMER3
Regulation Of Mitotic Nuclear Division (GO:0007088)	0.0493185	0.249182	5.8723	17.6724	PKMYT1;CDK5RAP2
Positive Regulation Of DNA-templated Transcription Initiation (GO:2000144)	0.0493185	0.249182	5.8723	17.6724	MED12;MED15
Positive Regulation Of DNA-templated Transcription, Elongation (GO:0032786)	0.0493185	0.249182	5.8723	17.6724	ZMYND8;MED15
Translational Readthrough (GO:0006451)	0.0496935	0.249182	22.5238	67.6138	SECISBP2
Regulation Of Glial Cell Proliferation (GO:0060251)	0.0496935	0.249182	22.5238	67.6138	PRKCI
Regulation Of Mitotic Sister Chromatid Segregation (GO:0033047)	0.0496935	0.249182	22.5238	67.6138	CDK5RAP2
Internal Protein Amino Acid Acetylation (GO:0006475)	0.0496935	0.249182	22.5238	67.6138	KAT2A
Box C/D snoRNP Assembly (GO:0000492)	0.0496935	0.249182	22.5238	67.6138	ZNHIT6
Protein Localization To Perinuclear Region Of Cytoplasm (GO:1905719)	0.0496935	0.249182	22.5238	67.6138	SQSTM1
Mitochondrial Fragmentation Involved In Apoptotic Process (GO:0043653)	0.0496935	0.249182	22.5238	67.6138	CCAR2
Modification-Dependent Macromolecule Catabolic Process (GO:0043632)	0.0496935	0.249182	22.5238	67.6138	TUT7
Selenocysteine Incorporation (GO:0001514)	0.0496935	0.249182	22.5238	67.6138	SECISBP2
Skeletal Myofibril Assembly (GO:0014866)	0.0496935	0.249182	22.5238	67.6138	MYH11
Regulation Of Transcription Initiation By RNA Polymerase II (GO:0060260)	0.0509047	0.253433	5.76524	17.1677	MED12;MED15
Proteasomal Protein Catabolic Process (GO:0010498)	0.0518179	0.25615	2.9595	8.76018	KIF14;AGAP3;ATF6;PML
Mitotic Cytokinesis (GO:0000281)	0.0541314	0.25896	5.56239	16.2218	CKAP2;ECT2
Regulation Of Type I Interferon Production (GO:0032479)	0.0541314	0.25896	5.56239	16.2218	PTPN11;TRIM56
Telomere Maintenance Via Recombination (GO:0000722)	0.0557303	0.25896	19.7073	56.8996	NSMCE2
Regulation Of High Voltage-Gated Calcium Channel Activity (GO:1901841)	0.0557303	0.25896	19.7073	56.8996	NIPSNAP2
Autophagy Of Peroxisome (GO:0030242)	0.0557303	0.25896	19.7073	56.8996	SQSTM1
Peptidyl-Lysine Acetylation (GO:0018394)	0.0557303	0.25896	19.7073	56.8996	KAT2A
Regulation Of Store-Operated Calcium Entry (GO:2001256)	0.0557303	0.25896	19.7073	56.8996	HOMER3
Response To Type I Interferon (GO:0034340)	0.0557303	0.25896	19.7073	56.8996	TRIM56
Regulation Of Attachment Of Spindle Microtubules To Kinetochore (GO:0051988)	0.0557303	0.25896	19.7073	56.8996	ECT2
Protein Polyubiquitination (GO:0000209)	0.0561349	0.259113	2.87863	8.29046	CDC27;MYCBP2;HUWE1;TRIM56
Regulation Of Cell Growth (GO:0001558)	0.0568728	0.259188	2.86558	8.21544	RPS6KA3;KIF14;CCAR2;PML
G1/S Transition Of Mitotic Cell Cycle (GO:0000082)	0.0607939	0.259188	5.19659	14.5518	NPAT;TFDP1
Positive Regulation Of Mitotic Cell Cycle Phase Transition (GO:1901992)	0.0607939	0.259188	5.19659	14.5518	TFDP1;NSMCE2
T-Circle Formation (GO:0090656)	0.0617291	0.259188	17.5168	48.7842	SMARCAL1
Formation Of Extrachromosomal Circular DNA (GO:0001325)	0.0617291	0.259188	17.5168	48.7842	SMARCAL1
Telomere Maintenance Via Telomere Trimming (GO:0090737)	0.0617291	0.259188	17.5168	48.7842	SMARCAL1
Hematopoietic Stem Cell Proliferation (GO:0071425)	0.0617291	0.259188	17.5168	48.7842	MECOM
Regulation Of Lamellipodium Morphogenesis (GO:2000392)	0.0617291	0.259188	17.5168	48.7842	RREB1
Regulation Of Mitotic Sister Chromatid Separation (GO:0010965)	0.0617291	0.259188	17.5168	48.7842	CDK5RAP2
Positive Regulation Of Transcription From RNA Polymerase II Promoter In Response To Endoplasmic Reticulum Stress (GO:1990440)	0.0617291	0.259188	17.5168	48.7842	ATF6
Regulation Of Peroxisome Proliferator Activated Receptor Signaling Pathway (GO:0035358)	0.0617291	0.259188	17.5168	48.7842	ASXL1
Cell Proliferation In Forebrain (GO:0021846)	0.0617291	0.259188	17.5168	48.7842	KIF14
Positive Regulation Of DNA Methylation-Dependent Heterochromatin Formation (GO:0090309)	0.0617291	0.259188	17.5168	48.7842	RESF1
Positive Regulation Of DNA-templated DNA Replication (GO:2000105)	0.0617291	0.259188	17.5168	48.7842	E2F8
Small Nucleolar Ribonucleoprotein Complex Assembly (GO:0000491)	0.0617291	0.259188	17.5168	48.7842	ZNHIT6
Response To Reactive Oxygen Species (GO:0000302)	0.0659651	0.262111	4.95225	13.4633	AGAP3;SQSTM1
Positive Regulation Of Cellular Catabolic Process (GO:0031331)	0.0661387	0.262111	3.33803	9.0661	RBM27;SQSTM1;ATF6
Positive Regulation Of Metaphase/Anaphase Transition Of Cell Cycle (GO:1902101)	0.0676901	0.262111	15.7643	42.4503	NSMCE2
Positive Regulation Of Mitotic Metaphase/Anaphase Transition (GO:0045842)	0.0676901	0.262111	15.7643	42.4503	NSMCE2
P-body Assembly (GO:0033962)	0.0676901	0.262111	15.7643	42.4503	PATL1
Regulation Of Mitochondrial Fusion (GO:0010635)	0.0676901	0.262111	15.7643	42.4503	HUWE1
Methylguanosine-Cap Decapping (GO:0110156)	0.0676901	0.262111	15.7643	42.4503	PATL1
Central Nervous System Neuron Axonogenesis (GO:0021955)	0.0676901	0.262111	15.7643	42.4503	MYCBP2
Central Nervous System Projection Neuron Axonogenesis (GO:0021952)	0.0676901	0.262111	15.7643	42.4503	MYCBP2
Regulation Of T Cell Mediated Immunity (GO:0002709)	0.0676901	0.262111	15.7643	42.4503	ZBTB1
Negative Regulation Of calcineurin-NFAT Signaling Cascade (GO:0070885)	0.0676901	0.262111	15.7643	42.4503	HOMER3
Negative Regulation Of Calcineurin-Mediated Signaling (GO:0106057)	0.0676901	0.262111	15.7643	42.4503	HOMER3
Negative Regulation Of Cell Division (GO:0051782)	0.0676901	0.262111	15.7643	42.4503	E2F8
Positive Regulation Of Endoplasmic Reticulum Unfolded Protein Response (GO:1900103)	0.0676901	0.262111	15.7643	42.4503	ATF6
Telomere Maintenance (GO:0000723)	0.0694914	0.264477	4.8017	12.804	NSMCE2;NFRKB
Establishment Of Protein Localization To Membrane (GO:0090150)	0.0712774	0.264477	4.72979	12.4922	RABGEF1;PRKCI
DNA-templated DNA Replication (GO:0006261)	0.0712774	0.264477	4.72979	12.4922	ORC4;MCM10
Positive Regulation Of Histone H3-K4 Methylation (GO:0051571)	0.0736135	0.264477	14.3304	37.3871	KANSL3
Regulation Of Chromosome Separation (GO:1905818)	0.0736135	0.264477	14.3304	37.3871	NCAPG2
Positive Regulation Of Insulin Receptor Signaling Pathway (GO:0046628)	0.0736135	0.264477	14.3304	37.3871	PTPN11
Regulation Of Dosage Compensation By Inactivation Of X Chromosome (GO:1900095)	0.0736135	0.264477	14.3304	37.3871	KANSL3
G Protein-Coupled Glutamate Receptor Signaling Pathway (GO:0007216)	0.0736135	0.264477	14.3304	37.3871	HOMER3
Histone H4-K16 Acetylation (GO:0043984)	0.0736135	0.264477	14.3304	37.3871	KANSL3
Nuclear Body Organization (GO:0030575)	0.0736135	0.264477	14.3304	37.3871	PML
Positive Regulation Of Voltage-Gated Calcium Channel Activity (GO:1901387)	0.0736135	0.264477	14.3304	37.3871	NIPSNAP2
pre-miRNA Processing (GO:0031054)	0.0736135	0.264477	14.3304	37.3871	TUT7
Regulation Of Retinoic Acid Receptor Signaling Pathway (GO:0048385)	0.0736135	0.264477	14.3304	37.3871	ASXL1
Secretion (GO:0046903)	0.0736135	0.264477	14.3304	37.3871	PRKCI
Protein Targeting To Membrane (GO:0006612)	0.0767239	0.266762	4.5264	11.6217	RABGEF1;PRKCI
Positive Regulation Of Heterochromatin Formation (GO:0031453)	0.0794996	0.266762	13.1356	33.2593	RESF1
Suppression Of Viral Release By Host (GO:0044790)	0.0794996	0.266762	13.1356	33.2593	PML
Eye Photoreceptor Cell Development (GO:0042462)	0.0794996	0.266762	13.1356	33.2593	RPGRIP1L
Thymus Development (GO:0048538)	0.0794996	0.266762	13.1356	33.2593	ZBTB1
Positive Regulation Of Brown Fat Cell Differentiation (GO:0090336)	0.0794996	0.266762	13.1356	33.2593	RREB1
Positive Regulation Of Cellular Response To Insulin Stimulus (GO:1900078)	0.0794996	0.266762	13.1356	33.2593	PTPN11
Positive Regulation Of Chromosome Separation (GO:1905820)	0.0794996	0.266762	13.1356	33.2593	NCAPG2
Negative Regulation Of Cartilage Development (GO:0061037)	0.0794996	0.266762	13.1356	33.2593	PTPN11
Negative Regulation Of Neuron Apoptotic Process (GO:0043524)	0.080426	0.266762	4.40022	11.0904	PRKCI;KIF14
Nucleosome Organization (GO:0034728)	0.0822976	0.266762	4.33973	10.8381	LIN54;CABIN1
Protein Modification By Small Protein Conjugation (GO:0032446)	0.082619	0.266762	2.22773	5.55487	NSMCE2;MYCBP2;TRIM24;PML;TRIM33
Regulation Of Ras Protein Signal Transduction (GO:0046578)	0.0841827	0.266762	4.28086	10.5941	KIF14;SQSTM1
Positive Regulation Of Long-Term Synaptic Potentiation (GO:1900273)	0.0853486	0.266762	12.1245	29.8386	SQSTM1
Genitalia Development (GO:0048806)	0.0853486	0.266762	12.1245	29.8386	PTPN11
Regulation Of Histone H3-K4 Methylation (GO:0051569)	0.0853486	0.266762	12.1245	29.8386	KANSL3
Regulation Of Integrin Activation (GO:0033623)	0.0853486	0.266762	12.1245	29.8386	KIF14
Histone mRNA Catabolic Process (GO:0071044)	0.0853486	0.266762	12.1245	29.8386	TUT7
Negative Regulation Of Single Stranded Viral RNA Replication Via Double Stranded DNA Intermediate (GO:0045869)	0.0853486	0.266762	12.1245	29.8386	RESF1
Positive Regulation Of Telomere Maintenance In Response To DNA Damage (GO:1904507)	0.0853486	0.266762	12.1245	29.8386	NFRKB
Positive Regulation Of Type I Interferon-Mediated Signaling Pathway (GO:0060340)	0.0853486	0.266762	12.1245	29.8386	TRIM56
Cardiac Cell Development (GO:0055006)	0.0853486	0.266762	12.1245	29.8386	MYH11
Maturation Of LSU-rRNA From Tricistronic rRNA Transcript (SSU-rRNA, 5.8S rRNA, LSU-rRNA) (GO:0000463)	0.0853486	0.266762	12.1245	29.8386	ZNHIT6
Mitotic intra-S DNA Damage Checkpoint Signaling (GO:0031573)	0.0853486	0.266762	12.1245	29.8386	EME1
Mitotic Recombination (GO:0006312)	0.0853486	0.266762	12.1245	29.8386	NSMCE2
Resolution Of Meiotic Recombination Intermediates (GO:0000712)	0.0853486	0.266762	12.1245	29.8386	EME1
Positive Regulation Of Adaptive Immune Response Based On Somatic Recombination Of Immune Receptors Built From Immunoglobulin Superfamily Domains (GO:0002824)	0.0853486	0.266762	12.1245	29.8386	ZBTB1
Negative Regulation Of Chondrocyte Differentiation (GO:0032331)	0.0853486	0.266762	12.1245	29.8386	PTPN11
Smooth Muscle Contraction (GO:0006939)	0.0853486	0.266762	12.1245	29.8386	MYH11
Regulation Of Transcription Elongation By RNA Polymerase II (GO:0034243)	0.0860808	0.26785	4.22357	10.3582	ZMYND8;MED15
Organonitrogen Compound Catabolic Process (GO:1901565)	0.0879919	0.267869	4.16779	10.1299	TRIM24;SQSTM1
Positive Regulation Of Protein Localization To Membrane (GO:1905477)	0.0899156	0.267869	4.11345	9.90883	PRKCI;SQSTM1
Positive Regulation Of Protein Modification By Small Protein Conjugation Or Removal (GO:1903322)	0.0899156	0.267869	4.11345	9.90883	MYCBP2;HUWE1
Regulation Of Neuron Differentiation (GO:0045664)	0.0899156	0.267869	4.11345	9.90883	ECT2;CDK5RAP2
Negative Regulation Of Gluconeogenesis (GO:0045721)	0.0911606	0.267869	11.2579	26.9642	KAT2A
Positive Regulation Of Mitotic Sister Chromatid Separation (GO:1901970)	0.0911606	0.267869	11.2579	26.9642	NSMCE2
Regulation Of Intrinsic Apoptotic Signaling Pathway In Response To DNA Damage (GO:1902229)	0.0911606	0.267869	11.2579	26.9642	CCAR2
Histone H4-K5 Acetylation (GO:0043981)	0.0911606	0.267869	11.2579	26.9642	KANSL3
Histone H4-K8 Acetylation (GO:0043982)	0.0911606	0.267869	11.2579	26.9642	KANSL3
miRNA Metabolic Process (GO:0010586)	0.0911606	0.267869	11.2579	26.9642	TUT7
Cellular Response To Estrogen Stimulus (GO:0071391)	0.0911606	0.267869	11.2579	26.9642	TRIM24
Regulation Of Telomere Maintenance In Response To DNA Damage (GO:1904505)	0.0911606	0.267869	11.2579	26.9642	NFRKB
Positive Regulation Of Endothelial Cell Apoptotic Process (GO:2000353)	0.0911606	0.267869	11.2579	26.9642	PRKCI
Positive Regulation Of Immune Response (GO:0050778)	0.0918518	0.267869	4.06051	9.69479	POLR3B;TRIM56
Regulation Of Protein Localization To Plasma Membrane (GO:1903076)	0.0918518	0.267869	4.06051	9.69479	PRKCI;SQSTM1
Activation Of Protein Kinase Activity (GO:0032147)	0.0938002	0.27016	4.00891	9.48744	KIF14;ECT2
Histone Modification (GO:0016570)	0.0938002	0.27016	4.00891	9.48744	YEATS4;KAT14
Cytoskeleton-Dependent Cytokinesis (GO:0061640)	0.0938002	0.27016	4.00891	9.48744	CKAP2;ECT2
Mitophagy (GO:0000423)	0.0969361	0.275773	10.5069	24.5199	SQSTM1
Regulation Of DNA Strand Elongation (GO:0060382)	0.0969361	0.275773	10.5069	24.5199	NFRKB
Negative Regulation Of RNA Biosynthetic Process (GO:1902679)	0.0969361	0.275773	10.5069	24.5199	RESF1
Positive Regulation Of Protein Ubiquitination (GO:0031398)	0.0997163	0.276311	3.86166	8.90277	MYCBP2;HUWE1
Nuclear-Transcribed mRNA Catabolic Process (GO:0000956)	0.101711	0.276311	3.81494	8.71949	TUT7;PATL1
Macromolecule Catabolic Process (GO:0009057)	0.101711	0.276311	3.81494	8.71949	TRIM24;SQSTM1
Positive Regulation Of Canonical Wnt Signaling Pathway (GO:0090263)	0.101711	0.276311	3.81494	8.71949	JRK;CCAR2
Extracellular Matrix Assembly (GO:0085029)	0.102675	0.276311	9.8497	22.4197	MYH11
Transcription By RNA Polymerase I (GO:0006360)	0.102675	0.276311	9.8497	22.4197	POLR1C
Regulation Of Mitotic Cell Cycle Spindle Assembly Checkpoint (GO:0090266)	0.102675	0.276311	9.8497	22.4197	CDK5RAP2
Positive Regulation Of Transcription From RNA Polymerase II Promoter In Response To Stress (GO:0036003)	0.102675	0.276311	9.8497	22.4197	ATF6
Regulation Of Single Stranded Viral RNA Replication Via Double Stranded DNA Intermediate (GO:0045091)	0.102675	0.276311	9.8497	22.4197	RESF1
Microtubule Depolymerization (GO:0007019)	0.102675	0.276311	9.8497	22.4197	KIF14
Regulation Of DNA Methylation-Dependent Heterochromatin Formation (GO:0090308)	0.102675	0.276311	9.8497	22.4197	RESF1
ncRNA Metabolic Process (GO:0034660)	0.102675	0.276311	9.8497	22.4197	TUT7
Regulation Of Brown Fat Cell Differentiation (GO:0090335)	0.102675	0.276311	9.8497	22.4197	RREB1
Regulation Of Cartilage Development (GO:0061035)	0.102675	0.276311	9.8497	22.4197	KAT2A
Regulation Of Double-Strand Break Repair (GO:2000779)	0.107762	0.280816	3.6813	8.20133	YEATS4;PML
Negative Regulation Of Neuron Death (GO:1901215)	0.107762	0.280816	3.6813	8.20133	PRKCI;KIF14
Positive Regulation Of Natural Killer Cell Activation (GO:0032816)	0.108378	0.280816	9.26984	20.5988	ZBTB1
Regulation Of Lymphocyte Activation (GO:0051249)	0.108378	0.280816	9.26984	20.5988	KAT2A
Neuromuscular Process (GO:0050905)	0.108378	0.280816	9.26984	20.5988	MYCBP2
Maintenance Of Protein Localization In Organelle (GO:0072595)	0.108378	0.280816	9.26984	20.5988	PML
Maintenance Of Protein Location In Nucleus (GO:0051457)	0.108378	0.280816	9.26984	20.5988	PML
Regulation Of DNA Damage Checkpoint (GO:2000001)	0.108378	0.280816	9.26984	20.5988	CCAR2
Positive Regulation Of Chromosome Segregation (GO:0051984)	0.108378	0.280816	9.26984	20.5988	NCAPG2
Regulation Of Cell Cycle G2/M Phase Transition (GO:1902749)	0.108378	0.280816	9.26984	20.5988	KIF14
rRNA Metabolic Process (GO:0016072)	0.113906	0.286965	3.55667	7.72646	GTF3C1;CAVIN1
Regulation Of RNA Metabolic Process (GO:0051252)	0.113906	0.286965	3.55667	7.72646	KAT2A;SUPT20H
Positive Regulation Of Histone Methylation (GO:0031062)	0.114045	0.286965	8.75441	19.0073	KANSL3
tRNA Metabolic Process (GO:0006399)	0.114045	0.286965	8.75441	19.0073	GTF3C1
RNA Destabilization (GO:0050779)	0.114045	0.286965	8.75441	19.0073	RBM27
Intrinsic Apoptotic Signaling Pathway In Response To DNA Damage By P53 Class Mediator (GO:0042771)	0.114045	0.286965	8.75441	19.0073	PML
Regulation Of Nuclear Division (GO:0051783)	0.114045	0.286965	8.75441	19.0073	PKMYT1
Protein Heterooligomerization (GO:0051291)	0.114045	0.286965	8.75441	19.0073	ZNF746
Negative Regulation Of Microtubule Depolymerization (GO:0007026)	0.119676	0.292681	8.29323	17.6063	CKAP2
Transport Along Microtubule (GO:0010970)	0.119676	0.292681	8.29323	17.6063	ARHGAP21
Regulation Of Meiotic Cell Cycle (GO:0051445)	0.119676	0.292681	8.29323	17.6063	CDC27
Nuclear-Transcribed mRNA poly(A) Tail Shortening (GO:0000289)	0.119676	0.292681	8.29323	17.6063	TUT7
Long-Term Memory (GO:0007616)	0.119676	0.292681	8.29323	17.6063	KAT2A
Maturation Of LSU-rRNA (GO:0000470)	0.119676	0.292681	8.29323	17.6063	ZNHIT6
Sensory Perception Of Pain (GO:0019233)	0.119676	0.292681	8.29323	17.6063	NIPSNAP1
Endoplasmic Reticulum Calcium Ion Homeostasis (GO:0032469)	0.119676	0.292681	8.29323	17.6063	PML
Peptidyl-Lysine Modification (GO:0018205)	0.120138	0.292785	3.44017	7.29011	NSMCE2;PML
Recombinational Repair (GO:0000725)	0.122235	0.296856	3.40301	7.15249	ZMYND8;NSMCE2
Regulation Of Cell Differentiation (GO:0045595)	0.124715	0.298001	2.50632	5.21747	RPS6KA3;ZNF268;CDK5RAP2
Negative Regulation Of Interleukin-2 Production (GO:0032703)	0.125272	0.298001	7.87817	16.3651	HOMER3
Histone H2A Acetylation (GO:0043968)	0.125272	0.298001	7.87817	16.3651	YEATS4
Anaphase-Promoting Complex-Dependent Catabolic Process (GO:0031145)	0.125272	0.298001	7.87817	16.3651	CDC27
poly(A)+ mRNA Export From Nucleus (GO:0016973)	0.125272	0.298001	7.87817	16.3651	POLDIP3
Retrotransposon Silencing (GO:0010526)	0.125272	0.298001	7.87817	16.3651	TUT7
Regulation Of Programmed Cell Death (GO:0043067)	0.12753	0.302341	2.47996	5.10725	MECOM;TRIM24;YEATS4
Cellular Response To Insulin Stimulus (GO:0032869)	0.130707	0.303966	3.26202	6.63754	PRKCI;ZNF106
Negative Regulation Of Protein Localization To Nucleus (GO:1900181)	0.130832	0.303966	7.50265	15.2592	POLR1A
Postreplication Repair (GO:0006301)	0.130832	0.303966	7.50265	15.2592	ZBTB1
Regulation Of Regulatory T Cell Differentiation (GO:0045589)	0.130832	0.303966	7.50265	15.2592	KAT2A
Placenta Development (GO:0001890)	0.130832	0.303966	7.50265	15.2592	E2F8
Negative Regulation Of G Protein-Coupled Receptor Signaling Pathway (GO:0045744)	0.130832	0.303966	7.50265	15.2592	RPGRIP1L
Regulation Of Organelle Organization (GO:0033043)	0.132847	0.305408	3.22857	6.51707	NFRKB;SQSTM1
Response To UV (GO:0009411)	0.132847	0.305408	3.22857	6.51707	ZBTB1;CCAR2
Hemopoiesis (GO:0030097)	0.134994	0.305408	3.1958	6.39967	SNRK;MECOM
Regulation Of Cellular Response To Transforming Growth Factor Beta Stimulus (GO:1903844)	0.136357	0.305408	7.16126	14.2686	TRIM33
Translesion Synthesis (GO:0019985)	0.136357	0.305408	7.16126	14.2686	ZBTB1
Negative Regulation Of Protein Depolymerization (GO:1901880)	0.136357	0.305408	7.16126	14.2686	CKAP2
Histone mRNA Metabolic Process (GO:0008334)	0.136357	0.305408	7.16126	14.2686	TUT7
Microtubule Nucleation (GO:0007020)	0.136357	0.305408	7.16126	14.2686	NEDD1
Positive Regulation Of Epithelial Cell Apoptotic Process (GO:1904037)	0.136357	0.305408	7.16126	14.2686	PRKCI
Entrainment Of Circadian Clock By Photoperiod (GO:0043153)	0.136357	0.305408	7.16126	14.2686	PML
Activation Of GTPase Activity (GO:0090630)	0.137149	0.305408	3.16368	6.28525	AGAP3;ECT2
Protein Catabolic Process (GO:0030163)	0.137149	0.305408	3.16368	6.28525	TRIM24;SQSTM1
Regulation Of RNA Splicing (GO:0043484)	0.137149	0.305408	3.16368	6.28525	KAT2A;SUPT20H
Regulation Of Microtubule Depolymerization (GO:0031114)	0.141848	0.313866	6.84955	13.3772	CKAP2
Photoperiodism (GO:0009648)	0.141848	0.313866	6.84955	13.3772	PML
Protein Ubiquitination (GO:0016567)	0.142804	0.314982	1.85754	3.6153	MYCBP2;TRIM24;HUWE1;TRIM33;TRIM56
Regulation Of Neuron Apoptotic Process (GO:0043523)	0.143659	0.315869	3.07107	5.95882	PRKCI;KIF14
Proteasome-Mediated Ubiquitin-Dependent Protein Catabolic Process (GO:0043161)	0.145515	0.315909	2.01915	3.89187	CDC27;KIF14;AGAP3;PML
Regulation Of G1/S Transition Of Mitotic Cell Cycle (GO:2000045)	0.145844	0.315909	3.04138	5.85533	TFDP1;KIF14
Regulation Of Chondrocyte Differentiation (GO:0032330)	0.147304	0.315909	6.56382	12.5714	PTPN11
Negative Regulation Of Intrinsic Apoptotic Signaling Pathway In Response To DNA Damage (GO:1902230)	0.147304	0.315909	6.56382	12.5714	CCAR2
Negative Regulation Of Proteolysis Involved In Protein Catabolic Process (GO:1903051)	0.147304	0.315909	6.56382	12.5714	PML
Regulation Of Myelination (GO:0031641)	0.147304	0.315909	6.56382	12.5714	KIF14
Regulation Of Postsynapse Organization (GO:0099175)	0.147304	0.315909	6.56382	12.5714	TANC1
Regulation Of Synapse Organization (GO:0050807)	0.147304	0.315909	6.56382	12.5714	TANC1
Positive Regulation Of Autophagy (GO:0010508)	0.148036	0.316506	3.01227	5.75434	ATF6;SQSTM1
Positive Regulation Of DNA Metabolic Process (GO:0051054)	0.150234	0.319668	2.9837	5.65578	NFRKB;PML
Positive Regulation Of Wnt Signaling Pathway (GO:0030177)	0.152439	0.319668	2.95566	5.55958	JRK;CCAR2
Establishment Or Maintenance Of Apical/Basal Cell Polarity (GO:0035088)	0.152725	0.319668	6.30095	11.8402	PRKCI
Positive Regulation Of Microtubule Polymerization Or Depolymerization (GO:0031112)	0.152725	0.319668	6.30095	11.8402	CDK5RAP2
Cardiac Muscle Cell Development (GO:0055013)	0.152725	0.319668	6.30095	11.8402	MYH11
Protein Export From Nucleus (GO:0006611)	0.152725	0.319668	6.30095	11.8402	NUP42
Negative Regulation Of Catalytic Activity (GO:0043086)	0.152725	0.319668	6.30095	11.8402	CCAR2
Response To Lipid (GO:0033993)	0.15465	0.322729	2.92815	5.46565	ASXL1;RPS6KA3
Mitotic Cell Cycle Phase Transition (GO:0044772)	0.156868	0.323179	2.90114	5.37392	CDC27;PKMYT1
Mitotic Sister Chromatid Segregation (GO:0000070)	0.156868	0.323179	2.90114	5.37392	NCAPG2;KIF14
Double-Strand Break Repair Via Homologous Recombination (GO:0000724)	0.156868	0.323179	2.90114	5.37392	ZMYND8;NSMCE2
Regulation Of Chromatin Organization (GO:1902275)	0.158112	0.323179	6.0583	11.1742	KANSL3
DNA Synthesis Involved In DNA Repair (GO:0000731)	0.158112	0.323179	6.0583	11.1742	ZBTB1
Cardiac Muscle Cell Differentiation (GO:0055007)	0.158112	0.323179	6.0583	11.1742	MYH11
Cellular Response To Epidermal Growth Factor Stimulus (GO:0071364)	0.158112	0.323179	6.0583	11.1742	PTPN11
Regulation Of Chemotaxis (GO:0050920)	0.163465	0.329293	5.83363	10.5656	MYCBP2
Regulation Of Chromosome Segregation (GO:0051983)	0.163465	0.329293	5.83363	10.5656	NCAPG2
Positive Regulation Of Protein Import Into Nucleus (GO:0042307)	0.163465	0.329293	5.83363	10.5656	ECT2
Limb Development (GO:0060173)	0.163465	0.329293	5.83363	10.5656	KAT2A
Protein Depolymerization (GO:0051261)	0.163465	0.329293	5.83363	10.5656	KIF14
Establishment Of Mitotic Spindle Orientation (GO:0000132)	0.168785	0.335165	5.625	10.0076	CDK5RAP2
Regulation Of Developmental Growth (GO:0048638)	0.168785	0.335165	5.625	10.0076	MYCBP2
Positive Regulation Of Microtubule Polymerization (GO:0031116)	0.168785	0.335165	5.625	10.0076	CDK5RAP2
Protein K11-linked Ubiquitination (GO:0070979)	0.168785	0.335165	5.625	10.0076	CDC27
Peptidyl-Tyrosine Dephosphorylation (GO:0035335)	0.168785	0.335165	5.625	10.0076	PTPN11
Cellular Response To Oxidative Stress (GO:0034599)	0.170297	0.337207	2.74894	4.86621	AGAP3;SQSTM1
Positive Regulation Of Locomotion (GO:0040017)	0.174071	0.340567	5.43076	9.49457	CAVIN1
Positive Regulation Of Protein Targeting To Mitochondrion (GO:1903955)	0.174071	0.340567	5.43076	9.49457	HUWE1
Response To Epidermal Growth Factor (GO:0070849)	0.174071	0.340567	5.43076	9.49457	PTPN11
Negative Regulation Of Carbohydrate Metabolic Process (GO:0045912)	0.174071	0.340567	5.43076	9.49457	KAT2A
Positive Regulation Of Lamellipodium Organization (GO:1902745)	0.179323	0.340567	5.24947	9.02156	RREB1
Toll-Like Receptor Signaling Pathway (GO:0002224)	0.179323	0.340567	5.24947	9.02156	RPS6KA3
Negative Regulation Of Microtubule Polymerization Or Depolymerization (GO:0031111)	0.179323	0.340567	5.24947	9.02156	CKAP2
Regulation Of Gluconeogenesis (GO:0006111)	0.179323	0.340567	5.24947	9.02156	KAT2A
Regulation Of Long-Term Synaptic Potentiation (GO:1900271)	0.179323	0.340567	5.24947	9.02156	SQSTM1
Non-Motile Cilium Assembly (GO:1905515)	0.179323	0.340567	5.24947	9.02156	RPGRIP1L
Protein Localization To Chromatin (GO:0071168)	0.179323	0.340567	5.24947	9.02156	ZMYND8
Regulation Of Transmembrane Receptor Protein Serine/Threonine Kinase Signaling Pathway (GO:0090092)	0.179323	0.340567	5.24947	9.02156	TRIM33
Positive Regulation Of G1/S Transition Of Mitotic Cell Cycle (GO:1900087)	0.179323	0.340567	5.24947	9.02156	TFDP1
Regulation Of Cell Morphogenesis (GO:0022604)	0.179323	0.340567	5.24947	9.02156	ZMYM4
Positive Regulation Of Extrinsic Apoptotic Signaling Pathway (GO:2001238)	0.179323	0.340567	5.24947	9.02156	PML
Regulation Of I-kappaB kinase/NF-kappaB Signaling (GO:0043122)	0.183256	0.344485	2.07536	3.52162	ECT2;SQSTM1;CC2D1A
Regulation Of Cell Motility (GO:2000145)	0.18391	0.344485	2.61183	4.42264	CAVIN1;KIF14
Negative Regulation Of Fat Cell Differentiation (GO:0045599)	0.184543	0.344485	5.07988	8.58436	ASXL1
Negative Regulation Of Proteasomal Ubiquitin-Dependent Protein Catabolic Process (GO:0032435)	0.184543	0.344485	5.07988	8.58436	CCAR2
miRNA Processing (GO:0035196)	0.184543	0.344485	5.07988	8.58436	TUT7
Muscle Cell Development (GO:0055001)	0.184543	0.344485	5.07988	8.58436	MYH11
Positive Regulation Of Developmental Process (GO:0051094)	0.184846	0.344485	2.06623	3.48829	RPS6KA3;RREB1;ZNF268
Negative Regulation Of Growth (GO:0045926)	0.186195	0.344754	2.5903	4.35419	CCAR2;PML
Positive Regulation Of Defense Response (GO:0031349)	0.186195	0.344754	2.5903	4.35419	POLR3B;TRIM56
Response To Cytokine (GO:0034097)	0.188483	0.344754	2.56911	4.28719	PML;TRIM56
Negative Regulation Of Cell Growth (GO:0030308)	0.188483	0.344754	2.56911	4.28719	CCAR2;PML
Negative Regulation Of Small Molecule Metabolic Process (GO:0062014)	0.189729	0.344754	4.92088	8.17929	KAT2A
Positive Regulation Of Notch Signaling Pathway (GO:0045747)	0.189729	0.344754	4.92088	8.17929	PRKCI
Positive Regulation Of RNA Metabolic Process (GO:0051254)	0.189729	0.344754	4.92088	8.17929	RBM27
Regulation Of Cell Adhesion Mediated By Integrin (GO:0033628)	0.189729	0.344754	4.92088	8.17929	PTPN11
Positive Regulation Of Establishment Of Protein Localization To Mitochondrion (GO:1903749)	0.189729	0.344754	4.92088	8.17929	HUWE1
Positive Regulation Of Intracellular Protein Transport (GO:0090316)	0.190776	0.344754	2.54826	4.22159	HUWE1;ECT2
Negative Regulation Of Apoptotic Process (GO:0043066)	0.192523	0.344754	1.66649	2.74562	RPS6KA3;ARHGAP21;PRKCI;KIF14;ZNF268
Establishment Of Mitotic Spindle Localization (GO:0040001)	0.194883	0.344754	4.77152	7.80315	CDK5RAP2
Apoptotic Mitochondrial Changes (GO:0008637)	0.194883	0.344754	4.77152	7.80315	CCAR2
Protein Targeting To Vacuole (GO:0006623)	0.194883	0.344754	4.77152	7.80315	SQSTM1
Cellular Response To Hydrogen Peroxide (GO:0070301)	0.194883	0.344754	4.77152	7.80315	ECT2
Response To Estrogen (GO:0043627)	0.194883	0.344754	4.77152	7.80315	TRIM24
Negative Regulation Of JNK Cascade (GO:0046329)	0.194883	0.344754	4.77152	7.80315	MECOM
Regulation Of calcineurin-NFAT Signaling Cascade (GO:0070884)	0.194883	0.344754	4.77152	7.80315	HOMER3
Negative Regulation Of Cell Cycle Process (GO:0010948)	0.194883	0.344754	4.77152	7.80315	E2F8
Sister Chromatid Segregation (GO:0000819)	0.194883	0.344754	4.77152	7.80315	NCAPG2
Regulation Of Autophagy (GO:0010506)	0.197689	0.345912	1.99597	3.23558	CISD2;SQSTM1;ATF6
Regulation Of Cell Cycle Process (GO:0010564)	0.199983	0.345912	2.46813	3.9725	PKMYT1;ECT2
Establishment Of Spindle Orientation (GO:0051294)	0.200004	0.345912	4.63095	7.45314	CDK5RAP2
Positive Regulation Of Mitotic Nuclear Division (GO:0045840)	0.200004	0.345912	4.63095	7.45314	NSMCE2
Glutamate Receptor Signaling Pathway (GO:0007215)	0.200004	0.345912	4.63095	7.45314	HOMER3
Positive Regulation Of Substrate Adhesion-Dependent Cell Spreading (GO:1900026)	0.200004	0.345912	4.63095	7.45314	RREB1
Intrinsic Apoptotic Signaling Pathway By P53 Class Mediator (GO:0072332)	0.200004	0.345912	4.63095	7.45314	PML
Liver Development (GO:0001889)	0.200004	0.345912	4.63095	7.45314	E2F8
Regulation Of G2/M Transition Of Mitotic Cell Cycle (GO:0010389)	0.200004	0.345912	4.63095	7.45314	KIF14
Circulatory System Development (GO:0072359)	0.204607	0.350436	2.42991	3.85545	KAT2A;PTPN11
Substrate Adhesion-Dependent Cell Spreading (GO:0034446)	0.205093	0.350436	4.49841	7.1268	KIF14
Base-Excision Repair (GO:0006284)	0.205093	0.350436	4.49841	7.1268	HUWE1
Positive Regulation Of Double-Strand Break Repair Via Homologous Recombination (GO:1905168)	0.205093	0.350436	4.49841	7.1268	YEATS4
Ubiquitin-Dependent Protein Catabolic Process (GO:0006511)	0.205133	0.350436	1.74786	2.76877	KIF14;AGAP3;SQSTM1;PML
Negative Regulation Of Cell Motility (GO:2000146)	0.206923	0.352629	2.41124	3.79868	SIN3B;ZMYND8
Negative Regulation Of Stress-Activated MAPK Cascade (GO:0032873)	0.21015	0.354659	4.37324	6.82197	MECOM
Regulation Of Ossification (GO:0030278)	0.21015	0.354659	4.37324	6.82197	PTPN11
Protein Acylation (GO:0043543)	0.21015	0.354659	4.37324	6.82197	KAT2A
Regulation Of Cellular Component Biogenesis (GO:0044087)	0.21015	0.354659	4.37324	6.82197	PTPN11
G2/M Transition Of Mitotic Cell Cycle (GO:0000086)	0.215174	0.358796	4.25483	6.53672	PKMYT1
RNA 3'-End Processing (GO:0031123)	0.215174	0.358796	4.25483	6.53672	TUT7
Negative Regulation Of Type I Interferon Production (GO:0032480)	0.215174	0.358796	4.25483	6.53672	PTPN11
Regulation Of Protein Import Into Nucleus (GO:0042306)	0.215174	0.358796	4.25483	6.53672	ECT2
mRNA Transcription By RNA Polymerase II (GO:0042789)	0.215174	0.358796	4.25483	6.53672	ZBTB1
Fibroblast Growth Factor Receptor Signaling Pathway (GO:0008543)	0.220168	0.360227	4.14265	6.26935	PTPN11
Positive Regulation Of Lymphocyte Differentiation (GO:0045621)	0.220168	0.360227	4.14265	6.26935	ZBTB1
Negative Regulation Of Mitochondrion Organization (GO:0010823)	0.220168	0.360227	4.14265	6.26935	HUWE1
Negative Regulation Of Proteasomal Protein Catabolic Process (GO:1901799)	0.220168	0.360227	4.14265	6.26935	CCAR2
Heterochromatin Organization (GO:0070828)	0.220168	0.360227	4.14265	6.26935	MECOM
Nuclear Transport (GO:0051169)	0.220168	0.360227	4.14265	6.26935	NUP42
Organelle Transport Along Microtubule (GO:0072384)	0.220168	0.360227	4.14265	6.26935	ARHGAP21
Regulation Of Protein Targeting To Mitochondrion (GO:1903214)	0.220168	0.360227	4.14265	6.26935	HUWE1
Establishment Or Maintenance Of Epithelial Cell Apical/Basal Polarity (GO:0045197)	0.225129	0.361555	4.03622	6.01834	PRKCI
Regulation Of Cytokine-Mediated Signaling Pathway (GO:0001959)	0.225129	0.361555	4.03622	6.01834	PTPN11
Regulation Of Microtubule Polymerization (GO:0031113)	0.225129	0.361555	4.03622	6.01834	CDK5RAP2
Positive Regulation Of Wound Healing (GO:0090303)	0.225129	0.361555	4.03622	6.01834	RREB1
Nucleic Acid-Templated Transcription (GO:0097659)	0.225129	0.361555	4.03622	6.01834	POLR3A
Cell Cycle G2/M Phase Transition (GO:0044839)	0.225129	0.361555	4.03622	6.01834	PKMYT1
Protein Localization To Chromosome (GO:0034502)	0.225129	0.361555	4.03622	6.01834	ZMYND8
Positive Regulation Of Cell Cycle G1/S Phase Transition (GO:1902808)	0.225129	0.361555	4.03622	6.01834	TFDP1
DNA Damage Response (GO:0006974)	0.227784	0.364978	1.66821	2.46787	SMARCAL1;ZBTB1;MCM10;PML
Positive Regulation Of Ossification (GO:0045778)	0.230059	0.366937	3.93512	5.78233	PTPN11
Visual System Development (GO:0150063)	0.230059	0.366937	3.93512	5.78233	ATF6
Regulation Of Cell Adhesion (GO:0030155)	0.232565	0.370086	2.22321	3.24275	KIF14;PTPN11
Positive Regulation Of Protein Kinase Activity (GO:0045860)	0.234907	0.370512	2.20755	3.19778	KIF14;ECT2
Positive Regulation Of Neuron Differentiation (GO:0045666)	0.234959	0.370512	3.83895	5.56012	ECT2
Lysosome Localization (GO:0032418)	0.234959	0.370512	3.83895	5.56012	KLC2
Regulation Of Ubiquitin-Dependent Protein Catabolic Process (GO:2000058)	0.234959	0.370512	3.83895	5.56012	PML
Positive Regulation Of Signal Transduction (GO:0009967)	0.239072	0.370641	1.80394	2.58142	ASXL1;PRKCI;PTPN11
Regulation Of Endothelial Cell Apoptotic Process (GO:2000351)	0.239827	0.370641	3.74735	5.35062	PRKCI
SCF-dependent Proteasomal Ubiquitin-Dependent Protein Catabolic Process (GO:0031146)	0.239827	0.370641	3.74735	5.35062	KIF14
mRNA Catabolic Process (GO:0006402)	0.239827	0.370641	3.74735	5.35062	TUT7
mRNA Destabilization (GO:0061157)	0.239827	0.370641	3.74735	5.35062	TUT7
mRNA Transcription (GO:0009299)	0.239827	0.370641	3.74735	5.35062	ZBTB1
Positive Regulation Of T Cell Mediated Immunity (GO:0002711)	0.239827	0.370641	3.74735	5.35062	ZBTB1
Negative Regulation Of BMP Signaling Pathway (GO:0030514)	0.239827	0.370641	3.74735	5.35062	TRIM33
Ephrin Receptor Signaling Pathway (GO:0048013)	0.239827	0.370641	3.74735	5.35062	PTPN11
Positive Regulation Of Nucleocytoplasmic Transport (GO:0046824)	0.244664	0.374793	3.66002	5.15283	ECT2
Regulation Of Insulin Receptor Signaling Pathway (GO:0046626)	0.244664	0.374793	3.66002	5.15283	PTPN11
Regulation Of DNA-templated Transcription Elongation (GO:0032784)	0.244664	0.374793	3.66002	5.15283	CCAR2
Positive Regulation Of Cytokine-Mediated Signaling Pathway (GO:0001961)	0.244664	0.374793	3.66002	5.15283	TRIM56
Epidermal Growth Factor Receptor Signaling Pathway (GO:0007173)	0.249471	0.379654	3.57666	4.96588	PTPN11
Regulation Of Protein Modification Process (GO:0031399)	0.249471	0.379654	3.57666	4.96588	CCAR2
Mitotic Nuclear Division (GO:0140014)	0.249471	0.379654	3.57666	4.96588	NCAPG2
Regulation Of Cellular Component Organization (GO:0051128)	0.25369	0.384405	2.08975	2.86639	KIF14;PTPN11
Regulation Of Nervous System Development (GO:0051960)	0.254248	0.384405	3.497	4.78895	KIF14
Response To Hydrogen Peroxide (GO:0042542)	0.254248	0.384405	3.497	4.78895	ECT2
Positive Regulation Of Response To External Stimulus (GO:0032103)	0.258393	0.38738	2.06222	2.79075	POLR3B;TRIM56
Regulation Of Interleukin-2 Production (GO:0032663)	0.258994	0.38738	3.42081	4.62134	HOMER3
Insulin Receptor Signaling Pathway (GO:0008286)	0.258994	0.38738	3.42081	4.62134	ZNF106
Bicellular Tight Junction Assembly (GO:0070830)	0.258994	0.38738	3.42081	4.62134	ECT2
Response To Organonitrogen Compound (GO:0010243)	0.258994	0.38738	3.42081	4.62134	ATF6
Cellular Response To Radiation (GO:0071478)	0.263711	0.39359	3.34786	4.46236	ECT2
Peptidyl-Serine Phosphorylation (GO:0018105)	0.265451	0.394669	2.02226	2.68217	RPS6KA3;PRKCI
Central Nervous System Development (GO:0007417)	0.268007	0.394669	1.69294	2.22917	RPS6KA3;PTPN11;CDK5RAP2
Positive Regulation Of Cell Differentiation (GO:0045597)	0.268007	0.394669	1.69294	2.22917	RPS6KA3;ECT2;ZNF268
Neurogenesis (GO:0022008)	0.268397	0.394669	3.27794	4.31143	CDK5RAP2
Intrinsic Apoptotic Signaling Pathway In Response To DNA Damage (GO:0008630)	0.268397	0.394669	3.27794	4.31143	PML
Nuclear Export (GO:0051168)	0.268397	0.394669	3.27794	4.31143	NUP42
Negative Regulation Of Cysteine-Type Endopeptidase Activity Involved In Apoptotic Process (GO:0043154)	0.268397	0.394669	3.27794	4.31143	RPS6KA3
Regulation Of Epithelial Cell Migration (GO:0010632)	0.273054	0.396607	3.21088	4.168	RREB1
Regulation Of Mitochondrion Organization (GO:0010821)	0.273054	0.396607	3.21088	4.168	SQSTM1
Nucleocytoplasmic Transport (GO:0006913)	0.273054	0.396607	3.21088	4.168	NUP42
Mitotic Metaphase Plate Congression (GO:0007080)	0.273054	0.396607	3.21088	4.168	KIF14
Positive Regulation Of Fat Cell Differentiation (GO:0045600)	0.273054	0.396607	3.21088	4.168	RREB1
Organelle Organization (GO:0006996)	0.274785	0.396607	1.52853	1.97451	ARHGAP21;PRKCI;ZMYM4;NIPSNAP2
Regulation Of Macromolecule Metabolic Process (GO:0060255)	0.274861	0.396607	1.9713	2.54591	NPAT;ZNF462
Negative Regulation Of Cell Migration (GO:0030336)	0.277213	0.396607	1.95896	2.51328	SIN3B;ZMYND8
Metaphase Plate Congression (GO:0051310)	0.277682	0.396607	3.14651	4.03155	KIF14
Microtubule Bundle Formation (GO:0001578)	0.277682	0.396607	3.14651	4.03155	CDK5RAP2
Regulation Of Substrate Adhesion-Dependent Cell Spreading (GO:1900024)	0.277682	0.396607	3.14651	4.03155	RREB1
Regulation Of Synapse Assembly (GO:0051963)	0.277682	0.396607	3.14651	4.03155	MYCBP2
Positive Regulation Of DNA Recombination (GO:0045911)	0.277682	0.396607	3.14651	4.03155	YEATS4
Sensory Perception (GO:0007600)	0.277682	0.396607	3.14651	4.03155	NIPSNAP1
Sprouting Angiogenesis (GO:0002040)	0.282281	0.40153	3.08466	3.90164	E2F8
Cellular Response To Ionizing Radiation (GO:0071479)	0.282281	0.40153	3.08466	3.90164	ECT2
Peptidyl-Serine Modification (GO:0018209)	0.284267	0.402283	1.92283	2.41861	RPS6KA3;PRKCI
Regulation Of Cyclin-Dependent Protein Kinase Activity (GO:1904029)	0.28685	0.402283	3.02518	3.77784	PKMYT1
Tight Junction Assembly (GO:0120192)	0.28685	0.402283	3.02518	3.77784	ECT2
Negative Regulation Of Viral Genome Replication (GO:0045071)	0.28685	0.402283	3.02518	3.77784	RESF1
Positive Regulation Of NIK/NF-kappaB Signaling (GO:1901224)	0.28685	0.402283	3.02518	3.77784	TRIM56
Endosome Organization (GO:0007032)	0.28685	0.402283	3.02518	3.77784	SQSTM1
Negative Regulation Of Cysteine-Type Endopeptidase Activity (GO:2000117)	0.28685	0.402283	3.02518	3.77784	RPS6KA3
Brain Development (GO:0007420)	0.291315	0.402975	1.888	2.32857	PTPN11;CDK5RAP2
ERBB Signaling Pathway (GO:0038127)	0.291391	0.402975	2.96795	3.65976	PTPN11
Negative Regulation Of Protein Modification By Small Protein Conjugation Or Removal (GO:1903321)	0.291391	0.402975	2.96795	3.65976	SQSTM1
Negative Regulation Of Protein Ubiquitination (GO:0031397)	0.291391	0.402975	2.96795	3.65976	SQSTM1
Apical Junction Assembly (GO:0043297)	0.291391	0.402975	2.96795	3.65976	ECT2
Nucleosome Assembly (GO:0006334)	0.291391	0.402975	2.96795	3.65976	CABIN1
Protein K63-linked Ubiquitination (GO:0070534)	0.291391	0.402975	2.96795	3.65976	TRIM56
Regulation Of Intracellular Signal Transduction (GO:1902531)	0.292138	0.403209	1.61118	1.9826	ARHGAP21;ECT2;SQSTM1
Cellular Response To Fibroblast Growth Factor Stimulus (GO:0044344)	0.295902	0.406186	2.91285	3.54705	PTPN11
Heart Development (GO:0007507)	0.296009	0.406186	1.86547	2.27096	KAT2A;PTPN11
Nervous System Development (GO:0007399)	0.296044	0.406186	1.47395	1.79416	RPS6KA3;ZMYND8;ECT2;CDK5RAP2
Regulation Of Cell Migration (GO:0030334)	0.29747	0.40734	1.47045	1.78284	SIN3B;ZMYND8;KIF14;ZNF268
RNA Polymerase II Preinitiation Complex Assembly (GO:0051123)	0.300386	0.408126	2.85974	3.43938	MED15
Pattern Recognition Receptor Signaling Pathway (GO:0002221)	0.300386	0.408126	2.85974	3.43938	RPS6KA3
Regulation Of Stem Cell Population Maintenance (GO:2000036)	0.300386	0.408126	2.85974	3.43938	KAT2A
Mitotic DNA Damage Checkpoint Signaling (GO:0044773)	0.300386	0.408126	2.85974	3.43938	EME1
Regulation Of Neuron Projection Development (GO:0010975)	0.303042	0.410934	1.83265	2.18798	PRKCI;MYCBP2
Myeloid Cell Differentiation (GO:0030099)	0.304841	0.411706	2.80853	3.33644	SNRK
Regulation Of Calcium Ion Transport (GO:0051924)	0.304841	0.411706	2.80853	3.33644	HOMER3
Positive Regulation Of I-kappaB kinase/NF-kappaB Signaling (GO:0043123)	0.305383	0.411706	1.82197	2.16119	ECT2;CC2D1A
Eye Development (GO:0001654)	0.309268	0.413742	2.75912	3.23796	ATF6
Regulation Of Neuron Death (GO:1901214)	0.309268	0.413742	2.75912	3.23796	KIF14
Memory (GO:0007613)	0.309268	0.413742	2.75912	3.23796	KAT2A
Selective Autophagy (GO:0061912)	0.309268	0.413742	2.75912	3.23796	SQSTM1
Negative Regulation Of Cytokine Production (GO:0001818)	0.3124	0.414849	1.79064	2.08335	HOMER3;PTPN11
DNA-templated Transcription Initiation (GO:0006352)	0.313666	0.414849	2.71141	3.14368	GTF3C1
Transcription Preinitiation Complex Assembly (GO:0070897)	0.313666	0.414849	2.71141	3.14368	MED15
Negative Regulation Of Protein-Containing Complex Assembly (GO:0031333)	0.313666	0.414849	2.71141	3.14368	KIF14
Aerobic Respiration (GO:0009060)	0.313666	0.414849	2.71141	3.14368	NIPSNAP2
protein-DNA Complex Assembly (GO:0065004)	0.313666	0.414849	2.71141	3.14368	CABIN1
Regulation Of Extrinsic Apoptotic Signaling Pathway (GO:2001236)	0.318038	0.417462	2.66532	3.05335	PML
protein-DNA Complex Organization (GO:0071824)	0.318038	0.417462	2.66532	3.05335	ZZZ3
Response To Light Stimulus (GO:0009416)	0.318038	0.417462	2.66532	3.05335	CCAR2
Response To Retinoic Acid (GO:0032526)	0.318038	0.417462	2.66532	3.05335	ASXL1
BMP Signaling Pathway (GO:0030509)	0.322381	0.421575	2.62077	2.96676	FAM83G
Negative Regulation Of Intrinsic Apoptotic Signaling Pathway (GO:2001243)	0.322381	0.421575	2.62077	2.96676	CCAR2
RNA Processing (GO:0006396)	0.324061	0.422464	1.74073	1.9615	TUT7;CCAR2
Supramolecular Fiber Organization (GO:0097435)	0.325109	0.422464	1.5119	1.69877	MAP7D3;KIF14;MYH11
mRNA Export From Nucleus (GO:0006406)	0.326697	0.422464	2.57767	2.8837	POLDIP3
Cell Junction Organization (GO:0034330)	0.326697	0.422464	2.57767	2.8837	PRKCI
Positive Regulation Of Apoptotic Signaling Pathway (GO:2001235)	0.326697	0.422464	2.57767	2.8837	PML
Regulation Of T Cell Activation (GO:0050863)	0.326697	0.422464	2.57767	2.8837	KAT2A
Telomere Organization (GO:0032200)	0.330986	0.424857	2.53597	2.80397	NFRKB
Oxidative Phosphorylation (GO:0006119)	0.330986	0.424857	2.53597	2.80397	NIPSNAP2
Protein Polymerization (GO:0051258)	0.330986	0.424857	2.53597	2.80397	MAP7D3
Regulation Of Cellular Catabolic Process (GO:0031329)	0.330986	0.424857	2.53597	2.80397	CISD2
Positive Regulation Of T Cell Differentiation (GO:0045582)	0.335248	0.428748	2.49559	2.7274	ZBTB1
Negative Regulation Of Cell Death (GO:0060548)	0.335248	0.428748	2.49559	2.7274	MECOM
Defense Response To Virus (GO:0051607)	0.337988	0.431461	1.68436	1.8271	PML;TRIM56
Cellular Response To Light Stimulus (GO:0071482)	0.339482	0.432576	2.45647	2.65381	ZBTB1
Cellular Response To BMP Stimulus (GO:0071773)	0.34369	0.437139	2.41856	2.58306	FAM83G
Cell-Cell Junction Organization (GO:0045216)	0.352026	0.446926	2.34613	2.44947	PRKCI
Endomembrane System Organization (GO:0010256)	0.354128	0.448777	1.62301	1.68484	ARHGAP21;SQSTM1
Cellular Response To Calcium Ion (GO:0071277)	0.356155	0.44971	2.31151	2.38637	ECT2
Response To Molecule Of Bacterial Origin (GO:0002237)	0.356155	0.44971	2.31151	2.38637	RPS6KA3
Positive Regulation Of Protein Polymerization (GO:0032273)	0.360258	0.450807	2.27789	2.32558	CDK5RAP2
Protein K48-linked Ubiquitination (GO:0070936)	0.360258	0.450807	2.27789	2.32558	MYCBP2
Regulation Of G Protein-Coupled Receptor Signaling Pathway (GO:0008277)	0.360258	0.450807	2.27789	2.32558	RPGRIP1L
Regulation Of Notch Signaling Pathway (GO:0008593)	0.360258	0.450807	2.27789	2.32558	PRKCI
Sensory Organ Development (GO:0007423)	0.360258	0.450807	2.27789	2.32558	ATF6
Regulation Of Double-Strand Break Repair Via Homologous Recombination (GO:0010569)	0.364334	0.452658	2.24524	2.26698	YEATS4
Negative Regulation Of Supramolecular Fiber Organization (GO:1902904)	0.364334	0.452658	2.24524	2.26698	CKAP2
Positive Regulation Of Cell-Substrate Adhesion (GO:0010811)	0.364334	0.452658	2.24524	2.26698	RREB1
Negative Regulation Of Cellular Response To Growth Factor Stimulus (GO:0090288)	0.364334	0.452658	2.24524	2.26698	TRIM33
Regulation Of Translation (GO:0006417)	0.367854	0.45445	1.57384	1.57395	RPS6KA3;POLDIP3
Positive Regulation Of Protein Localization To Nucleus (GO:1900182)	0.368385	0.45445	2.2135	2.21046	ECT2
Response To Ionizing Radiation (GO:0010212)	0.368385	0.45445	2.2135	2.21046	ECT2
Negative Regulation Of Catabolic Process (GO:0009895)	0.368385	0.45445	2.2135	2.21046	PML
Gland Development (GO:0048732)	0.37641	0.462712	2.15264	2.10329	ZBTB1
Regulation Of Cell Cycle G1/S Phase Transition (GO:1902806)	0.37641	0.462712	2.15264	2.10329	KIF14
Regulation Of Canonical Wnt Signaling Pathway (GO:0060828)	0.379207	0.463511	1.53506	1.48851	JRK;CCAR2
Negative Regulation Of Cell Differentiation (GO:0045596)	0.379207	0.463511	1.53506	1.48851	ASXL1;PTPN11
Regulation Of Fat Cell Differentiation (GO:0045598)	0.380385	0.463511	2.12344	2.05246	ASXL1
Regulation Of BMP Signaling Pathway (GO:0030510)	0.380385	0.463511	2.12344	2.05246	TRIM33
Regulation Of DNA Replication (GO:0006275)	0.380385	0.463511	2.12344	2.05246	NFRKB
Positive Regulation Of Interleukin-6 Production (GO:0032755)	0.384334	0.466691	2.09503	2.00335	PTPN11
Transcription Initiation At RNA Polymerase II Promoter (GO:0006367)	0.384334	0.466691	2.09503	2.00335	MED15
Actomyosin Structure Organization (GO:0031032)	0.388258	0.468194	2.06736	1.95589	MYH11
Positive Regulation Of Response To Stimulus (GO:0048584)	0.388258	0.468194	2.06736	1.95589	NFRKB
Positive Regulation Of Synaptic Transmission (GO:0050806)	0.388258	0.468194	2.06736	1.95589	SQSTM1
Negative Regulation Of Blood Vessel Morphogenesis (GO:2000181)	0.388258	0.468194	2.06736	1.95589	PML
Positive Regulation Of Tumor Necrosis Factor Production (GO:0032760)	0.392158	0.47168	2.0404	1.91	PTPN11
Protein Phosphorylation (GO:0006468)	0.392503	0.47168	1.27046	1.18815	RPS6KA3;PRKCI;SNRK;NEK1
Regulation Of Cyclin-Dependent Protein Serine/Threonine Kinase Activity (GO:0000079)	0.396033	0.473473	2.01414	1.86562	PKMYT1
Cellular Response To UV (GO:0034644)	0.396033	0.473473	2.01414	1.86562	ZBTB1
Response To Insulin (GO:0032868)	0.396033	0.473473	2.01414	1.86562	PRKCI
Positive Regulation Of Growth (GO:0045927)	0.403709	0.481824	1.96359	1.7811	RPS6KA3
Positive Regulation Of Tumor Necrosis Factor Superfamily Cytokine Production (GO:1903557)	0.407511	0.48553	1.93925	1.74084	PTPN11
Positive Regulation Of Cell Motility (GO:2000147)	0.410528	0.48829	1.43591	1.27841	CAVIN1;ZNF268
Regulation Of NIK/NF-kappaB Signaling (GO:1901222)	0.411289	0.488362	1.91551	1.70185	TRIM56
Regulation Of Cysteine-Type Endopeptidase Activity Involved In Apoptotic Process (GO:0043281)	0.415043	0.491146	1.89233	1.66407	RPS6KA3
Positive Regulation Of Double-Strand Break Repair (GO:2000781)	0.415043	0.491146	1.89233	1.66407	YEATS4
Regulation Of Kinase Activity (GO:0043549)	0.418773	0.493883	1.86971	1.62744	ECT2
Positive Regulation Of Amide Metabolic Process (GO:0034250)	0.418773	0.493883	1.86971	1.62744	POLDIP3
Regulation Of Mitotic Cell Cycle Phase Transition (GO:1901990)	0.42248	0.496574	1.84762	1.59193	KIF14
Negative Regulation Of Angiogenesis (GO:0016525)	0.42248	0.496574	1.84762	1.59193	PML
Negative Regulation Of Cell Population Proliferation (GO:0008285)	0.433365	0.506065	1.25453	1.049	TFDP1;ZNF268;PML
ERAD Pathway (GO:0036503)	0.433459	0.506065	1.78436	1.49165	ATF6
Cellular Response To Peptide Hormone Stimulus (GO:0071375)	0.433459	0.506065	1.78436	1.49165	PRKCI
Positive Regulation Of DNA Repair (GO:0045739)	0.433459	0.506065	1.78436	1.49165	NFRKB
Regulation Of Peptidyl-Tyrosine Phosphorylation (GO:0050730)	0.437073	0.509431	1.76422	1.46017	PTPN11
Positive Regulation Of GTPase Activity (GO:0043547)	0.438916	0.510725	1.35455	1.1154	AGAP3;ECT2
Positive Regulation Of Neuron Projection Development (GO:0010976)	0.444231	0.516049	1.72527	1.3999	PRKCI
Positive Regulation Of Multicellular Organismal Process (GO:0051240)	0.446744	0.518104	1.22789	0.989392	KAT2A;PTPN11;RREB1
Vesicle Organization (GO:0016050)	0.4513	0.520788	1.688	1.34301	SQSTM1
Cellular Response To Hormone Stimulus (GO:0032870)	0.4513	0.520788	1.688	1.34301	TRIM24
Muscle Contraction (GO:0006936)	0.4513	0.520788	1.688	1.34301	MYH11
Positive Regulation Of Epithelial Cell Migration (GO:0010634)	0.454801	0.52396	1.66996	1.31576	RREB1
Cilium Assembly (GO:0060271)	0.458133	0.526228	1.30337	1.0174	NEK1;RPGRIP1L
Positive Regulation Of Supramolecular Fiber Organization (GO:1902905)	0.458279	0.526228	1.6523	1.28925	CDK5RAP2
Positive Regulation Of DNA-binding Transcription Factor Activity (GO:0051091)	0.464456	0.532387	1.28715	0.987099	PRKCI;TFDP1
RNA Splicing (GO:0008380)	0.46517	0.532387	1.61807	1.23839	CCAR2
Visual Perception (GO:0007601)	0.475344	0.543139	1.56929	1.1671	ATF6
Cellular Response To Oxygen-Containing Compound (GO:1901701)	0.478006	0.545178	1.16885	0.862769	AGAP3;ECT2;SQSTM1
Sensory Perception Of Light Stimulus (GO:0050953)	0.478693	0.545178	1.55367	1.14458	ATF6
Macroautophagy (GO:0016236)	0.485326	0.551811	1.52335	1.10128	SQSTM1
Vesicle-Mediated Transport (GO:0016192)	0.4861	0.551811	1.15423	0.832596	CYTH2;PRKCI;SQSTM1
Intrinsic Apoptotic Signaling Pathway (GO:0097193)	0.488611	0.553759	1.50862	1.08046	PML
Response To Calcium Ion (GO:0051592)	0.491876	0.555652	1.49418	1.06016	ECT2
Positive Regulation Of Cell Growth (GO:0030307)	0.491876	0.555652	1.49418	1.06016	RPS6KA3
Positive Regulation Of T Cell Activation (GO:0050870)	0.49512	0.558412	1.48001	1.04038	ZBTB1
Positive Regulation Of Translation (GO:0045727)	0.498343	0.561139	1.4661	1.02109	POLDIP3
Negative Regulation Of Developmental Process (GO:0051093)	0.501546	0.562021	1.45245	1.00228	HUWE1
Regulation Of Proteasomal Ubiquitin-Dependent Protein Catabolic Process (GO:0032434)	0.501546	0.562021	1.45245	1.00228	CCAR2
Cellular Response To Salt (GO:1902075)	0.501546	0.562021	1.45245	1.00228	ECT2
Regulation Of JNK Cascade (GO:0046328)	0.504728	0.56468	1.43906	0.983934	MECOM
Negative Regulation Of Signal Transduction (GO:0009968)	0.507474	0.565495	1.18388	0.803036	ASXL1;RPGRIP1L
Negative Regulation Of Transmembrane Receptor Protein Serine/Threonine Kinase Signaling Pathway (GO:0090101)	0.50789	0.565495	1.4259	0.966034	TRIM33
Regulation Of Transforming Growth Factor Beta Receptor Signaling Pathway (GO:0017015)	0.50789	0.565495	1.4259	0.966034	TRIM33
Regulation Of Protein Serine/Threonine Kinase Activity (GO:0071900)	0.511033	0.568086	1.41298	0.948567	PKMYT1
Phosphorylation (GO:0016310)	0.514734	0.57129	1.10444	0.733464	PRKCI;SNRK;NEK1
Regulation Of Interleukin-6 Production (GO:0032675)	0.517258	0.571502	1.38784	0.91488	PTPN11
Response To Endoplasmic Reticulum Stress (GO:0034976)	0.517258	0.571502	1.38784	0.91488	ATF6
Positive Regulation Of Cell Migration (GO:0030335)	0.517386	0.571502	1.16166	0.765495	RREB1;ZNF268
Positive Regulation Of Cellular Process (GO:0048522)	0.523639	0.577494	1.06286	0.687623	RPS6KA3;CAVIN1;KIF14;ZNF268
Positive Regulation Of Cell Projection Organization (GO:0031346)	0.529473	0.583006	1.34012	0.852144	PRKCI
Regulation Of Protein Kinase Activity (GO:0045859)	0.532479	0.584469	1.32869	0.837359	ECT2
Regulation Of Protein-Containing Complex Assembly (GO:0043254)	0.532479	0.584469	1.32869	0.837359	PTPN11
Transmembrane Receptor Protein Tyrosine Kinase Signaling Pathway (GO:0007169)	0.540633	0.591447	1.11155	0.683618	ZNF106;PTPN11
Positive Regulation Of Macromolecule Biosynthetic Process (GO:0010557)	0.541382	0.591447	1.29555	0.794991	POLDIP3
Protein Localization To Nucleus (GO:0034504)	0.541382	0.591447	1.29555	0.794991	PML
Positive Regulation Of Epithelial Cell Proliferation (GO:0050679)	0.544312	0.593717	1.28487	0.7815	RREB1
Neuron Projection Guidance (GO:0097485)	0.547223	0.59503	1.27436	0.768309	MYCBP2
Protein Dephosphorylation (GO:0006470)	0.547223	0.59503	1.27436	0.768309	PTPN11
Protein-Containing Complex Organization (GO:0043933)	0.552991	0.600366	1.25384	0.742793	PML
Regulation Of Tumor Necrosis Factor Production (GO:0032680)	0.555847	0.601593	1.24383	0.730452	PTPN11
Regulation Of Anatomical Structure Morphogenesis (GO:0022603)	0.555847	0.601593	1.24383	0.730452	ZMYM4
Golgi Organization (GO:0007030)	0.564309	0.607918	1.21472	0.695005	ARHGAP21
Transmembrane Receptor Protein Serine/Threonine Kinase Signaling Pathway (GO:0007178)	0.564309	0.607918	1.21472	0.695005	FAM83G
Positive Regulation Of Peptidyl-Tyrosine Phosphorylation (GO:0050731)	0.564309	0.607918	1.21472	0.695005	PTPN11
Epithelial Cell Differentiation (GO:0030855)	0.56986	0.612952	1.19605	0.672615	E2F8
Non-Membrane-Bounded Organelle Assembly (GO:0140694)	0.578057	0.619855	1.1691	0.640761	PATL1
Cellular Response To Metal Ion (GO:0071248)	0.578057	0.619855	1.1691	0.640761	ECT2
Negative Regulation Of Cellular Biosynthetic Process (GO:0031327)	0.583435	0.624661	1.15179	0.620608	KAT2A
Intracellular Calcium Ion Homeostasis (GO:0006874)	0.588745	0.629379	1.13498	0.601269	PML
Positive Regulation Of Cell Population Proliferation (GO:0008284)	0.595256	0.635365	0.97747	0.507076	PRKCI;KIF14;ZNF268
Positive Regulation Of Cytokine Production (GO:0001819)	0.605671	0.645493	0.983899	0.493346	KAT2A;PTPN11
Dephosphorylation (GO:0016311)	0.609321	0.648392	1.07235	0.531254	PTPN11
Defense Response To Symbiont (GO:0140546)	0.611821	0.648742	1.065	0.523254	TRIM56
Intracellular Protein Transport (GO:0006886)	0.614138	0.648742	0.968421	0.47214	NUP42;HOMER3
Axon Guidance (GO:0007411)	0.614304	0.648742	1.05775	0.515407	MYCBP2
Negative Regulation Of DNA-binding Transcription Factor Activity (GO:0043433)	0.614304	0.648742	1.05775	0.515407	TFDP1
Skeletal System Development (GO:0001501)	0.614304	0.648742	1.05775	0.515407	RPS6KA3
Neuron Development (GO:0048666)	0.616771	0.650363	1.0506	0.507711	TDP2
Protein-Containing Complex Assembly (GO:0065003)	0.619152	0.651886	0.959362	0.459923	ZNHIT6;PML
Positive Regulation Of NF-kappaB Transcription Factor Activity (GO:0051092)	0.62166	0.65354	1.03658	0.492752	PRKCI
Cellular Response To Growth Factor Stimulus (GO:0071363)	0.628876	0.660131	1.01623	0.471351	PTPN11
Response To Lipopolysaccharide (GO:0032496)	0.638286	0.669001	0.990305	0.444616	RPS6KA3
Mitochondrion Organization (GO:0007005)	0.645188	0.675219	0.971705	0.425814	NIPSNAP2
Positive Regulation Of Intracellular Signal Transduction (GO:1902533)	0.651656	0.680966	0.896876	0.384077	ECT2;CC2D1A;TRIM56
Membrane Organization (GO:0061024)	0.656402	0.684898	0.942197	0.396648	PRKCI
Protein Modification Process (GO:0036211)	0.665611	0.693469	0.881591	0.358851	PRKCI;SNRK;NEK1;PTPN11
Negative Regulation Of Cellular Process (GO:0048523)	0.666716	0.693584	0.876178	0.355195	ZNF268;CCAR2;PML
Neuron Differentiation (GO:0030182)	0.669395	0.695333	0.909053	0.364876	TDP2
Positive Regulation Of Cellular Biosynthetic Process (GO:0031328)	0.671513	0.696495	0.903753	0.359894	POLDIP3
Positive Regulation Of Hydrolase Activity (GO:0051345)	0.675708	0.699804	0.893333	0.350182	ECT2
Positive Regulation Of ERK1 And ERK2 Cascade (GO:0070374)	0.681901	0.705171	0.878143	0.336216	PTPN11
Endosomal Transport (GO:0016197)	0.683939	0.70623	0.873193	0.331714	SQSTM1
Axonogenesis (GO:0007409)	0.699785	0.721524	0.835498	0.298258	MYCBP2
Endocytosis (GO:0006897)	0.701709	0.722439	0.831011	0.294374	CYTH2
Modification-Dependent Protein Catabolic Process (GO:0019941)	0.707409	0.727234	0.817834	0.28309	SQSTM1
Positive Regulation Of Protein Metabolic Process (GO:0051247)	0.714842	0.733792	0.800895	0.268856	POLDIP3
Anterograde Trans-Synaptic Signaling (GO:0098916)	0.720293	0.7383	0.78864	0.258751	RPS6KA3
Regulation Of Angiogenesis (GO:0045765)	0.730887	0.748059	0.765212	0.239891	PML
Protein Stabilization (GO:0050821)	0.736034	0.752222	0.754007	0.231087	POLR2E
Regulation Of GTPase Activity (GO:0043087)	0.746036	0.761328	0.732543	0.214621	ECT2
Cilium Organization (GO:0044782)	0.767936	0.782532	0.686875	0.181368	NEK1
Regulation Of ERK1 And ERK2 Cascade (GO:0070372)	0.790679	0.80453	0.641126	0.150577	PTPN11
Cytokine-Mediated Signaling Pathway (GO:0019221)	0.807517	0.820466	0.608166	0.13002	PTPN11
Cellular Component Assembly (GO:0022607)	0.811208	0.823016	0.60103	0.125754	PML
Positive Regulation Of Gene Expression (GO:0010628)	0.812423	0.823051	0.649205	0.134862	KAT2A;POLDIP3
Regulation Of Protein Phosphorylation (GO:0001932)	0.817204	0.826693	0.589496	0.118999	ECT2
Chemical Synaptic Transmission (GO:0007268)	0.826407	0.834791	0.571925	0.109047	RPS6KA3
Plasma Membrane Bounded Cell Projection Assembly (GO:0120031)	0.828635	0.83583	0.567692	0.106712	NEK1
Cellular Response To Cytokine Stimulus (GO:0071345)	0.861556	0.867781	0.505817	0.0753743	PTPN11
Positive Regulation Of MAPK Cascade (GO:0043410)	0.863336	0.868319	0.502491	0.0738417	PTPN11
Regulation Of Cell Population Proliferation (GO:0042127)	0.8693	0.873057	0.605949	0.0848737	KIF14;ZNF268;PML
Organelle Assembly (GO:0070925)	0.873549	0.876063	0.48341	0.0653526	NEK1
Protein Localization (GO:0008104)	0.895211	0.896497	0.442698	0.049005	SQSTM1
Positive Regulation Of Protein Phosphorylation (GO:0001934)	0.911478	0.911478	0.411537	0.0381446	PTPN11
