# Supplementary material for: TRIM52 maintains cellular fitness and is under tight proteolytic control by multiple giant E3 ligases
Source: Nat Commun. 2025 Apr 24;16:3894. doi: 10.1038/s41467-025-59129-y (PMC12022042; doi:10.1038/s41467-025-59129-y)
Supplement: Supplementary file 7 — Supplementary Data 5 [file 41467_2025_59129_MOESM7_ESM.xlsx]

## Sheet: Supplementary data_5
Figure_4c_d_Genetic_Knock_Out_Screen_Day 3 GFP high
Gene	Score	p-value	Good sgRNA	logFC
UBR4	1.2938e-14	4.9411e-06	6	2.174
USP39	7.5394e-14	4.9411e-06	6	2.1227
KCMF1	2.5673e-07	4.9411e-06	4	2.0013
MGRN1	2.2688e-12	4.9411e-06	6	1.8472
BIRC6	1.3536e-12	4.9411e-06	6	1.6884
PPIL2	7.5999e-09	4.9411e-06	6	1.4829
UBE2L3	5.8487e-06	1.4823e-05	6	1.1377
USP18	2.002e-06	4.9411e-06	5	1.0978
UBA6	1.4536e-07	4.9411e-06	6	1.0288
FBXO42	4.6966e-05	0.0001927	5	0.99786
NSD3	0.00018536	0.00084493	4	0.93032
UBE2D3	0.00016498	0.00072634	5	0.87428
MDM2	0.00072405	0.0027225	4	0.87173
HUWE1	0.00029302	0.0011612	4	0.8471
MYCBP2	0.00025368	0.0011315	4	0.77887
UBL5	0.00017913	0.00079552	5	0.76406
UBA2	0.00046836	0.0018233	4	0.67115
COPS6	6.7777e-05	0.00036564	5	0.65844
STAMBP	0.0012752	0.0043926	3	0.59585
CHMP3	0.0023923	0.0071893	3	0.58778
CNOT4	5.5899e-05	0.00029153	5	0.57399
USP8	0.000138	0.0006374	5	0.56986
RNF34	0.0022139	0.0077229	4	0.54662
OTUB1	0.00022546	0.00088446	5	0.54307
UBE3C	0.0034054	0.011587	4	0.54171
SKP1	0.033729	0.08008	3	0.53823
KLHL9	0.0031481	0.010767	3	0.53168
RANBP2	0.0028348	0.0097389	4	0.51586
WSB2	0.0037445	0.012852	4	0.51338
RNF10	0.0079597	0.023584	3	0.51269
DDB1	0.02828	0.068489	3	0.49603
ZNRF3	0.057635	0.11588	2	0.48452
CUL4A	0.0034999	0.011903	4	0.48408
RBX1	0.028638	0.06922	3	0.46604
PRPF19	0.051743	0.099114	2	0.45952
RNF185	0.0039228	0.013395	4	0.44439
RNF181	0.029678	0.071453	3	0.43973
MAP1LC3B	0.052283	0.10956	2	0.43739
SIAH1	0.084734	0.15127	2	0.43244
ATG9B	0.0064342	0.019839	3	0.42964
UHRF1	0.013901	0.036332	3	0.42743
TBL1XR1	0.027333	0.066265	3	0.42563
RNF145	0.020124	0.050157	3	0.42117
UBE2I	0.0024154	0.0083752	3	0.421
ZNRF4	0.02234	0.055118	3	0.41372
ANKIB1	0.0027838	0.0095215	3	0.40808
ANAPC5	0.0016723	0.0057366	3	0.40502
USP16	0.097663	0.16803	2	0.40066
PEX12	0.096342	0.16618	2	0.39854
USP15	0.05369	0.11122	2	0.3978
MDM4	0.014287	0.037251	3	0.39678
NFX1	0.021215	0.052707	3	0.39101
SUGT1	0.14691	0.23195	2	0.38924
UEVLD	0.51017	0.51609	1	0.38666
ANAPC13	0.11754	0.19101	1	0.38564
CDK2	0.085575	0.1525	2	0.38479
SUMO4	0.26853	0.31365	1	0.37368
ASB15	0.08057	0.14594	2	0.37125
FBXW8	0.025365	0.061838	2	0.371
LNX1	0.057272	0.11545	2	0.37033
KDM2B	0.097206	0.16749	2	0.36789
UBE2B	0.10937	0.18303	2	0.36388
USP1	0.027909	0.067619	3	0.36321
TRIM23	0.18742	0.28432	2	0.35553
ZNRF2	0.01315	0.034761	3	0.35341
BAZ1B	0.47776	0.482	1	0.34524
FBXO9	0.49782	0.49999	1	0.34469
RNF170	0.020726	0.05162	3	0.34161
TAX1BP1	0.38219	0.39971	1	0.33663
CUL1	0.028491	0.068894	3	0.33529
STUB1	0.082786	0.14868	2	0.33192
RABGEF1	0.090688	0.15879	2	0.33051
CUL2	0.15301	0.23983	1	0.32742
OTULIN	0.018044	0.04569	3	0.32559
NDN	0.042536	0.096011	2	0.32309
USP53	0.11399	0.18936	2	0.32126
SUMO2	0.44314	0.45117	1	0.32056
OTUD7B	0.16529	0.25577	2	0.31885
TRIM24	0.61706	0.61752	0	0.31884
SAE1	0.031047	0.074398	2	0.31351
ZRANB1	0.0072355	0.021706	3	0.31203
RNF186	0.17861	0.27285	1	0.31026
UBE2Z	0.387	0.40346	1	0.30353
MARCH7	0.66218	0.66275	0	0.29656
USP35	0.10355	0.17263	1	0.29497
SMURF1	0.44329	0.46169	1	0.29047
ZC3HC1	0.029979	0.072175	3	0.29012
FBXL13	0.19982	0.2996	2	0.2899
FBXW11	0.19603	0.29484	2	0.28971
RASD2	0.016414	0.042093	3	0.28816
USP30	0.037515	0.087759	2	0.28763
SPSB2	0.011896	0.031855	3	0.28725
HECTD3	0.6087	0.60887	0	0.28559
E4F1	0.16893	0.26024	2	0.28299
NEDD4	0.55199	0.54993	0	0.28212
FBXO24	0.40018	0.4299	1	0.2814
FEM1A	0.17944	0.27391	2	0.27933
USP26	0.34936	0.37429	1	0.2688
NEDD8	0.013721	0.035986	2	0.26858
UBE2T	0.25088	0.30098	1	0.26123
UFD1	0.0056714	0.018139	2	0.2598
USP24	0.1037	0.17562	2	0.25934
TRIM54	0.48214	0.49308	1	0.25645
TRIM45	0.19765	0.29684	2	0.25607
FRK	0.68852	0.68865	0	0.25252
UBAP2	0.059096	0.11769	2	0.25044
IKBKG	0.37897	0.39727	1	0.25033
RFWD2	0.19887	0.29834	1	0.25004
USP31	0.20036	0.30028	2	0.24987
UBE2U	0.097222	0.1675	2	0.24892
ASB4	0.65898	0.65917	0	0.24667
MARCH8	0.30549	0.34032	1	0.2437
RNF114	0.017933	0.045532	3	0.24333
WIPI2	0.55558	0.55686	0	0.24019
UBR3	0.19495	0.29348	2	0.23854
ATG7	0.055828	0.11381	2	0.2373
ZFPL1	0.15246	0.23903	2	0.23186
TRIM56	0.080144	0.14533	1	0.22606
DTX1	0.019263	0.0482	2	0.22509
RNF103	0.038967	0.080416	2	0.21588
FBXL3	0.34041	0.38768	1	0.21436
USP2	0.25742	0.30566	1	0.21397
USP10	0.5023	0.50974	1	0.21369
FBXO10	0.035867	0.084399	3	0.21363
UBE2QL1	0.49912	0.50693	1	0.21257
USP34	0.12656	0.20368	2	0.20656
TRIP12	0.24488	0.32762	1	0.20569
TRAF6	0.68257	0.68259	0	0.2026
USP7	0.69857	0.69863	0	0.20072
SH3RF2	0.47721	0.48901	1	0.19658
MUL1	0.46499	0.47034	1	0.19515
GSK3A	0.14092	0.22437	2	0.19433
UCHL3	0.42475	0.44809	1	0.19369
TATDN1	0.15196	0.23828	2	0.19161
DTX2	0.18582	0.28202	2	0.19074
FBXO31	0.26045	0.33718	1	0.19062
UBE2V2	0.68093	0.68109	0	0.19007
DTX3L	0.5982	0.59824	0	0.1892
TBC1D1	0.52709	0.52884	1	0.18876
SPOPL	0.15603	0.2435	2	0.18758
SENP1	0.030739	0.073706	3	0.18531
UFSP1	0.03705	0.08681	3	0.18137
N4BP1	0.65666	0.65688	0	0.18103
TRIM42	0.52332	0.52731	1	0.17188
USP19	0.41937	0.44405	1	0.17171
WDR5B	0.70987	0.71008	0	0.16678
RNF169	0.60479	0.60492	0	0.16375
UBE2A	0.052633	0.10996	2	0.16214
UBE3B	0.1318	0.21215	1	0.16173
LRRC41	0.53393	0.53712	1	0.16166
MKRN1	0.36508	0.4047	1	0.16029
LRSAM1	0.7485	0.74852	0	0.15749
FBXO7	0.37473	0.41141	1	0.15522
VPS11	0.17982	0.27434	1	0.15269
MAPK15	0.079746	0.14483	2	0.15262
RNF167	0.24824	0.32954	1	0.15174
UBE2V1	0.023834	0.058547	2	0.15168
ATG16L2	0.7319	0.73209	0	0.1507
LNX2	0.044814	0.099153	2	0.14956
ATG13	0.12675	0.20562	2	0.14912
BIRC7	0.11272	0.18759	1	0.14852
VCPIP1	0.42565	0.44876	1	0.14603
FBXO16	0.76372	0.76432	0	0.14155
UBE2W	0.11314	0.18514	2	0.14103
UBXN4	0.58543	0.58553	1	0.14101
NAE1	0.4398	0.45925	1	0.13908
USP36	0.50939	0.51547	1	0.13715
SPSB3	0.71139	0.71167	0	0.13706
PAK6	0.60341	0.60393	0	0.13569
KLHL13	0.73095	0.73092	0	0.13537
FUS	0.72905	0.72899	0	0.13531
PSMB8	0.4919	0.50067	1	0.13436
EIF3F	0.30617	0.31678	1	0.13
RNF133	0.14341	0.22747	2	0.12848
UBE2M	0.14184	0.2256	1	0.12756
MAGEA1	0.65315	0.65346	0	0.12683
SPSB4	0.5895	0.58981	1	0.1239
FBXL5	0.73892	0.73882	0	0.12257
USP27X	0.32556	0.3556	1	0.12188
RNF2	0.25555	0.3043	1	0.12187
SIAH3	0.22674	0.31653	1	0.12058
RNF152	0.67708	0.67715	0	0.11863
OTUD6B	0.42027	0.44477	1	0.11773
CUL5	0.66186	0.66247	0	0.11473
HERC2	0.11144	0.18591	1	0.11354
GABARAPL2	0.46977	0.46852	0	0.11267
ATG16L1	0.54561	0.54717	0	0.11245
IRF9	0.72278	0.7228	0	0.11133
DPF2	0.050545	0.10719	2	0.10297
HERC6	0.16406	0.25424	1	0.10129
FBXO3	0.84988	0.84882	0	0.10034
DCAF15	0.71688	0.71704	0	0.10024
ATG12	0.51562	0.52043	1	0.098504
USP12	0.62464	0.62491	0	0.09674
MTBP	0.82627	0.82573	0	0.094892
UBE2C	0.42654	0.4494	1	0.094842
UBAC1	0.47223	0.48539	1	0.094068
UBE2D2	0.42743	0.45016	1	0.09371
CDC26	0.31184	0.36895	1	0.089078
COPS5	0.10391	0.17601	2	0.089003
ZFYVE19	0.49509	0.49722	1	0.086617
DZIP3	0.69961	0.69969	0	0.085421
UBA7	0.13432	0.21565	1	0.082668
FBXW2	0.18689	0.28356	2	0.082479
TRIM35	0.70835	0.7086	0	0.079874
ULK1	0.021375	0.053082	2	0.079156
TRIM9	0.70683	0.70687	0	0.076839
ZMYND11	0.7763	0.77649	0	0.075365
RCHY1	0.80443	0.80383	0	0.075104
RNF14	0.44067	0.45983	1	0.073576
COMMD3-BMI1	0.22012	0.23065	1	0.073027
RNF216	0.79477	0.79441	0	0.070518
LMO7	0.40663	0.43448	1	0.070072
KDM2A	0.80297	0.80242	0	0.069642
CCNF	0.63578	0.63591	0	0.0686
RNF220	0.63025	0.63039	0	0.068057
SOCS2	0.82857	0.82791	0	0.066639
RB1CC1	0.15178	0.23801	2	0.066322
MRPL49	0.48132	0.4923	1	0.065148
PHF7	0.17522	0.26842	2	0.063952
USP4	0.31689	0.34896	1	0.062855
ENC1	0.6215	0.62178	0	0.060079
UBE2R2	0.48948	0.49874	1	0.059988
GLMN	0.22903	0.3179	1	0.059886
RIT1	0.89005	0.8892	0	0.059348
GSK3B	0.36216	0.40276	1	0.059151
TRAF5	0.47638	0.48836	1	0.056414
TRIM17	0.78663	0.78761	0	0.056314
TRAF7	0.45877	0.47408	1	0.056311
UBE2Q1	0.90959	0.90809	0	0.055629
SIAH2	0.46047	0.4754	1	0.051681
RNF5	0.51485	0.51981	1	0.051128
OTUD7A	0.48786	0.49766	1	0.051073
UBA3	0.48867	0.49819	1	0.049909
USP43	0.58338	0.58345	1	0.04395
KMT2C	0.084994	0.14661	1	0.043502
PCGF6	0.28546	0.35251	1	0.042944
PDZRN3	0.37377	0.41077	1	0.042805
SENP3	0.15145	0.23759	2	0.042026
BIRC3	0.60805	0.60825	0	0.04135
MAGEH1	0.93929	0.93831	0	0.041091
UBE3A	0.85104	0.85012	0	0.03941
USP13	0.71419	0.71468	0	0.038552
FBXO41	0.72665	0.7265	0	0.038236
OTUD5	0.27359	0.34518	1	0.037789
ATG3	0.82561	0.82512	0	0.036708
RAG1	0.039056	0.091119	2	0.034356
RNF126	0.75516	0.75518	0	0.034303
RNF115	0.38803	0.42114	1	0.034232
TRIM62	0.77508	0.77531	0	0.032138
PLK5	0.75995	0.76004	0	0.031661
VPS8	0.69012	0.69027	0	0.02836
FBXO22	0.42386	0.44752	1	0.027728
UBFD1	0.2348	0.29029	1	0.027427
MAGEL2	0.88558	0.88643	0	0.027073
HERC1	0.329	0.35828	1	0.027053
TRIM36	0.89316	0.8923	0	0.024744
HERC3	0.18635	0.28274	2	0.022378
TNIP1	0.23245	0.32001	1	0.019105
MAGEF1	0.82419	0.82468	0	0.019093
FBXL14	0.68579	0.68656	0	0.017945
MAFK	0.23131	0.31937	1	0.017651
USP49	0.40479	0.43306	1	0.01756
FBXO30	0.6584	0.65856	0	0.014855
NOSIP	0.39366	0.42518	1	0.013911
USP40	0.12723	0.20627	2	0.011585
MAP3K1	0.33538	0.38448	1	0.0092888
RNF138	0.5827	0.58291	1	0.0090451
ANAPC10	0.40387	0.43246	1	0.007004
SOCS7	0.73143	0.73148	0	0.0066795
MYLIP	0.71539	0.71554	0	0.0040083
HIPK2	0.063566	0.12331	2	0.0037043
RNF32	0.60085	0.60077	0	0.0033812
PEX2	0.62901	0.62916	0	0.0019909
UBE2E3	0.15552	0.24297	2	0.00084318
WWP2	0.4714	0.48472	1	-0.0016456
FBXL15	0.72375	0.72369	0	-0.0016821
RNF38	0.12018	0.19458	2	-0.0043224
RAF1	0.60019	0.60024	0	-0.0098937
USP28	0.81053	0.80974	0	-0.010429
ZSWIM2	0.49351	0.50208	1	-0.011977
FANCL	0.18475	0.28078	2	-0.013299
DTX4	0.35235	0.39588	1	-0.013405
DCUN1D2	0.8116	0.8108	0	-0.01452
PRPF8	0.75617	0.75669	0	-0.014846
UFSP2	0.56952	0.57023	1	-0.015276
FBXL20	0.90649	0.90537	0	-0.017263
OTUD3	0.69909	0.69925	0	-0.017661
TRIM63	0.62926	0.62871	0	-0.018207
RAPSN	0.59886	0.5989	0	-0.020076
TRIM27	0.54287	0.54507	1	-0.02418
FBXL6	0.3108	0.3683	1	-0.025519
RNF166	0.71787	0.71798	0	-0.025704
FAM110A	0.054044	0.11166	2	-0.028647
HECW2	0.73846	0.7384	0	-0.032208
USPL1	0.73379	0.73393	0	-0.032416
TRIM39	0.30348	0.36352	1	-0.034357
TBL1X	0.46216	0.47692	1	-0.035851
FBXO2	0.90269	0.90142	0	-0.036958
SHARPIN	0.80552	0.8048	0	-0.037828
PIAS4	0.91396	0.91513	0	-0.040364
ANAPC11	0.84059	0.83949	0	-0.040387
PJA1	0.69543	0.69564	0	-0.040456
HECW1	0.51872	0.52307	1	-0.040496
RNF13	0.67375	0.67401	0	-0.042775
MYSM1	0.11912	0.19581	1	-0.044335
CBLB	0.50782	0.51422	1	-0.044351
RAB40C	0.57797	0.57813	0	-0.044962
PDZRN4	0.33243	0.3609	1	-0.046013
HERC4	0.65724	0.65745	0	-0.047913
ITCH	0.54581	0.54803	1	-0.048766
RNF122	0.10301	0.17479	2	-0.048775
ATG10	0.30558	0.36472	1	-0.049275
HACE1	0.738	0.73795	0	-0.051298
ATE1	0.92664	0.92505	0	-0.053048
UBR2	0.4301	0.45215	1	-0.053809
RNF6	0.70478	0.70493	0	-0.054148
FBXL4	0.9287	0.9268	0	-0.055025
SHH	0.59085	0.59116	1	-0.055237
FBXO32	0.16116	0.25021	2	-0.05595
USP17L10	0.667	0.66763	0	-0.056249
NHLRC1	0.75384	0.75379	0	-0.056537
FBXW4	0.84754	0.84796	0	-0.056537
FBXO4	0.030158	0.066917	2	-0.059323
RNF150	0.8334	0.8325	0	-0.060263
TRIM38	0.19587	0.26341	1	-0.061694
SUMO3	0.82025	0.81947	0	-0.061747
MKRN3	0.20942	0.30578	1	-0.063958
DCAF1	0.79401	0.79379	0	-0.06453
UBE2S	0.51949	0.52375	1	-0.066057
USP33	0.33235	0.38242	1	-0.068626
ATRX	0.57302	0.57349	1	-0.069273
FBXL17	0.87607	0.87553	0	-0.070128
TRAIP	0.58747	0.58774	1	-0.070352
NBR1	0.14433	0.22871	1	-0.070502
TOLLIP	0.69278	0.69301	0	-0.071957
TBC1D5	0.25935	0.3365	1	-0.073144
NEURL2	0.76971	0.76984	0	-0.073633
DCST1	0.70581	0.70596	0	-0.074289
EIF3H	0.8542	0.85324	0	-0.074832
TPT1	0.80768	0.80703	0	-0.075974
AUP1	0.54728	0.5494	1	-0.076889
ATG9A	0.7467	0.74658	0	-0.077185
BRAP	0.22713	0.28487	1	-0.077841
RNF40	0.14395	0.22767	1	-0.07786
TRIM13	0.35037	0.39457	1	-0.080683
GGA1	0.38992	0.42246	1	-0.081069
BARD1	0.79515	0.79476	0	-0.081232
UHRF2	0.57023	0.57078	1	-0.08286
ASB14	0.47473	0.4872	1	-0.083224
PLK2	0.39085	0.42314	1	-0.085049
CAND2	0.66926	0.66959	0	-0.086337
ASB18	0.66243	0.66304	0	-0.08651
TRIM3	0.31907	0.37383	1	-0.087858
ASB2	0.84182	0.84053	0	-0.08802
RAB40B	0.63943	0.63974	0	-0.088801
MARCH2	0.6869	0.68699	0	-0.089959
OTUD1	0.46722	0.48134	1	-0.091231
TRIM41	0.16789	0.25908	2	-0.093764
RC3H2	0.39968	0.41382	1	-0.093881
USP47	0.77932	0.78073	0	-0.094047
AKTIP	0.13159	0.21191	2	-0.094076
FBXL21	0.62589	0.62613	0	-0.094606
FBXL8	0.77179	0.77185	0	-0.095336
RNF121	0.4183	0.42972	1	-0.095504
HLTF	0.7144	0.71458	0	-0.096431
TSG101	0.89426	0.89336	0	-0.09692
PEX10	0.9113	0.90988	0	-0.097987
DDA1	0.2527	0.33242	1	-0.09807
CAND1	0.83276	0.83196	0	-0.098846
ART1	0.67263	0.67294	0	-0.099498
PSMB9	0.96314	0.96432	0	-0.099955
TNIP3	0.29717	0.3596	1	-0.10035
RNF183	0.7303	0.73103	0	-0.10133
GABARAPL1	0.18957	0.2868	2	-0.10362
HECTD1	0.66643	0.66703	0	-0.10383
TRIM10	0.58679	0.58693	1	-0.10515
MAGEB4	0.89027	0.88944	0	-0.10742
RNF24	0.72326	0.7233	0	-0.11018
TRIM25	0.69753	0.69759	0	-0.11115
RNF44	0.97476	0.97436	0	-0.11306
FBXL2	0.56671	0.56741	1	-0.11462
TRIM6-TRIM34	0.52103	0.52531	1	-0.11573
CBL	0.74579	0.74567	0	-0.11876
MARCH6	0.17627	0.26971	2	-0.12178
UBE2K	0.70094	0.70112	0	-0.12208
TAF1D	0.18156	0.27659	2	-0.12344
RNF19B	0.12548	0.20396	1	-0.12445
RNF144B	0.71189	0.71223	0	-0.12561
RNF139	0.89161	0.89088	0	-0.12583
BECN1	0.1965	0.29556	1	-0.1263
MIB1	0.72857	0.72856	0	-0.12641
SOCS3	0.89727	0.89625	0	-0.12702
MAGEA4	0.11003	0.18105	1	-0.12904
TRAF3	0.70375	0.70389	0	-0.12941
ZYG11A	0.56031	0.56166	1	-0.13083
PARP11	0.62086	0.62123	0	-0.13495
JOSD2	0.92703	0.92853	0	-0.13545
ASB1	0.81913	0.8194	0	-0.13595
ATG101	0.36895	0.4074	1	-0.13754
FBXO21	0.79778	0.7972	0	-0.13798
VPS41	0.51174	0.51721	1	-0.13836
UBE2L6	0.813	0.81209	0	-0.14039
CGRRF1	0.44154	0.46043	1	-0.14434
UBD	0.70496	0.70548	0	-0.14537
PIAS2	0.88823	0.88725	0	-0.14714
RICTOR	0.069511	0.13119	1	-0.14753
FBXO40	0.1705	0.26232	2	-0.1478
LONRF1	0.92776	0.92603	0	-0.14782
FBXO6	0.69225	0.69257	0	-0.14825
HDAC6	0.82092	0.82029	0	-0.14844
PHRF1	0.91187	0.9104	0	-0.14847
RNF141	0.81518	0.81531	0	-0.14861
MPND	0.83951	0.83982	0	-0.15163
RLIM	0.66529	0.66602	0	-0.1526
BTBD1	0.84243	0.84121	0	-0.15305
ASB8	0.97955	0.979	0	-0.15587
PSMB11	0.2908	0.35569	1	-0.15624
PLK3	0.3374	0.38588	1	-0.15736
TRIM55	0.96681	0.96682	0	-0.1591
ASB11	0.50309	0.51043	1	-0.15972
UBA5	0.30453	0.36409	1	-0.15981
USP21	0.60544	0.60554	0	-0.1649
UCHL1	0.94394	0.94301	0	-0.16516
SENP7	0.64245	0.64267	0	-0.16597
MAP1LC3A	0.94901	0.94841	0	-0.16675
FADS1	0.26923	0.3422	1	-0.17036
FBXL16	0.89272	0.89196	0	-0.17162
RNF20	0.14993	0.2358	2	-0.17224
UBE2E1	0.056076	0.11417	1	-0.1723
PAN2	0.25603	0.33436	1	-0.17264
RNF19A	0.59621	0.59614	0	-0.17289
UBOX5	0.078926	0.14364	2	-0.17301
MARCH11	0.65197	0.65235	0	-0.17365
ASB17	0.57372	0.57418	1	-0.1737
ATG5	0.90001	0.89899	0	-0.17557
MAGEE1	0.88216	0.88106	0	-0.17768
ATG4C	0.41303	0.43936	1	-0.17972
RBCK1	0.93118	0.92956	0	-0.18074
BNIP3L	0.97489	0.97444	0	-0.1808
FBXO11	0.87632	0.87579	0	-0.18117
RNF125	0.98042	0.97984	0	-0.18336
UCHL5	0.63517	0.63528	0	-0.1855
OTUD6A	0.97668	0.97612	0	-0.18725
MAGED2	0.74647	0.74715	0	-0.18853
ANAPC7	0.60413	0.60425	0	-0.18865
USP42	0.90668	0.90557	0	-0.18924
MIB2	0.13809	0.22072	1	-0.19068
NSFL1C	0.97456	0.97421	0	-0.19115
RNF11	0.75472	0.7547	0	-0.19229
RNF41	0.64784	0.64802	0	-0.19349
MNAT1	0.92534	0.92381	0	-0.19476
RNF8	0.9368	0.93814	0	-0.1953
PSMA1	0.58407	0.58415	1	-0.1961
ATG14	0.77261	0.77259	0	-0.19724
ZFAND3	0.5015	0.50907	1	-0.19854
TNIP2	0.89706	0.89604	0	-0.19856
TBC1D25	0.81124	0.81044	0	-0.19874
FAM105A	0.89938	0.89836	0	-0.19918
MAGEA10	0.63456	0.63469	0	-0.20044
NSMCE2	0.79928	0.79866	0	-0.20105
MARCH5	0.60216	0.60224	0	-0.20111
ZYG11B	0.89348	0.89421	0	-0.20293
RING1	0.69777	0.69827	0	-0.20301
SENP2	0.46889	0.48272	1	-0.2038
BAZ1A	0.5942	0.59428	1	-0.20527
ELOC	0.05036	0.097266	1	-0.20534
UBE2D1	0.67823	0.67899	0	-0.2062
MAN1B1	0.62838	0.62861	0	-0.20638
EPN2	0.8266	0.82615	0	-0.20663
TRIM46	0.28867	0.35435	1	-0.20936
FBXO43	0.84029	0.83925	0	-0.2095
TRIM7	0.556	0.5579	1	-0.2098
ATG4D	0.73566	0.73581	0	-0.21027
ASPSCR1	0.96512	0.9653	0	-0.21253
TRIM26	0.77137	0.77142	0	-0.21291
ATG2A	0.94744	0.94674	0	-0.21388
UBE3D	0.91427	0.91259	0	-0.21429
ASB5	0.58815	0.58839	1	-0.21496
SHPRH	0.27684	0.34738	1	-0.21506
CUL4B	0.29505	0.35832	1	-0.21835
CBLL1	0.83562	0.83469	0	-0.21845
FBXO34	0.85017	0.8492	0	-0.21904
TRIM21	0.75428	0.75427	0	-0.21945
FBXO45	0.83593	0.8349	0	-0.22009
CUL7	0.3946	0.42586	1	-0.22049
FBXW10	0.92917	0.92726	0	-0.22166
UBXN7	0.35825	0.39982	1	-0.22336
SOCS4	0.56102	0.56226	1	-0.22352
CUEDC2	0.87804	0.87732	0	-0.2269
FBXO17	0.98635	0.98626	0	-0.22863
UFC1	0.64365	0.64395	0	-0.22871
MED8	0.46638	0.48051	1	-0.23001
FYCO1	0.95647	0.95754	0	-0.23009
SPSB1	0.75734	0.75713	0	-0.23018
USP46	0.39553	0.42666	1	-0.23089
USP48	0.17102	0.26299	2	-0.23335
UBE2E2	0.96281	0.96277	0	-0.23416
MAGEB3	0.21291	0.30789	1	-0.23652
CDCA3	0.91111	0.90967	0	-0.23832
BIRC2	0.68148	0.68165	0	-0.24109
FBXO46	0.46301	0.47766	1	-0.24125
PCGF2	0.6949	0.69513	0	-0.24126
ANAPC1	0.23586	0.32199	1	-0.24249
WWP1	0.6196	0.62	0	-0.24251
CUL9	0.63333	0.63354	0	-0.24539
PIAS1	0.19769	0.29687	1	-0.24599
PLK4	0.78824	0.78837	0	-0.24775
CDC23	0.8334	0.83389	0	-0.24807
VHL	0.90084	0.89974	0	-0.24918
OTUD4	0.77954	0.77962	0	-0.25005
UBL7	0.35136	0.39523	1	-0.25052
CTNNB1	0.39257	0.40818	1	-0.25272
MAGEA8	0.70529	0.70532	0	-0.25274
CISH	0.72064	0.72088	0	-0.25435
MAGEB1	0.98064	0.98007	0	-0.256
RNF25	0.70886	0.70921	0	-0.25702
BRCA1	0.92066	0.91922	0	-0.25898
TTC3	0.96317	0.9632	0	-0.26046
RNF168	0.88616	0.88503	0	-0.26095
PSMA8	0.73332	0.73348	0	-0.26112
ASB7	0.7494	0.74949	0	-0.26299
CBLC	0.95145	0.95089	0	-0.26375
RNF4	0.35923	0.40071	1	-0.2648
OTUB2	0.60735	0.60803	0	-0.26487
FBXO38	0.89812	0.89714	0	-0.26606
FUNDC1	0.45707	0.47277	1	-0.2666
LONRF3	0.31804	0.37312	1	-0.26825
UBE2H	0.91822	0.9167	0	-0.26938
CALR	0.32216	0.3757	1	-0.26971
ASB16	0.92648	0.92491	0	-0.26984
MAGEA6	0.87049	0.86987	0	-0.27098
UBR5	0.2233	0.31412	1	-0.2711
SKP2	0.49592	0.50415	1	-0.27378
UBE2D4	0.57442	0.57499	1	-0.27448
BTRC	0.82461	0.82404	0	-0.27827
TRIM2	0.9592	0.9587	0	-0.27932
FEM1B	0.92728	0.9256	0	-0.28368
USP51	0.9897	0.98966	0	-0.28444
RNF217	0.43099	0.45268	1	-0.28459
OPTN	0.12421	0.20235	1	-0.28511
RNF146	0.8066	0.80593	0	-0.28752
TRIM11	0.52409	0.52797	1	-0.28952
CBX8	0.74261	0.74243	0	-0.29097
USP45	0.6321	0.63216	0	-0.29193
KLHL36	0.32625	0.37852	1	-0.29352
TRAF2	0.75821	0.75816	0	-0.29891
PELI1	0.16737	0.25841	2	-0.30325
PRKN	0.37573	0.39463	1	-0.3058
RNF31	0.66982	0.67016	0	-0.31467
DET1	0.72082	0.72074	0	-0.32024
GAN	0.18581	0.28201	1	-0.32182
FBXO27	0.92718	0.92865	0	-0.32251
SOCS1	0.26155	0.33782	1	-0.32257
ASB9	0.79287	0.79273	0	-0.32344
RNF26	0.3201	0.37444	1	-0.32388
RAD23B	0.53168	0.53506	1	-0.32577
TRIM33	0.93254	0.93087	0	-0.32659
VPS18	0.15859	0.24668	2	-0.32828
PIAS3	0.52485	0.52862	1	-0.33008
KLHL12	0.61896	0.61916	0	-0.33206
UBA1	0.40846	0.43589	1	-0.33209
RIOK3	0.57093	0.57148	1	-0.33254
USP3	0.39646	0.42736	1	-0.33271
CHFR	0.5164	0.52106	1	-0.3332
MAGEB2	0.55093	0.55297	1	-0.3345
AREL1	0.88287	0.88173	0	-0.33621
USP11	0.94065	0.93971	0	-0.33671
PSMA5	0.93818	0.93715	0	-0.33811
FBXL7	0.87126	0.87077	0	-0.33843
GABARAP	0.97859	0.97821	0	-0.33904
MTAP	0.17379	0.26655	1	-0.34279
SENP5	0.62276	0.62316	0	-0.34313
STBD1	0.93744	0.93876	0	-0.34538
TRIM8	0.97631	0.97577	0	-0.3459
RNF128	0.37281	0.41013	1	-0.34799
CDK1	0.66813	0.66865	0	-0.34801
TRIM68	0.79057	0.79043	0	-0.34809
TNFAIP3	0.8037	0.80307	0	-0.34967
SOCS5	0.85392	0.853	0	-0.3497
EDEM1	0.566	0.56663	1	-0.35121
RNF39	0.9588	0.95826	0	-0.35403
SYVN1	0.80229	0.80263	0	-0.35487
GCLC	0.87075	0.87026	0	-0.35558
BABAM2	0.91927	0.91782	0	-0.35805
ASB12	0.74306	0.74289	0	-0.36225
UBE4A	0.4647	0.47912	1	-0.36692
RNF144A	0.86434	0.86484	0	-0.36771
STAMBPL1	0.60151	0.60144	0	-0.36787
RNF182	0.92469	0.92321	0	-0.36897
DPF1	0.94983	0.9493	0	-0.37035
WIPI1	0.9577	0.95705	0	-0.37145
NEDD4L	0.9842	0.98389	0	-0.37417
KLHL20	0.7134	0.71367	0	-0.37643
MARCH4	0.8905	0.8897	0	-0.37658
ZFAND6	0.85553	0.85603	0	-0.37708
BRCC3	0.96698	0.96695	0	-0.38068
RSPRY1	0.85046	0.84944	0	-0.38125
SMURF2	0.85277	0.85191	0	-0.3824
G2E3	0.99075	0.99081	0	-0.38689
RNF111	0.85759	0.8567	0	-0.38782
CYLD	0.86577	0.86503	0	-0.38836
FBXO44	0.92485	0.92334	0	-0.39164
FBXO8	0.85647	0.85567	0	-0.39362
ASB13	0.47057	0.48403	1	-0.39695
MID2	0.71589	0.71603	0	-0.40062
SH3RF1	0.81648	0.81562	0	-0.40163
MAGEA3	0.91446	0.91276	0	-0.4022
CDC34	0.41446	0.42639	1	-0.40521
USP14	0.90105	0.89993	0	-0.40726
TRIM6	0.031916	0.057341	1	-0.40905
DDB2	0.71984	0.71989	0	-0.41095
FBXW5	0.46132	0.47614	1	-0.41216
UBE2Q2	0.45107	0.4677	1	-0.41308
ATXN3	0.94421	0.94537	0	-0.41342
UBE2G2	0.62339	0.62367	0	-0.41528
PSMB10	0.94708	0.94636	0	-0.41737
DNAJB2	0.64724	0.64752	0	-0.41953
CACUL1	0.69331	0.69357	0	-0.42266
WSB1	0.74031	0.74019	0	-0.43041
CBX4	0.9992	0.99909	0	-0.43184
FBXO28	0.67486	0.67508	0	-0.4333
ZNRF1	0.90228	0.90106	0	-0.43586
CHD6	0.81923	0.81833	0	-0.4405
ARIH2	0.93072	0.92903	0	-0.44075
PJA2	0.71738	0.71755	0	-0.44158
USP20	0.49512	0.50344	1	-0.44661
PSMB6	0.66756	0.66809	0	-0.44686
SENP6	0.99581	0.9957	0	-0.44809
FBXO25	0.80113	0.8006	0	-0.45148
PSMB7	0.99568	0.99555	0	-0.45613
UBAP1	0.20474	0.30296	1	-0.45796
MPI	0.96984	0.96975	0	-0.45834
YOD1	0.94877	0.94815	0	-0.46069
FBXO18	0.988	0.98801	0	-0.46074
RNF135	0.78034	0.78048	0	-0.46374
TRIM32	0.66472	0.66549	0	-0.46509
TP53INP1	0.8936	0.89279	0	-0.46531
UBR7	0.82428	0.82379	0	-0.4662
RAD18	0.32318	0.37638	1	-0.46851
USP29	0.9552	0.95455	0	-0.47216
TOPORS	0.41121	0.43787	1	-0.47298
TRIM28	0.98402	0.9837	0	-0.47347
MTOR	0.64605	0.6463	0	-0.48707
UBR1	0.79553	0.7951	0	-0.48808
RAD23A	0.97777	0.97728	0	-0.48943
ATG2B	0.99398	0.99393	0	-0.49414
RBBP6	0.19058	0.28814	1	-0.49552
FBXL12	0.99316	0.99321	0	-0.49653
AMFR	0.80588	0.80525	0	-0.49875
PSMB1	0.94458	0.94371	0	-0.49937
TP53INP2	0.73565	0.73649	0	-0.50145
MAGED1	0.98222	0.98178	0	-0.50917
FBXO36	0.88096	0.88007	0	-0.51011
MALT1	0.61769	0.61816	0	-0.51076
PML	0.99684	0.99677	0	-0.5161
ANAPC4	0.12675	0.20561	1	-0.52405
CDC20	0.84121	0.83998	0	-0.52476
USP5	0.17258	0.26487	1	-0.53035
FAF1	0.98314	0.9828	0	-0.53203
UBXN1	0.75029	0.75034	0	-0.53378
UNK	0.96961	0.96955	0	-0.53526
RNF130	0.54435	0.54596	0	-0.53556
UBE2G1	0.66013	0.66054	0	-0.53816
RFFL	0.23699	0.32267	1	-0.53957
ASB6	0.95224	0.95169	0	-0.54456
USP50	0.9442	0.94326	0	-0.56361
USP22	0.99629	0.99621	0	-0.56392
UBXN6	0.97649	0.9759	0	-0.5676
UBE2J1	0.88891	0.88801	0	-0.57062
DVL2	0.62527	0.62555	0	-0.57388
CACYBP	0.74715	0.74705	0	-0.57411
EPN1	0.66128	0.66188	0	-0.57881
PCGF3	0.42921	0.45148	1	-0.58464
UBE2F	0.97561	0.97515	0	-0.58751
RNF149	0.9915	0.99204	0	-0.60533
ARIH1	0.98742	0.98735	0	-0.60572
XIAP	0.38898	0.42182	1	-0.60647
UBE2J2	0.94621	0.94546	0	-0.61112
RNF123	0.87557	0.875	0	-0.62965
TRAF4	0.97299	0.97274	0	-0.63198
USP38	0.92601	0.92747	0	-0.63493
USP32	0.85898	0.85807	0	-0.63546
SPOP	0.77683	0.77804	0	-0.65262
USP54	0.38709	0.42053	1	-0.65561
SQSTM1	0.97135	0.97123	0	-0.65834
SENP8	0.97977	0.97923	0	-0.6682
SOCS6	0.99889	0.99884	0	-0.67392
USP9Y	0.98958	0.98958	0	-0.69023
UBE4B	0.8655	0.86483	0	-0.70042
CDC16	0.91993	0.92103	0	-0.70458
MARCH1	0.77612	0.77746	0	-0.71075
FBXO15	0.47907	0.47599	0	-0.75184
BAP1	0.99562	0.99546	0	-0.75199
RNF7	0.99832	0.99826	0	-0.7528
CLTC	0.60348	0.6037	0	-0.76662
HECTD2	0.94471	0.94392	0	-0.76863
ANAPC2	0.68474	0.68496	0	-0.77175
USP37	0.99906	0.99899	0	-0.77684
UBE2O	0.97429	0.97502	0	-0.79399
PSMA7	0.99547	0.99617	0	-0.84819
FBXW7	0.99996	0.99999	0	-0.85069
PSMA3	0.88578	0.88663	0	-0.85789
FZR1	0.99951	0.9994	0	-0.87389
ATG4B	0.82123	0.82163	0	-0.87496
PSMA4	0.99113	0.99166	0	-0.88182
USP25	0.97516	0.97474	0	-0.91308
PSMB3	0.96572	0.9659	0	-0.95222
PSMA2	0.9035	0.90222	0	-0.98978
MID1	0.99611	0.99676	0	-1.0106
PSMB5	0.99985	0.99984	0	-1.0354
PSMB2	0.96731	0.96722	0	-1.0568
DTL	1	1	0	-1.1622
FBXO33	0.95723	0.95814	0	-1.1809
PSMB4	1	1	0	-1.2203
USP9X	0.99997	1	0	-1.3092
MEX3C	0.95749	0.9568	0	-1.3691
PSMD4	0.99988	0.99991	0	-1.5154
CUL3	1	1	0	-1.5312
PLK1	0.99992	0.99992	0	-1.769
FBXO5	0.99994	0.99996	0	-1.9277
PSMA6	0.99995	0.99997	0	-2.0139
PSMD7	0.81717	0.8162	0	-2.0216
PSMD14	0.99973	0.9997	0	-2.3473
ETFA	0.99705	0.99708	0	-6.6862
P4HB	0.99775	0.99782	0	-7.0272
SLC10A4	0.9987	0.99873	0	-7.3981
GPT2	0.99941	0.99949	0	-7.6513

## Sheet: Supplementary data_5i
Figure_4c_d_Genetic_Knock_Out_Screen_Day 6 GFP high
Gene	Score	p-value	Good sgRNA	logFC
MGRN1	1.544e-11	4.9587e-06	6	1.5432
NSD3	2.0502e-08	4.9587e-06	5	1.2489
MKRN1	1.4596e-05	9.4216e-05	5	0.9228
UBA2	1.684e-05	0.00012397	5	0.87522
PPIL2	2.4491e-05	0.00016364	5	0.86179
RFWD2	2.5931e-05	0.00018347	6	0.77444
MDM2	3.61e-05	0.00023306	5	1.0762
MDM4	0.00011663	0.0006496	6	0.68137
USP39	0.0001282	0.0007091	5	0.69279
RABGEF1	0.00013742	0.00077852	6	0.65111
DDA1	0.00014174	0.00081819	6	0.47473
CDK2	0.00022282	0.001086	4	0.49813
TRIM24	0.00028638	0.0014132	4	0.76225
UBE2I	0.00029415	0.0014529	5	0.7661
COPS6	0.00033797	0.0017108	5	0.69805
UFSP1	0.00063876	0.0032083	4	0.70887
TBL1XR1	0.00080689	0.0041505	6	0.39912
USP7	0.00092126	0.0047455	5	0.46239
ZC3HC1	0.0016128	0.0080084	6	0.49671
UBOX5	0.0016656	0.0081968	3	0.38489
USP1	0.0017939	0.0088216	5	0.56699
E4F1	0.003001	0.013622	5	0.44282
GLMN	0.0030154	0.013691	5	0.64274
TRIM56	0.0032401	0.014405	5	0.61968
SKP1	0.0033037	0.014653	3	0.27454
CDCA3	0.0033173	0.014693	4	0.51871
UBE2V1	0.003414	0.01502	4	0.62271
USP18	0.0039178	0.016914	5	0.48769
SIAH2	0.003936	0.016954	5	0.32276
UBE3C	0.0040207	0.017222	4	0.36458
RNF170	0.0040591	0.01738	5	0.51851
ANKIB1	0.0045697	0.019215	3	0.06356
PJA1	0.0046113	0.019354	4	0.42491
ASB15	0.0047796	0.0198	5	0.4833
RNF10	0.0048166	0.019929	5	0.59472
SAE1	0.0053306	0.021903	5	0.58856
TRAF3	0.0054465	0.022319	5	0.42094
UFC1	0.0054717	0.022399	5	0.53055
FBXO42	0.0055701	0.022825	4	0.60684
UBE2C	0.0058303	0.023807	5	0.53574
ZNRF2	0.0059153	0.024104	4	0.48244
GAN	0.0059924	0.024352	2	-0.50741
FBXO24	0.0062951	0.025404	5	0.48914
MUL1	0.0069852	0.027129	4	0.38947
STUB1	0.0085519	0.03311	4	0.43901
FEM1A	0.0089312	0.034319	4	0.36241
ULK1	0.0093818	0.035757	5	0.36848
UBE2J1	0.010495	0.039705	5	0.39552
PRPF19	0.012252	0.042174	3	0.52542
CNOT4	0.011711	0.043434	5	0.44169
UBA5	0.01179	0.043781	5	0.21487
CUL1	0.011993	0.044614	5	0.43234
UBE2E3	0.012035	0.044772	4	0.41086
KDM2B	0.012046	0.044822	5	0.45035
DPF2	0.012394	0.046002	5	0.34817
DDB1	0.012482	0.046349	5	0.28095
UBE3B	0.012593	0.046726	2	-0.14582
ANAPC5	0.014138	0.052082	4	0.36803
UBXN1	0.014705	0.054174	3	0.13562
LRRC41	0.014997	0.055295	5	0.42646
FBXL6	0.015336	0.056356	4	0.43682
RNF185	0.015987	0.058508	5	0.23471
AUP1	0.017083	0.06194	4	0.4234
UFD1	0.017375	0.062971	4	0.53425
UBE4B	0.017522	0.063556	4	0.46507
FBXL13	0.017744	0.06431	4	0.41648
PDZRN4	0.020533	0.06548	2	0.00038376
USP34	0.021006	0.06668	4	0.42058
TRAF5	0.018589	0.066849	5	0.22732
RNF139	0.019276	0.06912	4	0.41803
CCNF	0.019434	0.069655	4	0.46659
WSB2	0.019913	0.071332	4	0.42285
PLK3	0.02157	0.076568	3	0.1224
CACYBP	0.021911	0.07754	4	0.4052
FYCO1	0.025287	0.077837	4	0.24513
MYCBP2	0.025331	0.077946	3	0.45181
DTX2	0.02231	0.078512	4	0.40265
USP47	0.026458	0.080684	3	0.49787
USP50	0.026291	0.088281	4	0.43081
BRCA1	0.027159	0.090522	1	-0.29474
RICTOR	0.028513	0.093616	4	0.30852
ELOC	0.031658	0.094558	4	0.35496
RNF141	0.03313	0.098317	4	0.2486
NSMCE2	0.030804	0.098862	4	0.36042
TAX1BP1	0.031282	0.10008	3	0.14388
OTUD3	0.031417	0.10028	3	0.33921
MAP1LC3A	0.031881	0.1013	4	0.32208
TRIM7	0.034382	0.10696	4	0.29879
OTUD6B	0.035146	0.1086	4	0.33498
TATDN1	0.035903	0.11017	4	0.39277
CACUL1	0.036757	0.11193	4	0.27226
SIAH1	0.036829	0.11211	4	0.31025
HERC1	0.037815	0.1144	4	0.29575
KLHL9	0.03797	0.11472	3	0.17738
UEVLD	0.038582	0.11614	4	0.33657
CGRRF1	0.038691	0.1164	4	0.36261
ANAPC7	0.038818	0.11656	4	0.28326
UBR7	0.039485	0.11807	2	-0.54875
TNIP2	0.039496	0.11811	4	0.33699
FBXL7	0.040615	0.12075	4	0.28691
FBXW11	0.040846	0.12123	2	-0.25861
RNF133	0.041275	0.12213	3	0.28807
RNF145	0.041933	0.12368	4	0.27896
RAPSN	0.043006	0.12606	4	0.36402
CUL2	0.044029	0.12858	3	0.3233
MTOR	0.044274	0.1291	2	-0.027774
KLHL12	0.04479	0.13029	4	0.36124
AKTIP	0.044921	0.13063	3	0.11183
UBE2Q2	0.045729	0.13255	4	0.41119
USP46	0.046276	0.13395	2	-0.25427
BAZ1B	0.047848	0.13662	4	0.37977
ASB14	0.047628	0.13716	4	0.24953
TRAF2	0.048063	0.13811	4	0.35142
USP19	0.048209	0.13842	4	0.33076
KLHL20	0.048981	0.13996	2	0.050288
CAND1	0.050624	0.14356	2	-0.12776
CDC26	0.05125	0.14495	4	0.42641
MIB2	0.051312	0.14511	3	0.4203
CTNNB1	0.052266	0.14708	2	0.00014193
UBE2E1	0.052273	0.14712	4	0.34272
OTUD7A	0.054911	0.15229	4	0.26683
TRAF7	0.055716	0.1541	4	0.23496
PSMA4	0.057059	0.15682	3	0.16899
BRAP	0.060976	0.16238	3	0.37602
TRIM23	0.060654	0.16484	4	0.28919
ZNRF1	0.060957	0.16551	3	0.072969
TP53INP2	0.064284	0.16762	2	0.28867
NEURL2	0.06219	0.16805	4	0.29631
NFX1	0.062412	0.16844	2	0.060771
SPOPL	0.06463	0.17326	4	0.20947
FBXL8	0.06507	0.17409	3	0.06695
SOCS4	0.065079	0.17411	2	-0.10813
PEX2	0.066949	0.17821	4	0.25436
OPTN	0.067297	0.17888	4	0.27068
FBXO22	0.068037	0.18039	4	0.29468
DTX1	0.068125	0.18054	4	0.28339
VPS11	0.068722	0.18172	3	0.25039
UBA7	0.068897	0.18207	2	-0.19238
ATG4D	0.068961	0.1822	3	0.27967
HERC2	0.070394	0.18543	3	0.17548
ZMYND11	0.070404	0.18544	4	0.30852
RNF167	0.070619	0.18592	4	0.30475
TRIM46	0.070806	0.18636	4	0.24848
FBXO10	0.070993	0.18678	4	0.24163
ZRANB1	0.071719	0.1883	3	0.15885
UBXN6	0.073454	0.19196	4	0.22534
RNF20	0.075189	0.19576	4	0.1849
HECTD3	0.075684	0.19678	2	0.030316
SENP7	0.075968	0.19746	4	0.29291
USP51	0.076794	0.19917	4	0.18313
FBXL17	0.077601	0.20062	2	-0.26864
OTUD7B	0.07832	0.20213	2	-0.19323
UBE2L3	0.079635	0.20493	2	0.030942
SIAH3	0.081157	0.20806	4	0.29915
ATG4B	0.083336	0.21231	2	-0.18919
HLTF	0.083572	0.21282	2	0.026543
USP30	0.084881	0.21536	2	0.040316
RBBP6	0.085419	0.21639	3	0.3018
FAF1	0.085711	0.21695	3	0.14743
RNF26	0.086138	0.21774	4	0.27135
USP45	0.086189	0.21785	3	0.20229
NEDD4	0.10371	0.22061	3	0.21641
TRIM25	0.088054	0.22129	4	0.20441
RNF24	0.089778	0.22452	4	0.33146
DTX3L	0.090102	0.22522	2	0.054832
SPSB3	0.090333	0.22572	3	0.091901
SMURF1	0.092209	0.22953	3	0.18009
FBXO41	0.09307	0.23125	3	0.24595
GSK3A	0.09329	0.23177	4	0.20534
PSMA2	0.093502	0.23215	3	-0.063795
CALR	0.094368	0.23385	3	0.20756
SHPRH	0.095236	0.23556	3	0.30444
TBL1X	0.095299	0.23574	3	0.088761
VCPIP1	0.096204	0.2377	4	0.26945
FBXW8	0.09734	0.23996	4	0.31344
AMFR	0.097887	0.24104	1	-0.13756
TRIM54	0.099177	0.24358	3	0.097254
DNAJB2	0.09918	0.24359	2	0.0459
ATG4C	0.099404	0.24408	4	0.16541
ZSWIM2	0.10047	0.24616	2	-0.078884
UCHL5	0.10126	0.2476	4	0.21602
UBL7	0.10196	0.24888	4	0.20289
UBFD1	0.11543	0.24917	3	0.38594
FBXO7	0.1022	0.2493	4	0.23529
SENP2	0.1029	0.25059	4	0.18228
RANBP2	0.10504	0.25482	4	0.19852
MAGEA4	0.11921	0.25497	2	-0.017011
SHH	0.10552	0.2558	4	0.27486
CUL9	0.10554	0.25585	3	0.19782
RNF114	0.10643	0.25767	3	0.14533
USP16	0.10818	0.26128	2	0.07351
TRIM63	0.13319	0.26582	2	0.12928
TSG101	0.11185	0.26842	4	0.23924
RNF14	0.11202	0.26874	2	-0.34519
FBXL20	0.1141	0.2729	4	0.2239
ASB4	0.1151	0.27496	4	0.19206
FBXO15	0.14375	0.27702	2	0.27088
ASB7	0.11748	0.27798	3	-0.12964
FBXO6	0.11905	0.27969	3	0.058692
MAP1LC3B	0.1192	0.27987	2	-0.6049
RAD23A	0.11964	0.28047	3	0.0096954
MTBP	0.12061	0.28163	3	-0.052906
MARCH6	0.12091	0.28196	3	0.21482
RNF122	0.12249	0.28409	2	-0.099226
USP12	0.1247	0.28694	3	0.28283
BRCC3	0.12724	0.2904	3	0.19447
RASD2	0.12848	0.29206	3	0.14517
MALT1	0.12916	0.29281	3	0.12975
ZFAND6	0.16189	0.2957	2	0.070389
FBXO8	0.13224	0.29661	2	0.014554
ATG3	0.13536	0.3006	3	0.070729
PML	0.13691	0.30265	2	-0.014273
RAD23B	0.13942	0.306	3	0.22749
UHRF2	0.13985	0.30662	2	-0.35929
IKBKG	0.15383	0.30697	3	0.22994
UBE2U	0.14344	0.311	3	0.097957
LMO7	0.14381	0.3116	3	-0.0042042
RNF144A	0.15778	0.31262	3	0.18944
USP27X	0.15819	0.31311	2	0.089967
LNX1	0.14631	0.31473	3	0.16513
ASB2	0.14715	0.31586	3	0.22017
GPT2	0.31756	0.31756	1	0.50563
TNFAIP3	0.15079	0.3205	3	-0.0068766
SUGT1	0.15084	0.32059	2	0.1301
USP33	0.1513	0.32118	3	0.09143
TRAF6	0.15192	0.32199	3	0.19118
SENP6	0.15575	0.32706	1	-0.63245
SENP1	0.15819	0.32973	2	0.045505
UBE2K	0.1716	0.33331	2	-0.031318
ZYG11B	0.16089	0.33346	3	0.20337
EIF3H	0.16271	0.3362	3	0.22483
USP17L10	0.16306	0.33654	2	-0.013213
RNF216	0.16344	0.33696	3	0.052875
TRAIP	0.17021	0.34546	2	0.10285
ASB17	0.17158	0.34713	3	0.1198
LONRF1	0.17382	0.34996	3	0.15046
ASB12	0.1749	0.35142	2	-0.13099
RNF34	0.17684	0.35377	3	0.21005
PCGF6	0.17873	0.35647	2	-0.51542
CDK1	0.17962	0.35746	3	-0.13336
OTUD1	0.18112	0.35945	3	0.1611
NEDD8	0.1835	0.36232	3	0.045744
FBXW5	0.18563	0.36488	3	0.055731
ANAPC13	0.18706	0.36672	1	-0.063765
LNX2	0.18808	0.36818	3	0.13974
RNF2	0.18943	0.36975	2	-0.023979
BIRC3	0.19061	0.37132	2	-0.031653
PARP11	0.19179	0.37291	1	-0.088081
MAFK	0.19184	0.37297	3	-0.036148
FBXO21	0.19415	0.3758	2	-0.12068
TRIM35	0.19533	0.37705	2	-0.12593
TRIM6-TRIM34	0.1961	0.37787	3	0.087528
USP32	0.19617	0.37793	3	0.183
CAND2	0.19663	0.37863	3	0.17644
RNF150	0.20053	0.38304	3	-0.032508
TRIM55	0.20132	0.38419	3	-0.006047
TRIM10	0.20235	0.3856	2	-0.10148
TRIM33	0.20352	0.38698	1	-0.137
HIPK2	0.20573	0.39001	3	0.087903
HUWE1	0.20585	0.39012	1	-0.54904
ASB11	0.20653	0.39113	3	0.11594
FUS	0.20694	0.39166	3	0.1663
SYVN1	0.21191	0.39207	3	0.14517
FBXO16	0.21424	0.39565	2	0.018772
UBR3	0.21164	0.39708	2	-0.079759
FBXO28	0.21563	0.40197	2	-0.070259
TRIM17	0.21965	0.4036	3	0.13565
UBE2T	0.22183	0.40657	2	-0.06055
FBXL21	0.21957	0.40708	3	0.19498
ATXN3	0.2197	0.40724	2	-0.68653
FBXL3	0.21999	0.40772	3	0.070148
ZNRF4	0.22247	0.4109	3	0.15114
USP24	0.22427	0.41333	1	-0.22141
SPSB4	0.22655	0.41645	2	-0.035902
USP15	0.22664	0.41663	2	-0.073337
FAM105A	0.23081	0.42209	3	0.13862
BIRC2	0.23108	0.42243	1	-0.13285
FBXO32	0.23222	0.42371	3	0.14385
SKP2	0.23249	0.42408	3	0.19677
MAGEA8	0.23447	0.42646	3	0.13883
ATG7	0.23673	0.42912	2	-0.056121
RNF32	0.23756	0.43029	3	0.022375
TBC1D1	0.24489	0.43185	2	-0.24679
FBXW2	0.23926	0.43245	3	-0.041248
WWP1	0.24011	0.43361	3	0.17938
UBE2Q1	0.2431	0.4373	3	0.013115
USP10	0.24345	0.43789	2	0.0059367
WDR5B	0.24352	0.43796	3	-0.00052018
USP28	0.24395	0.4385	3	0.057105
MARCH8	0.25442	0.43964	2	-0.13528
UHRF1	0.2461	0.44107	3	0.16728
RNF123	0.24653	0.44154	3	0.14719
GABARAPL1	0.24669	0.44177	2	0.00044972
KMT2C	0.25962	0.44382	2	-0.15468
FBXL5	0.25257	0.44909	3	0.080212
USP37	0.25455	0.45137	1	-0.31889
FUNDC1	0.25513	0.45207	2	-0.19278
PEX10	0.25517	0.4521	3	0.083611
GSK3B	0.25778	0.45556	3	-0.078463
UBE2D2	0.25785	0.45562	2	-0.083243
RNF11	0.25953	0.4576	3	-0.012079
FBXL12	0.26171	0.45988	3	-0.20696
VHL	0.26247	0.46063	2	-0.22852
USP42	0.26391	0.4625	3	-0.025557
UBXN4	0.26473	0.46355	3	0.18052
RFFL	0.26611	0.46495	3	0.17609
USP21	0.26768	0.4668	1	-0.19452
PAN2	0.26985	0.46944	2	0.069222
UBE3A	0.27202	0.47183	1	-0.37906
OTULIN	0.2763	0.47742	3	0.14466
IRF9	0.27633	0.47751	2	0.019288
USP35	0.29996	0.47761	2	-0.21859
HERC4	0.27675	0.47802	3	-0.11253
USP20	0.27724	0.47857	2	-0.020007
TRIM3	0.27741	0.47872	2	0.1157
FBXL2	0.27848	0.47987	2	0.0047338
SUMO2	0.30732	0.48359	2	0.12702
MTAP	0.28465	0.48651	2	-0.14558
FBXO40	0.2849	0.48683	2	-0.17025
RAB40C	0.31272	0.4883	2	-0.031883
MYSM1	0.28661	0.48877	3	0.18007
UBE2D3	0.28751	0.48978	3	0.18885
PSMB10	0.28865	0.49095	2	0.0054784
ASPSCR1	0.28931	0.4917	3	0.093016
EIF3F	0.31857	0.49327	1	-0.35304
PSMB2	0.29157	0.49439	3	0.095652
MRPL49	0.29232	0.49535	2	-0.15758
UBE2QL1	0.29338	0.49667	2	-0.29097
RNF41	0.29381	0.49711	2	-0.093598
MKRN3	0.29429	0.49772	3	0.055441
AREL1	0.29443	0.4979	2	0.03374
RNF125	0.29782	0.5021	2	-0.036291
RNF169	0.29897	0.50336	3	0.10976
CBLC	0.30126	0.50612	2	-0.44582
RNF115	0.30158	0.50652	3	0.11761
MID1	0.34182	0.51237	2	0.012987
RNF220	0.30758	0.51367	2	-0.2739
UBL5	0.31009	0.51682	1	-0.047232
UBR5	0.3103	0.51704	3	0.10294
CHFR	0.31076	0.51757	3	-0.028896
UBE2H	0.31215	0.51911	2	-0.37675
CUL5	0.31421	0.52183	2	-0.14103
BECN1	0.31583	0.52369	3	-0.053337
CDC16	0.31832	0.52661	1	-0.040994
HECW2	0.31907	0.52771	3	0.11062
SOCS3	0.32	0.52854	3	0.10488
RNF166	0.32543	0.53471	2	-0.52859
SPSB2	0.32545	0.53476	1	-0.18257
USP40	0.33051	0.54068	2	-0.041502
GGA1	0.33165	0.5422	3	0.083688
TNIP3	0.33446	0.54556	3	0.031399
PLK2	0.33654	0.54785	1	-0.31975
RNF149	0.38489	0.5487	2	0.026276
HDAC6	0.33754	0.54908	2	0.031611
NSFL1C	0.33927	0.55111	2	0.051033
ATG12	0.33962	0.55149	3	0.16076
USP4	0.3881	0.55154	2	0.098011
CDC23	0.39132	0.55428	2	0.03894
UBR1	0.34386	0.55623	3	0.14271
GABARAPL2	0.5261	0.55758	1	0.058234
USP29	0.34622	0.55868	3	0.1302
FEM1B	0.34735	0.55981	2	0.14735
SOCS1	0.34846	0.56137	1	-0.15419
UBE2V2	0.35043	0.56287	1	0.00014246
TRIM8	0.3537	0.56489	2	-0.57249
PSMA1	0.35826	0.56764	1	-0.085934
ZNRF3	0.36311	0.5712	2	0.040433
RNF6	0.36523	0.57259	2	-0.1915
RIOK3	0.366	0.57312	1	-0.1562
RNF183	0.41699	0.57623	2	-0.1115
USP8	0.37272	0.57754	2	-0.097703
PAK6	0.41994	0.57891	2	-0.050415
KLHL36	0.38127	0.58324	1	-0.1281
UBE2W	0.42897	0.58674	1	-0.29328
VPS18	0.38785	0.5879	2	-0.16055
ATG5	0.38878	0.58862	2	-0.18037
TOLLIP	0.39055	0.58981	2	0.014375
PJA2	0.39158	0.59056	1	-0.16643
ZFPL1	0.39342	0.5917	2	-0.44216
DTX4	0.39571	0.59329	2	0.04141
SOCS7	0.40083	0.59652	1	-0.34198
NDN	0.40359	0.59816	1	-0.40584
GCLC	0.40487	0.59882	2	-0.27819
EDEM1	0.40602	0.59949	2	-0.017045
VPS41	0.40659	0.59992	2	-0.038931
RNF103	0.44454	0.60002	1	0.080905
UBA1	0.40815	0.60112	1	-0.095244
UBE2B	0.41359	0.6048	1	-0.19523
RCHY1	0.41458	0.60546	2	-0.40331
ATG2A	0.41686	0.60702	2	-0.075424
ART1	0.41914	0.60872	2	0.041509
RNF31	0.42199	0.61064	2	0.039691
FBXO25	0.43668	0.62049	1	0.0032568
RNF128	0.43755	0.62108	2	0.018704
RNF181	0.43842	0.62164	1	-0.38096
PIAS1	0.43842	0.62164	2	0.086054
ATG16L2	0.44125	0.62363	2	-0.087266
TNIP1	0.44622	0.62685	2	-0.14972
MAGEH1	0.44632	0.62692	2	-0.39968
SUMO4	0.47699	0.6282	2	-0.1578
MAGEA10	0.44965	0.62913	1	-0.072475
PRPF8	0.47956	0.63032	2	-0.062325
PSMB11	0.45138	0.63039	2	-0.072927
TBC1D5	0.45222	0.63097	1	-0.053656
ANAPC1	0.4525	0.63124	2	-0.13295
CUEDC2	0.45363	0.63234	2	-0.43856
CBLL1	0.45477	0.63316	1	-0.0080321
FBXL16	0.45562	0.63371	1	-0.31376
USP31	0.45643	0.6342	2	-0.39115
TRIM11	0.45985	0.63664	2	-0.33288
MARCH2	0.46146	0.63789	2	0.04515
USP14	0.46237	0.63843	1	-0.39754
SENP5	0.46369	0.63938	2	-0.40692
PSMA8	0.46815	0.64235	2	-0.36153
TRIM6	0.63831	0.64382	1	-0.24509
UBXN7	0.47426	0.64653	2	-0.3603
BIRC7	0.47482	0.64689	2	0.038042
FBXO43	0.47485	0.64691	2	-0.077748
OTUB2	0.4765	0.64792	2	0.023718
BABAM2	0.47895	0.64961	1	0.012781
ASB1	0.50664	0.65373	2	0.057734
TAF1D	0.48708	0.65536	1	-0.33171
RSPRY1	0.49027	0.65727	2	-0.083374
MAGEA3	0.49271	0.65897	1	-0.78667
ATG9B	0.49465	0.66041	2	0.056079
CUL4A	0.49829	0.66301	2	-0.29887
RNF152	0.49957	0.66401	2	-0.12512
CHMP3	0.6124	0.66671	1	-0.28768
SOCS2	0.50392	0.66686	2	0.054565
TRAF4	0.5046	0.66737	1	0.00021457
USP2	0.52831	0.67254	2	0.016131
HERC3	0.51206	0.67265	2	-0.0069209
ANAPC4	0.51239	0.67293	2	-0.39105
PIAS3	0.51317	0.67345	1	-0.083724
USP38	0.53204	0.67601	2	0.012343
USP9Y	0.51702	0.67622	2	0.12282
TRIM45	0.51799	0.67687	2	0.024815
TRIM39	0.52282	0.68015	2	-0.50101
BTBD1	0.52313	0.68038	1	-0.36168
RNF25	0.52496	0.68167	2	-0.005214
RNF217	0.5303	0.68565	2	0.10941
ATG13	0.53136	0.68645	2	-0.34936
USP5	0.53218	0.68702	1	-0.39593
PSMB6	0.53242	0.6872	2	-0.38073
FBXO30	0.53349	0.6879	2	0.030796
MAGEB4	0.53367	0.68805	1	-0.058959
PCGF3	0.53402	0.68827	2	-0.15415
RAF1	0.53455	0.68871	2	0.042602
MARCH4	0.53591	0.68979	1	-0.5121
FANCL	0.53667	0.69028	2	0.16335
RBX1	0.5372	0.69077	2	-0.77575
CHD6	0.53813	0.69142	1	-0.20509
TRIM36	0.54142	0.69376	2	-0.24618
HERC6	0.54195	0.69416	2	-0.066091
PSMA5	0.54548	0.69677	1	0.098597
RNF44	0.54912	0.69943	1	0.0015101
FBXO4	0.55926	0.70147	2	-0.0038689
FADS1	0.55346	0.7026	1	-0.22178
TRIM21	0.55348	0.70262	2	0.035775
RIT1	0.55418	0.70328	2	0.083623
SHARPIN	0.55453	0.70356	2	-0.217
TRIM26	0.55972	0.70769	2	-0.20776
UBE4A	0.56076	0.70864	2	-0.11072
PIAS4	0.5694	0.70933	1	-0.096998
FRK	0.56283	0.71022	2	-0.067468
FBXW10	0.57045	0.71578	1	-0.27834
TTC3	0.57115	0.71634	1	-0.51978
RNF126	0.57737	0.72105	1	-0.63423
TRIM13	0.5782	0.72178	2	-0.012934
FBXO11	0.57871	0.72215	2	-0.065151
TRIM9	0.58175	0.72424	2	-0.0088268
USP43	0.58216	0.72459	1	-0.21986
ATG10	0.58284	0.72516	2	-0.50399
MIB1	0.58327	0.72556	2	0.1233
USPL1	0.58377	0.72587	2	-0.21862
RING1	0.61846	0.72725	1	-0.52983
HECTD2	0.5869	0.72835	2	-0.24307
SMURF2	0.58892	0.72998	1	-0.40421
MAN1B1	0.5936	0.73314	1	-0.16197
FAM110A	0.59581	0.73485	2	0.043802
RNF130	0.59929	0.73757	2	-0.26006
STAMBPL1	0.60572	0.7426	2	-0.092143
UBAP2	0.60737	0.74383	2	-0.20842
USP26	0.65997	0.74387	1	-0.25567
USP53	0.60768	0.74406	2	-0.50272
RNF144B	0.60995	0.74589	1	-0.34987
MEX3C	0.61062	0.74635	2	-0.45412
RNF111	0.61251	0.74779	1	-0.20074
FBXO33	0.67218	0.74918	1	-0.24041
PSMA7	0.68074	0.75293	1	-0.01212
RNF146	0.61938	0.7533	2	-0.27578
PSMA3	0.62083	0.75439	2	-0.36383
FBXO27	0.62516	0.7575	2	-0.37333
MNAT1	0.62575	0.75795	1	-0.12652
BAZ1A	0.62612	0.75813	2	0.10347
RNF38	0.62823	0.75978	2	0.055199
UBE2D4	0.62899	0.76045	2	-0.082325
PSMB7	0.63192	0.76295	1	-0.42836
ATG16L1	0.70361	0.76336	1	-0.13967
MARCH1	0.70405	0.76358	1	0.12832
RC3H2	0.70449	0.76398	1	0.12395
TRIM2	0.63436	0.76478	1	-0.15554
USP48	0.63739	0.7672	1	-0.12252
PLK5	0.64129	0.77057	2	-0.037312
MAP3K1	0.64597	0.77425	2	-0.18055
RNF19B	0.64697	0.77512	1	-0.13406
CISH	0.72764	0.7753	1	-0.20767
NOSIP	0.64783	0.77575	2	0.0025865
HECW1	0.64874	0.77644	1	-0.27977
FBXO36	0.64876	0.77646	2	-0.15964
PSMB9	0.73258	0.77752	1	-0.70843
MAPK15	0.65459	0.78118	1	-0.22678
UBE3D	0.65575	0.78211	1	-0.30344
UBD	0.65979	0.78554	2	0.043889
FBXO45	0.66207	0.78762	2	-0.44927
SH3RF1	0.66524	0.79016	2	0.034928
DCUN1D2	0.6693	0.79301	2	0.054788
DTL	0.67421	0.79681	2	-1.1359
ASB8	0.67773	0.79906	1	-0.0039039
TRIM42	0.68372	0.80099	1	-0.0094419
WIPI1	0.68854	0.80241	1	-0.33032
FBXO3	0.7006	0.80636	1	-0.20379
JOSD2	0.78476	0.80695	1	-0.32726
EPN1	0.70419	0.80752	1	-0.35903
TRIM62	0.71426	0.81079	1	-0.41185
NEDD4L	0.71722	0.81176	1	-0.07877
USP13	0.79454	0.81308	1	-0.43258
SUMO3	0.72162	0.81313	1	-0.11986
UBE2G2	0.72452	0.81412	1	-0.39717
MID2	0.73166	0.81679	1	-0.41101
PHF7	0.73307	0.81726	1	-0.17818
VPS8	0.73818	0.81913	1	-0.16965
UCHL3	0.74093	0.82008	1	-0.087203
G2E3	0.74412	0.82116	1	-0.44591
CBL	0.74637	0.8221	1	-0.044296
UBE2D1	0.80901	0.82274	1	-0.66592
MAGEB3	0.75826	0.82627	1	-0.2378
CBX8	0.76126	0.82726	1	-0.086505
USP54	0.76381	0.82825	1	-0.058152
RNF40	0.8173	0.8285	1	-0.19773
TRIP12	0.76676	0.82947	1	-0.6492
RNF186	0.77215	0.83144	1	-0.051965
RNF135	0.77582	0.83322	1	-0.080048
TRIM32	0.78144	0.83543	1	-0.13773
RNF182	0.7904	0.83886	1	-0.55924
UBE2M	0.79117	0.83913	1	-0.41479
MAGEL2	0.79609	0.84098	1	-0.24072
UBE2J2	0.79646	0.84117	1	-0.0029694
ATG14	0.79795	0.84177	1	-0.067121
UBE2E2	0.79906	0.84219	1	-0.13744
BARD1	0.80091	0.84315	1	-0.40362
TRIM27	0.80237	0.84378	1	-0.3203
USP49	0.80382	0.84438	1	-0.034809
MAGEA1	0.80599	0.84544	1	-0.3524
RBCK1	0.81132	0.84779	1	-0.12936
RAG1	0.8148	0.84938	1	-0.40665
ASB5	0.81823	0.85102	1	-0.10043
DCST1	0.81891	0.85137	1	-0.22051
ZYG11A	0.81958	0.85174	1	-0.42542
MPI	0.8216	0.85288	1	-0.32338
ATG101	0.82917	0.85664	1	0.068056
UBA6	0.83046	0.85743	1	-0.37885
USP9X	0.8311	0.8577	1	-0.46485
MED8	0.83174	0.85806	1	-0.041607
PEX12	0.83206	0.8582	1	-0.092487
FBXO38	0.83647	0.86022	1	-0.23217
RNF168	0.83678	0.86038	1	-0.2004
SPOP	0.86068	0.86271	1	-0.061959
ZFAND3	0.842	0.86299	1	0.088048
FBXO46	0.8429	0.86351	1	0.028628
DDB2	0.845	0.86472	1	-0.024119
MAGEA6	0.8453	0.86489	1	-0.54422
PLK4	0.84912	0.86726	1	-0.28438
WIPI2	0.86711	0.86794	1	-0.0017429
LRSAM1	0.85259	0.86936	1	0.014685
RNF8	0.87081	0.87151	1	-0.10451
TRIM41	0.86041	0.87421	1	-0.2016
FBXL15	0.86312	0.87594	1	-0.070006
STBD1	0.87531	0.87612	1	0.10443
CDC34	0.87664	0.87748	1	-0.46241
ZFYVE19	0.87686	0.87774	1	0.13769
OTUD4	0.86736	0.87858	1	-0.076506
MAGEB2	0.86814	0.8791	1	-0.17011
USP22	0.8684	0.87937	1	-0.32896
WWP2	0.87174	0.8816	1	-0.25316
ATG2B	0.87626	0.8846	1	-0.29846
RNF7	0.87675	0.88487	1	-0.55368
ANAPC11	0.87749	0.88525	1	-0.19308
UBE2R2	0.88088	0.88749	1	-0.42441
FBXO9	0.89169	0.89225	0	-0.47369
RNF5	0.88946	0.89338	1	-0.37794
USP25	0.88991	0.89377	1	-0.058221
RNF19A	0.89147	0.89509	1	-0.22494
UBE2Z	0.89732	0.89758	0	-0.22182
PELI1	0.89518	0.89783	1	-0.42678
GXYLT2	0.89716	0.89822	0	-6.6919
CCT2	0.89716	0.89822	0	-6.6919
FBXO2	0.89603	0.89838	1	-0.078832
INPP5A	0.89775	0.89878	0	-6.7017
USP36	0.8971	0.89921	1	-0.45036
RNF138	0.89773	0.89981	1	-0.42487
UBE2F	0.89878	0.90053	1	-0.95889
PSMB5	0.90032	0.90105	0	-0.46415
TP53INP1	0.89961	0.90122	1	0.085696
SLC2A12	0.90092	0.90187	0	-6.7779
ACSL6	0.90092	0.90187	0	-6.7779
ENC1	0.90085	0.90215	1	-0.19011
ATG9A	0.90105	0.90227	1	-0.30086
KCTD8	0.90174	0.90256	0	-6.8055
NBR1	0.90187	0.90288	1	-0.29602
ARIH1	0.90268	0.90358	1	-0.49597
UBAP1	0.90309	0.90387	1	-0.5301
UBAC1	0.90349	0.90423	1	-0.10994
UBE2L6	0.90369	0.90442	1	-0.37598
UBE2G1	0.90429	0.90498	1	-0.56547
MAGED2	0.90488	0.90544	0	-0.28783
ASB18	0.90568	0.90612	1	-0.20306
PNPLA2	0.9062	0.90701	0	-6.9277
DCAF15	0.90705	0.90734	1	-0.21713
CDC20	0.90743	0.9076	1	-0.83882
ASB6	0.90955	0.9092	1	-0.15431
PIAS2	0.91087	0.91039	1	-0.21121
ZNF3	0.91207	0.9126	0	-7.009
MPND	0.91232	0.9132	0	-0.089705
MARCH7	0.91492	0.91382	1	-0.17515
RNF4	0.91582	0.91463	1	0.02635
FBXO17	0.91848	0.91736	1	0.039765
FBXO34	0.92038	0.91923	1	-0.1021
SQSTM1	0.92106	0.91992	1	-0.13565
ETFA	0.91982	0.92034	0	-7.2081
ATRX	0.92157	0.92035	1	0.055148
RNF121	0.92085	0.92176	0	-0.37916
FBXW4	0.9234	0.9221	0	0.056905
PSMB4	0.92439	0.92323	0	-0.72277
HACE1	0.92472	0.92352	0	-0.2432
TRIM28	0.92505	0.92383	0	-0.20813
NAE1	0.92618	0.92487	0	-0.25264
EPN2	0.92777	0.9263	0	-0.21753
SOCS5	0.92793	0.92641	0	-0.34989
TRIM68	0.92824	0.92664	0	-0.017869
USP11	0.92855	0.9269	0	-0.04001
KDM2A	0.93087	0.92949	0	-0.25381
P4HB	0.93261	0.93303	0	-7.55
SPSB1	0.93472	0.93358	0	-0.38025
RAB40B	0.93573	0.93464	0	-0.070261
UBE2O	0.93379	0.93492	0	-0.88903
MAGEF1	0.93406	0.93519	0	-0.40519
LONRF3	0.93771	0.93673	0	-0.31827
TPT1	0.93785	0.93689	0	-0.079578
PDZRN3	0.93827	0.93737	0	-0.28271
ASB13	0.94004	0.93927	0	-0.42439
NHLRC1	0.94085	0.94001	0	-0.15874
N4BP1	0.94138	0.94049	0	-0.20962
KCMF1	0.94009	0.94131	0	-0.10501
MARCH11	0.94256	0.94184	0	-0.080513
TOPORS	0.94308	0.94234	0	0.033092
PSMA6	0.94372	0.94295	0	-0.48384
RNF13	0.94549	0.94495	0	-0.71686
SLC10A4	0.94494	0.94511	0	-7.9217
CUL4B	0.94722	0.94668	0	-0.79707
PSMB1	0.94806	0.94759	0	-0.35266
FBXO31	0.94878	0.94832	0	-0.33314
PSMB3	0.952	0.95164	0	-0.4571
PSMD4	0.953	0.95267	0	-0.54293
DCAF1	0.95344	0.95314	0	-0.24089
CUL7	0.95377	0.95341	0	-0.62931
FBXO18	0.95506	0.95456	0	-0.18947
CBLB	0.95559	0.95502	0	-0.075447
UBA3	0.95611	0.95555	0	-0.43825
ITCH	0.95805	0.95757	0	-0.60334
STAMBP	0.95845	0.95804	0	-0.26215
MAGEE1	0.95885	0.95847	0	-0.16208
COPS5	0.96135	0.96131	0	-0.4452
KLHL13	0.96227	0.96233	0	-0.50998
MAGEB1	0.96372	0.96399	0	-0.26271
PLK1	0.96335	0.96445	0	-0.59834
XIAP	0.96469	0.96503	0	-0.38688
COMMD3-BMI1	0.96512	0.96509	0	-0.65587
FBXL4	0.96563	0.96595	0	-0.33142
BNIP3L	0.96605	0.96629	0	-0.16787
RAD18	0.96721	0.96727	0	-0.14282
TRIM38	0.96625	0.96734	0	-0.063313
PRKN	0.96823	0.96916	0	-0.26053
BTRC	0.97189	0.97189	0	-0.21731
USP3	0.97224	0.97227	0	-0.50891
MYLIP	0.97302	0.97292	0	-0.5755
DZIP3	0.97357	0.97339	0	-0.17459
CLTC	0.97404	0.97389	0	-0.40867
DET1	0.9758	0.97552	0	-0.37727
ASB16	0.97593	0.97566	0	-0.33747
SENP8	0.97637	0.97592	0	-0.26097
CYLD	0.97959	0.97917	0	-0.13638
FBXO44	0.97986	0.97945	0	-0.44148
DPF1	0.98013	0.97968	0	-0.91568
UBE2A	0.98082	0.98031	0	-0.4469
RB1CC1	0.98113	0.98069	0	-0.51936
TBC1D25	0.98214	0.9818	0	-0.86128
SH3RF2	0.98219	0.98187	0	-0.6486
SENP3	0.98229	0.98194	0	-0.27391
FBXL14	0.98217	0.98259	0	-0.21484
ATE1	0.98324	0.98305	0	-0.47054
DVL2	0.98424	0.98407	0	-0.91885
YOD1	0.98472	0.98456	0	-0.43146
ASB9	0.98477	0.98463	0	-0.43809
OTUD6A	0.98507	0.98493	0	-0.55008
PCGF2	0.98569	0.98556	0	-0.26642
UBR2	0.9861	0.98603	0	-0.45694
RLIM	0.98618	0.9862	0	-0.22443
PSMB8	0.98649	0.98654	0	-0.6651
ARIH2	0.98672	0.98676	0	-0.6329
CBX4	0.98688	0.98697	0	-0.29381
OTUB1	0.98703	0.98709	0	-0.34976
PHRF1	0.9874	0.98739	0	-0.35557
UNK	0.98826	0.98837	0	-0.31555
MAGED1	0.98829	0.98842	0	-0.17517
UBE2S	0.9884	0.98852	0	-0.49036
ANAPC10	0.98967	0.98974	0	-0.38129
RNF39	0.99019	0.99032	0	-0.50062
GABARAP	0.99183	0.99198	0	-0.43158
ANAPC2	0.99252	0.99275	0	-0.71342
WSB1	0.99318	0.99328	0	-0.30633
CUL3	0.99327	0.99336	0	-0.42078
BAP1	0.99477	0.99476	0	-0.73816
MARCH5	0.99508	0.99502	0	-1.1171
PSMD14	0.99524	0.99512	0	-1.5582
UCHL1	0.99576	0.99567	0	-0.84328
UFSP2	0.99645	0.99645	0	-0.34468
HECTD1	0.99702	0.99702	0	-0.66495
SOCS6	0.99746	0.99741	0	-0.50341
OTUD5	0.99784	0.99775	0	-0.56845
BIRC6	0.99868	0.99858	0	-0.71902
PSMD7	0.99989	0.99993	0	-1.1587
FBXO5	0.99995	0.99997	0	-1.6517
FZR1	0.99997	0.99999	0	-1.0166
FBXW7	1	1	0	-1.0982
UBR4	0.99999	1	0	-0.82532

## Sheet: Supplementary data_5ii
Supplementary figure 5b_Genetic_Knock_Out_Screen_Day 3 mCherry high
Gene	Score	p-value	Good sgRNA	logFC
USP5	5.7797e-08	4.9615e-06	4	2.4033
UBE2A	8.1949e-07	4.9615e-06	5	0.93519
TRIP12	4.2141e-07	4.9615e-06	5	1.1696
VPS18	6.3103e-07	4.9615e-06	5	1.4061
VPS41	9.8111e-08	4.9615e-06	5	1.3377
KCMF1	2.0412e-09	4.9615e-06	5	2.741
UBA3	2.8964e-07	4.9615e-06	5	1.6159
NAE1	4.7346e-09	4.9615e-06	6	1.482
BIRC6	8.0825e-10	4.9615e-06	6	1.402
USP39	1.5727e-10	4.9615e-06	6	4.004
UBA6	1.3562e-11	4.9615e-06	6	1.569
HUWE1	2.0912e-12	4.9615e-06	6	2.6837
PPIL2	8.947e-14	4.9615e-06	6	2.6201
UBR4	2.8686e-15	4.9615e-06	6	3.5836
USP7	2.0315e-06	1.4885e-05	5	1.3763
RANBP2	2.9587e-05	0.00012404	4	1.2656
UBE2D3	7.6788e-05	0.0003225	4	1.1991
VCPIP1	0.00011979	0.00046142	4	1.1469
PRPF19	0.00034916	0.0013148	3	1.6484
SENP1	0.0005061	0.0017812	3	0.82452
OTUB1	0.0005685	0.0019896	3	1.0883
UBA1	0.0010145	0.0026247	3	1.1324
MUL1	0.0010919	0.0028132	3	0.86399
NSD3	0.0012406	0.003359	3	1.043
UBE2M	0.0014578	0.0043314	3	1.2446
USP18	0.0016052	0.0047284	3	0.81169
SIAH1	0.0017619	0.0051253	3	0.88117
RNF185	0.0022581	0.0065344	3	0.71616
HECTD1	0.0031368	0.0087274	3	0.77613
UBE2L3	0.0059951	0.014374	2	1.4343
SAE1	0.0074491	0.016755	2	0.9924
USP46	0.01016	0.018889	2	0.41635
CUL1	0.01327	0.026162	2	0.65204
ZC3HC1	0.016413	0.031392	2	0.62563
UBE2I	0.020331	0.036631	2	1.3086
SUGT1	0.020334	0.037475	2	0.63185
GLMN	0.022813	0.041662	2	0.45899
NEDD8	0.024266	0.043428	2	0.60725
MYCBP2	0.025793	0.04582	2	0.56266
USP48	0.025951	0.046991	2	0.59199
FBXW4	0.028045	0.049769	2	0.82207
ANAPC13	0.031095	0.0549	2	-0.34319
OTUD5	0.039229	0.06905	2	0.82383
UBE2U	0.04117	0.072106	2	-0.1853
MAP1LC3B	0.042486	0.07424	2	0.23077
UHRF1	0.042818	0.074785	2	0.24959
RNF186	0.043819	0.076423	2	0.64647
PRPF8	0.073722	0.090434	1	-0.071214
COPS6	0.087365	0.10184	1	0.42625
UBE2Z	0.095249	0.10861	1	0.24735
FBXO42	0.083738	0.10926	1	0.48183
FBXO15	0.11305	0.11832	1	0.034124
PCGF6	0.12103	0.12556	1	0.74807
UFD1	0.10523	0.12597	1	0.45275
PSMB7	0.12296	0.13157	1	0.059226
RNF181	0.12107	0.13886	1	-0.013094
FEM1A	0.12369	0.14088	1	0.37303
ATG3	0.12891	0.14514	1	0.60633
ZNRF1	0.1315	0.14716	1	0.16665
ATRX	0.13797	0.15236	1	0.29822
PSMD7	0.15153	0.15373	1	-6.0323
UBA2	0.14055	0.15455	1	0.94491
CDK1	0.15582	0.15761	1	0.56706
PSMA5	0.16366	0.16445	0	1.7395
HACE1	0.1546	0.16633	1	-0.17253
UBE2V1	0.1584	0.16949	1	-0.29092
ATG5	0.15966	0.17054	1	0.64713
TBL1XR1	0.16092	0.17168	1	0.65369
SUMO2	0.17451	0.17582	1	0.72467
UBE2L6	0.16595	0.17613	1	-0.21786
PJA2	0.17095	0.18004	1	0.46705
ELOC	0.17739	0.18006	1	-1.0985
UBE4A	0.17469	0.18323	1	0.10066
FUNDC1	0.17718	0.18544	1	-0.13804
RNF183	0.18361	0.18588	1	-0.11582
CDC16	0.18465	0.18681	1	0.47733
MIB2	0.17965	0.18732	1	0.31486
RNF10	0.18459	0.19176	1	-0.06004
BECN1	0.18705	0.1938	1	0.44318
SPSB2	0.1895	0.19583	1	-0.10189
TRIM39	0.19195	0.19805	1	-0.15228
CDCA3	0.19317	0.19907	1	-0.18344
CACYBP	0.19439	0.19998	1	0.13793
RNF6	0.199	0.20054	1	0.2035
MYSM1	0.19804	0.20314	1	-0.14807
PSMB5	0.20423	0.20395	0	-3.7977
CNOT4	0.20046	0.20551	1	0.60376
UBL5	0.20538	0.20609	0	1.2933
RNF24	0.20288	0.20785	1	-0.20564
MEX3C	0.20923	0.20876	0	-0.18355
PSMA3	0.20986	0.20937	0	-0.84857
DTX3L	0.2065	0.21115	1	-0.097044
MARCH1	0.21215	0.21343	1	0.037855
SOCS5	0.2125	0.21659	1	-0.24216
N4BP1	0.21616	0.21765	1	-0.66767
LNX2	0.21488	0.21883	1	0.35988
ATG16L1	0.21816	0.2194	1	0.35504
UBE3C	0.22556	0.22837	1	0.46135
ART1	0.22674	0.22955	1	0.15294
USP54	0.22791	0.23071	1	-0.050172
STAMBP	0.23143	0.23392	1	0.36539
SPOPL	0.23494	0.23727	1	0.11822
SUMO4	0.23695	0.23767	1	0.14814
DTX2	0.23611	0.23838	1	0.13558
FBXO21	0.23844	0.2406	1	0.22446
SIAH3	0.24382	0.24285	0	0.18882
UBE2H	0.24423	0.24611	1	0.67999
CUL4A	0.24539	0.24747	1	0.42009
PSMB1	0.24769	0.2496	1	0.40182
ATG12	0.25686	0.25818	1	0.27925
ITCH	0.25826	0.25874	1	0.1062
RNF114	0.25913	0.26047	1	0.048931
USP45	0.26253	0.26351	1	0.1075
ZNRF3	0.26367	0.26457	1	0.45082
TRIM63	0.26721	0.26547	0	-0.10456
RAG1	0.2648	0.26572	1	-0.034653
USP15	0.26705	0.26766	1	0.70814
OTUD4	0.26818	0.26873	1	0.23363
FBXL4	0.2693	0.26977	1	0.07502
RNF182	0.27154	0.27189	1	0.061916
OPTN	0.2749	0.27545	1	0.072346
ASB8	0.27602	0.27643	1	-0.55932
MGRN1	0.27824	0.27861	1	0.44533
BIRC2	0.27935	0.27954	1	-0.36938
UBE2V2	0.28046	0.28061	1	0.095496
RBX1	0.28293	0.28169	0	0.29361
RB1CC1	0.28268	0.28295	1	0.46651
ATG13	0.28378	0.28399	1	0.24709
FBXL2	0.28599	0.28606	1	0.12215
FBXO11	0.28709	0.28705	1	0.030901
FAM105A	0.28929	0.28937	1	-0.024855
UBE2D4	0.29039	0.29044	1	0.44722
USP19	0.29148	0.29141	1	0.50603
USP10	0.29694	0.29677	1	0.34992
FBXL3	0.29803	0.29784	1	0.056793
WWP1	0.29944	0.30133	0	0.34176
PAK6	0.30036	0.30222	0	0.011022
USP12	0.30452	0.30436	1	0.20639
UBE2E1	0.3056	0.3055	1	0.44054
TRIM33	0.304	0.30595	0	-0.29848
PSMB3	0.30805	0.30706	0	-2.4163
HERC2	0.30775	0.30768	1	0.21055
TRIM56	0.30882	0.30868	1	0.24761
RFWD2	0.30989	0.30971	1	0.30585
VPS11	0.31097	0.31083	0	0.40361
LONRF3	0.31203	0.31185	0	-0.23279
RNF39	0.3131	0.31289	0	0.15304
UBL7	0.31417	0.31408	0	-0.30321
DVL2	0.31736	0.31727	0	0.53317
RNF121	0.31844	0.32057	0	0.20967
SENP5	0.32159	0.32139	0	-0.42974
BTBD1	0.32476	0.32487	0	0.4898
UBE2D2	0.32581	0.32588	0	0.17795
TRIM24	0.32686	0.32695	0	0.32773
ZNRF4	0.32895	0.32897	0	0.218
FADS1	0.33	0.32989	0	0.14125
FAM110A	0.33104	0.33097	0	0.12856
USP49	0.33088	0.33318	0	-0.58532
TRAF7	0.33313	0.3333	0	0.30073
UBE2K	0.33176	0.33405	0	0.28822
GSK3B	0.33521	0.33551	0	0.08058
HERC4	0.33624	0.33673	0	-0.43714
RING1	0.33702	0.33952	0	0.062919
BARD1	0.33935	0.33974	0	-0.3555
FBXO34	0.3445	0.34496	0	-0.016287
TRIM17	0.344	0.34684	0	-0.079912
FBXO28	0.34961	0.34994	0	0.47591
USP47	0.35005	0.35269	0	-0.054662
USP4	0.35263	0.35528	0	-0.31646
UBOX5	0.35571	0.35582	0	0.10781
USP8	0.35672	0.35697	0	-0.049275
ASPSCR1	0.36075	0.36123	0	-0.098883
USP9Y	0.36175	0.3622	0	-0.029038
DTX1	0.36275	0.3631	0	-0.012297
CUL4B	0.36789	0.36595	0	0.16595
MTBP	0.36576	0.36601	0	0.033179
MARCH6	0.36995	0.36805	0	-0.38041
FBXO40	0.36775	0.36811	0	0.37619
FBXO24	0.37073	0.37089	0	-0.10658
UBAP2	0.37172	0.37182	0	0.12259
RNF7	0.37666	0.37636	0	0.001491
ATG14	0.38058	0.38064	0	0.33116
CAND1	0.38156	0.38164	0	0.26345
STUB1	0.38449	0.38462	0	0.0062866
CUL9	0.38644	0.38669	0	0.0086572
ATG7	0.38741	0.38756	0	0.40565
ANAPC1	0.38838	0.3885	0	-0.3004
CBX8	0.38626	0.38888	0	-0.41712
CDK2	0.39031	0.39039	0	0.22475
ZFPL1	0.39224	0.39228	0	-0.10891
FBXW11	0.39416	0.39425	0	0.34443
MARCH2	0.39512	0.3953	0	0.31588
CTNNB1	0.39281	0.3953	0	-0.071607
PARP11	0.39608	0.39631	0	0.085567
PLK1	0.39836	0.39649	0	-3.0073
ATG4B	0.39688	0.39911	0	-0.069762
OTULIN	0.40181	0.40183	0	0.25201
RNF2	0.40334	0.40547	0	0.39626
MALT1	0.40561	0.40568	0	-0.15243
KDM2A	0.41032	0.41048	0	0.19588
RNF128	0.4122	0.41265	0	-0.16077
ANAPC2	0.41055	0.4129	0	-0.61993
GABARAPL2	0.41426	0.41313	0	0.09921
USP37	0.41593	0.41645	0	-0.16691
TRIM11	0.4178	0.41834	0	0.052574
UBXN7	0.41872	0.41934	0	-0.16235
TRIM62	0.42058	0.42112	0	0.45312
COPS5	0.41926	0.42119	0	0.50041
MARCH11	0.4215	0.42205	0	-0.23284
FBXO25	0.42243	0.42317	0	0.16913
ZRANB1	0.42335	0.42398	0	0.095964
SH3RF2	0.42427	0.42481	0	0.015968
ENC1	0.42519	0.42571	0	0.12065
TRIM3	0.42703	0.42757	0	-0.18781
FBXL5	0.42886	0.42948	0	-0.04441
ATG101	0.43069	0.43117	0	0.37196
DZIP3	0.43251	0.43284	0	0.042784
UBE4B	0.43524	0.43555	0	0.21986
ZMYND11	0.43614	0.43656	0	0.12179
ASB15	0.43975	0.44004	0	0.2187
DPF1	0.44065	0.44098	0	-0.6093
USP29	0.44155	0.44179	0	0.16081
RNF13	0.44245	0.44273	0	-0.12327
ASB17	0.44781	0.44816	0	0.069924
UBXN6	0.45136	0.45211	0	-0.14228
HDAC6	0.45224	0.45312	0	0.071201
CHMP3	0.45658	0.4549	0	-0.2215
GSK3A	0.45577	0.45669	0	0.45413
DET1	0.45665	0.45747	0	0.44548
UHRF2	0.45752	0.4588	0	0.17482
FBXL21	0.45682	0.45904	0	-0.095007
FBXO43	0.4584	0.45959	0	0.13196
UBD	0.45906	0.4612	0	0.013403
ASB14	0.46102	0.46229	0	-0.089098
TRIM42	0.46276	0.46413	0	-0.50761
USP25	0.46276	0.46472	0	-0.36909
PSMB6	0.4635	0.46536	0	0.51391
SUMO3	0.4645	0.46585	0	0.057488
FBXO36	0.46536	0.46679	0	-0.36706
CDC34	0.46572	0.46753	0	0.12214
AUP1	0.46623	0.4677	0	-0.15916
ASB18	0.4714	0.47298	0	0.095526
UBE3B	0.47225	0.47399	0	-0.0070414
NDN	0.47311	0.47483	0	0.040448
RNF217	0.47396	0.47562	0	-0.27319
PRKN	0.47667	0.47873	0	-0.134
ANKIB1	0.47822	0.4798	0	0.18079
UBR5	0.47992	0.48129	0	0.56532
MKRN1	0.48076	0.48204	0	-0.066915
SKP1	0.48028	0.48249	0	0.058318
TRIM13	0.48161	0.48294	0	-0.10718
CGRRF1	0.48245	0.4838	0	-0.12183
PSMB4	0.48613	0.48441	0	-1.4897
RLIM	0.48413	0.48529	0	-0.050705
SPSB3	0.48497	0.48603	0	-0.097258
RNF169	0.48665	0.48773	0	0.024128
OTUD3	0.48749	0.48857	0	-0.0099
USP13	0.48999	0.49085	0	-0.40942
FBXO17	0.49082	0.49151	0	-0.054607
VHL	0.49331	0.49396	0	-0.30756
UBE3A	0.49414	0.49468	0	-0.10105
DTL	0.50004	0.49831	0	0.34741
PCGF3	0.50072	0.50183	0	-0.45011
RCHY1	0.50153	0.50275	0	0.30135
TRIM36	0.50317	0.50442	0	0.12893
RNF150	0.50398	0.50509	0	0.027976
RNF152	0.50479	0.50598	0	-0.53088
TRIM25	0.50722	0.50834	0	-0.052102
SENP2	0.50803	0.50909	0	-0.068727
TNIP1	0.51045	0.51139	0	-0.40994
UBE2J1	0.51286	0.5141	0	0.33858
UBE2E3	0.51366	0.51485	0	0.03071
HERC1	0.51526	0.51644	0	-0.002799
USP3	0.51606	0.51717	0	0.42858
TRAF2	0.51765	0.51878	0	-0.13453
USPL1	0.51844	0.51967	0	-0.050345
FBXO30	0.52082	0.52205	0	-0.2027
CCNF	0.5224	0.52365	0	-0.084376
RASD2	0.52397	0.52519	0	-0.36668
USP30	0.52945	0.53091	0	-0.056684
PIAS1	0.53023	0.53172	0	-0.038042
FBXL13	0.531	0.53246	0	0.39706
SPSB4	0.53178	0.53328	0	0.06753
UBE2B	0.53255	0.5341	0	0.30549
RNF41	0.5341	0.53573	0	-0.041101
USP27X	0.53541	0.53634	0	0.18871
NBR1	0.53487	0.53645	0	0.26217
ASB16	0.53564	0.53722	0	-0.21112
UFSP1	0.53641	0.53791	0	0.085976
USP40	0.53718	0.53873	0	0.16685
RAB40B	0.53871	0.54026	0	-0.14965
TBC1D5	0.54253	0.54363	0	-0.27916
RAB40C	0.54326	0.54441	0	0.10656
MAP3K1	0.54329	0.54442	0	-0.44226
KMT2C	0.5465	0.54778	0	-0.21431
KLHL36	0.54783	0.54896	0	0.27684
FBXO3	0.54933	0.55035	0	0.42906
LNX1	0.55083	0.55194	0	0.2909
ULK1	0.55307	0.55416	0	0.27639
UBE2T	0.55456	0.55574	0	-0.29288
SOCS6	0.55605	0.55735	0	-0.1017
FBXO46	0.55753	0.55882	0	0.032554
FEM1B	0.55827	0.55944	0	-0.017893
TNIP3	0.55974	0.56073	0	-0.32975
PLK4	0.56268	0.5637	0	-0.83653
FZR1	0.56304	0.56453	0	-1.0043
TRIM54	0.56414	0.56508	0	-0.08794
MAGEB4	0.56487	0.56573	0	0.33241
CDC23	0.5643	0.56574	0	0.26904
PSMB2	0.56706	0.56697	0	-0.26808
PLK5	0.56851	0.56922	0	-0.060163
FBXO10	0.56995	0.57061	0	-0.24505
UBR2	0.57068	0.57149	0	-0.16887
PAN2	0.5714	0.57218	0	0.36862
LRRC41	0.57212	0.57278	0	0.0060681
WIPI2	0.57237	0.57333	0	-0.36604
AMFR	0.57427	0.5749	0	-0.084214
TRAF6	0.5757	0.57639	0	0.24917
ATG4C	0.57641	0.57697	0	0.0091816
RNF14	0.57713	0.57765	0	0.040856
RNF220	0.57784	0.57828	0	-0.00023132
RNF32	0.57887	0.57846	0	0.21112
OTUD6B	0.57926	0.57982	0	-0.13075
SENP3	0.58192	0.58138	0	-0.33796
MAGEA3	0.5856	0.58594	0	-0.60343
USP33	0.5863	0.58656	0	0.13158
UFC1	0.5877	0.58812	0	0.28379
RNF5	0.58839	0.58889	0	-0.1415
ZNRF2	0.58909	0.58951	0	-0.20509
KLHL9	0.59048	0.59095	0	0.166
FBXO32	0.59325	0.59363	0	0.32088
PIAS3	0.59462	0.59472	0	0.1545
SH3RF1	0.59531	0.59549	0	0.066009
RNF138	0.5941	0.59579	0	-0.18538
RABGEF1	0.596	0.59614	0	0.12788
FBXO45	0.59668	0.59693	0	0.097873
USP28	0.59805	0.59827	0	0.042164
TRIM45	0.60077	0.60072	0	-0.16745
FBXW8	0.60213	0.60227	0	0.258
OTUD1	0.60348	0.60387	0	-0.33458
ATG16L2	0.60519	0.60396	0	0.21949
CHD6	0.60483	0.6051	0	0.080577
SOCS7	0.60684	0.6074	0	0.059904
RNF139	0.60751	0.60799	0	0.089835
MTOR	0.60885	0.60933	0	-1.5076
FBXO5	0.61085	0.61115	0	-0.18924
TP53INP1	0.61336	0.61207	0	0.0022313
LMO7	0.6135	0.61396	0	0.07402
RNF170	0.61613	0.61651	0	0.16314
BAZ1A	0.61679	0.61715	0	-0.11918
BAZ1B	0.61663	0.61751	0	-0.18822
DCST1	0.61776	0.61855	0	-0.17466
TRIM10	0.61875	0.61904	0	0.22514
FBXW2	0.61941	0.61973	0	-0.039336
RNF126	0.62071	0.62106	0	0.14905
MRPL49	0.62201	0.62231	0	-0.57285
FBXL7	0.62266	0.623	0	-0.13501
WWP2	0.6233	0.62364	0	-0.28549
GGA1	0.62395	0.62424	0	0.064175
KDM2B	0.6246	0.62486	0	0.15925
MAP1LC3A	0.62524	0.62555	0	-0.89646
USP16	0.62588	0.62618	0	0.37957
PSMA8	0.62653	0.62673	0	-0.08273
MAGEF1	0.6284	0.62723	0	0.084891
CHFR	0.62845	0.6285	0	0.23881
TBC1D25	0.62909	0.62913	0	0.14792
TOPORS	0.63036	0.63038	0	-0.2039
SENP8	0.63353	0.63354	0	0.27275
IKBKG	0.63382	0.63413	0	-0.32081
TRIM41	0.6348	0.63485	0	-0.092967
FBXL16	0.63543	0.63552	0	0.16039
ATG10	0.63731	0.63728	0	0.15701
FUS	0.64105	0.64109	0	0.10957
PSMA6	0.64344	0.64247	0	-3.7145
OTUB2	0.64477	0.64457	0	-0.37065
PDZRN3	0.64661	0.64637	0	-0.16322
USP17L10	0.64783	0.64774	0	0.26151
UBE2QL1	0.64967	0.64967	0	-0.11783
CDC26	0.64934	0.64973	0	0.37937
UCHL5	0.65451	0.65443	0	-0.69256
NEURL2	0.65511	0.65504	0	-0.21357
SIAH2	0.65571	0.65563	0	-0.029655
ATG9B	0.65508	0.65565	0	-0.025373
ZFAND6	0.65715	0.65603	0	0.34344
DPF2	0.6587	0.65842	0	-0.23332
TTC3	0.66226	0.66214	0	0.040502
UBE2O	0.66229	0.66279	0	-0.24878
CBLB	0.6652	0.6651	0	0.18689
FBXO31	0.66579	0.66565	0	0.034491
CALR	0.66637	0.66615	0	-0.75695
BTRC	0.66754	0.66726	0	0.070137
CAND2	0.66812	0.66792	0	0.17626
PCGF2	0.67044	0.67012	0	0.11341
RNF144B	0.67275	0.67252	0	-0.41005
NEDD4	0.6776	0.67609	0	-0.16615
RFFL	0.67633	0.67685	0	-0.090763
BNIP3L	0.67789	0.67747	0	0.1527
MDM2	0.67846	0.67811	0	0.46482
UBE2Q1	0.67959	0.67938	0	0.35619
MAGEB3	0.68185	0.68161	0	-0.33578
PDZRN4	0.68075	0.6817	0	-0.37247
USP31	0.68241	0.6822	0	0.10397
USP51	0.68631	0.68594	0	-0.078543
OTUD7B	0.68742	0.68698	0	-0.011675
CBLC	0.68908	0.68875	0	-0.10816
SOCS2	0.69018	0.68983	0	-0.10389
USP22	0.69237	0.69223	0	-0.55482
TRIM23	0.69292	0.69259	0	-0.38039
TRAF4	0.69401	0.6936	0	0.34931
TPT1	0.69564	0.69537	0	-1.558
PEX12	0.69618	0.69593	0	0.092392
RNF25	0.6978	0.69745	0	-0.46405
ANAPC5	0.70154	0.70119	0	0.0026297
USP43	0.70314	0.70275	0	-0.36026
DTX4	0.7042	0.7038	0	-0.046925
ZSWIM2	0.70473	0.7043	0	0.075395
RNF44	0.70525	0.70462	0	-0.3629
PLK3	0.70631	0.70559	0	-0.1833
E4F1	0.70788	0.70729	0	-0.31454
RAF1	0.70669	0.7074	0	-0.033032
UNK	0.7084	0.70786	0	-0.11053
RAD18	0.70893	0.70839	0	-0.024752
ANAPC10	0.70997	0.70918	0	-0.10728
UBE2R2	0.71049	0.70957	0	0.26172
COMMD3-BMI1	0.70849	0.7096	0	-0.11169
RNF4	0.71101	0.71009	0	-0.32991
FBXW5	0.71152	0.71065	0	-0.31223
BIRC7	0.71256	0.71171	0	-0.040743
MAGEA10	0.71462	0.71361	0	-0.10606
TBL1X	0.71615	0.71498	0	-0.2689
UCHL3	0.71666	0.71548	0	-0.17319
PSMB8	0.7187	0.71732	0	-0.43451
RNF216	0.72273	0.72136	0	-0.042551
AREL1	0.72323	0.72192	0	-0.57193
RSPRY1	0.72523	0.72381	0	-0.53189
WDR5B	0.72622	0.72481	0	0.015177
MAGED2	0.72491	0.72526	0	-0.21701
FBXL8	0.73163	0.73039	0	-0.1616
RNF111	0.73211	0.73092	0	-0.035613
UBXN4	0.73177	0.73221	0	-0.13707
HLTF	0.7355	0.73425	0	-0.069601
RNF8	0.73598	0.73654	0	-0.13486
NSMCE2	0.73838	0.737	0	-0.46885
FBXO41	0.73886	0.7375	0	0.18831
USP34	0.7389	0.73931	0	-0.033525
RNF11	0.74218	0.74045	0	0.08715
RNF130	0.74056	0.74099	0	-0.21886
FBXO2	0.74453	0.74288	0	-0.083829
TAX1BP1	0.74639	0.74478	0	0.10765
MAGEE1	0.74871	0.74708	0	-0.13445
UBAC1	0.74963	0.74809	0	0.018037
MARCH7	0.75101	0.74948	0	-0.039694
HECW2	0.75374	0.75224	0	0.024195
RNF115	0.756	0.75441	0	0.068571
HERC3	0.75645	0.75486	0	-0.18767
UCHL1	0.75589	0.75605	0	-0.0058864
RAPSN	0.7578	0.75633	0	0.2653
MAFK	0.75914	0.7577	0	-0.28643
TRIM7	0.76003	0.75854	0	-0.24722
UBXN1	0.76047	0.7589	0	-0.54544
SENP7	0.76092	0.75933	0	-0.42151
TRIM55	0.76224	0.76073	0	0.18236
RICTOR	0.76444	0.76303	0	0.12391
HECTD2	0.76487	0.76357	0	-0.23332
MARCH5	0.76575	0.76456	0	-0.10404
ANAPC11	0.76662	0.76542	0	-0.30591
KLHL20	0.76705	0.76592	0	0.1889
RNF19B	0.76748	0.76645	0	0.13388
CISH	0.76671	0.76699	0	0.084185
PLK2	0.76878	0.76792	0	-0.011453
PSMB11	0.76964	0.7687	0	0.040216
USP35	0.76935	0.76994	0	-0.025569
WSB2	0.7722	0.7712	0	-0.086932
RNF34	0.77263	0.77161	0	-0.0151
PML	0.7739	0.77294	0	-0.038572
UBA5	0.77516	0.77413	0	-0.18269
FYCO1	0.77383	0.77423	0	-0.03974
BRAP	0.7742	0.77463	0	-1.1332
RIOK3	0.77684	0.77566	0	-0.41089
RNF141	0.77604	0.77652	0	-0.087565
MARCH8	0.77678	0.77719	0	-0.62415
RNF135	0.77851	0.77731	0	-0.32641
RNF145	0.77975	0.77853	0	-0.020609
UBE2Q2	0.77897	0.77932	0	-0.082456
USP32	0.7814	0.7802	0	-0.071664
ZFYVE19	0.78005	0.78039	0	0.015996
ASB9	0.78263	0.78134	0	-0.1693
GCLC	0.78345	0.78214	0	-0.20777
UBE2E2	0.78467	0.78341	0	-0.36791
CUEDC2	0.78869	0.78745	0	-0.1686
MID2	0.78989	0.78869	0	-0.36954
EPN1	0.79108	0.78989	0	-0.2153
RNF123	0.79187	0.79066	0	-0.36277
UBA7	0.79226	0.79103	0	-0.17998
RAD23A	0.79423	0.79301	0	-1.0566
PJA1	0.79501	0.79366	0	-0.50328
SHARPIN	0.79733	0.79593	0	-0.30782
MAGEA1	0.80002	0.79876	0	-0.14512
SENP6	0.80154	0.80022	0	-0.46655
HECW1	0.8023	0.80107	0	0.19176
ATG2A	0.80267	0.80142	0	-0.04538
GABARAPL1	0.80455	0.80343	0	-0.31087
FBXO33	0.80426	0.80438	0	-0.81174
BABAM2	0.80679	0.80562	0	-0.23548
SHPRH	0.80974	0.80852	0	-0.30782
LRSAM1	0.8101	0.80894	0	-0.20108
SPOP	0.80915	0.80961	0	-0.24423
RNF166	0.81083	0.80979	0	-0.31753
FANCL	0.81156	0.81047	0	0.06228
MAGED1	0.81228	0.81123	0	-0.17898
USP2	0.81076	0.81129	0	-0.14007
RNF103	0.81141	0.81205	0	0.15273
LONRF1	0.81445	0.8136	0	-0.03455
MID1	0.813	0.81364	0	-0.24077
ASB11	0.8148	0.81388	0	-0.29455
TRIM32	0.81516	0.81416	0	-0.049422
HIPK2	0.81552	0.81461	0	-0.092542
ZYG11A	0.81623	0.81518	0	0.011263
MAGEH1	0.81765	0.81652	0	-0.56523
FBXL6	0.818	0.81685	0	-0.20294
G2E3	0.81835	0.81723	0	-0.052044
MKRN3	0.81941	0.81836	0	0.12009
FAF1	0.82185	0.8209	0	-0.13629
RNF168	0.82265	0.82343	0	0.00080036
MAGEA6	0.8246	0.82376	0	-0.27481
CDC20	0.82535	0.82613	0	-1.8833
PSMA2	0.82558	0.82643	0	0.029378
UFSP2	0.82732	0.82663	0	-0.067308
DCAF1	0.82748	0.8283	0	-0.48195
RNF122	0.83166	0.8312	0	0.038696
RNF38	0.83365	0.8338	0	-0.11661
NHLRC1	0.83944	0.83856	0	-0.2524
NOSIP	0.84071	0.83982	0	-0.18018
USP26	0.83992	0.84016	0	-0.45097
CYLD	0.84166	0.84071	0	-0.12983
RNF146	0.84197	0.84107	0	-0.5294
RNF144A	0.84353	0.84269	0	-0.16967
TATDN1	0.84415	0.84339	0	-0.65888
CACUL1	0.84631	0.84568	0	-0.23766
FBXW10	0.84662	0.84593	0	-0.39274
ARIH1	0.84692	0.84622	0	-0.046193
HECTD3	0.84723	0.8465	0	-0.30649
TOLLIP	0.84753	0.8468	0	-0.86411
SOCS4	0.84844	0.84779	0	-0.088965
SKP2	0.84874	0.84805	0	0.021425
UBR3	0.84905	0.84833	0	-0.3081
PELI1	0.84844	0.84855	0	-0.02307
TRIM68	0.85055	0.84993	0	-0.26257
ASB6	0.85115	0.85051	0	-0.32002
FBXL14	0.85111	0.85113	0	-0.15783
PSMA7	0.85137	0.85142	0	-0.9844
USP20	0.85322	0.85252	0	-0.19259
ATG4D	0.85411	0.85325	0	0.026069
ZYG11B	0.85347	0.85364	0	0.1529
SOCS3	0.85673	0.85611	0	-0.54561
FBXL15	0.85845	0.85779	0	-0.33622
UEVLD	0.85902	0.85848	0	-0.32244
TRIM8	0.85959	0.85901	0	-0.33202
PHRF1	0.86016	0.85956	0	-0.12346
ANAPC7	0.86157	0.86118	0	-0.24056
ATG9A	0.86325	0.8626	0	-0.61452
OTUD7A	0.86352	0.86285	0	-0.15176
HERC6	0.8638	0.86313	0	-0.20146
KLHL12	0.86655	0.86593	0	-0.3561
USP53	0.86709	0.86653	0	-0.036231
FBXO7	0.86736	0.86676	0	-0.0092527
NFX1	0.86817	0.86775	0	-0.14519
TRIM6	0.86709	0.86791	0	-0.079431
TRIM2	0.86844	0.86809	0	-0.49853
DDB1	0.87005	0.86964	0	-0.65806
UBE2J2	0.87032	0.86992	0	-0.0020292
PSMB9	0.86995	0.87006	0	-0.16303
PEX2	0.87348	0.87298	0	-0.28201
STAMBPL1	0.8758	0.87513	0	-0.22451
TRIM38	0.87555	0.87595	0	0.057316
TRIM27	0.8791	0.87849	0	-0.29613
TSG101	0.88074	0.881	0	-0.11365
USP38	0.88163	0.88183	0	-0.19314
FBXO44	0.88282	0.882	0	0.008477
FBXL12	0.88404	0.88415	0	-0.28513
MARCH4	0.88533	0.88524	0	-0.11786
NSFL1C	0.88662	0.88672	0	-0.32418
SYVN1	0.88683	0.88691	0	-0.14051
YOD1	0.88762	0.88691	0	0.062803
VPS8	0.88809	0.88734	0	-0.38806
CBLL1	0.8888	0.88804	0	-0.40376
BRCC3	0.88973	0.88906	0	-0.5697
UBE2S	0.89042	0.88976	0	-0.55601
FBXO18	0.89134	0.89068	0	-0.15181
FBXL17	0.89226	0.89155	0	-0.13948
ASB1	0.89205	0.89189	0	-0.16696
XIAP	0.89317	0.89227	0	-0.14814
UBE2C	0.89429	0.89347	0	-0.65345
DCAF15	0.89541	0.89456	0	-0.46216
TNFAIP3	0.89707	0.89674	0	-0.2584
MNAT1	0.89761	0.89691	0	-0.54877
RNF31	0.89892	0.89811	0	-0.006204
FBXO8	0.90148	0.90055	0	0.0073309
PSMB10	0.90212	0.90117	0	-0.51725
EDEM1	0.90233	0.90139	0	-0.18921
WSB1	0.90296	0.90198	0	0.014064
RIT1	0.904	0.90308	0	-0.20078
MAPK15	0.90482	0.90398	0	-0.82189
DDB2	0.90564	0.9046	0	-0.85059
MTAP	0.90925	0.90814	0	-0.18838
ASB5	0.90984	0.90867	0	-0.45621
TRIM35	0.9114	0.91028	0	-0.15421
TNIP2	0.91389	0.91261	0	0.021127
TRIM26	0.91408	0.91276	0	-0.35305
USP50	0.91577	0.91436	0	0.10826
TP53INP2	0.91493	0.91503	0	-0.32292
GAN	0.91869	0.9176	0	-0.10094
TBC1D1	0.91735	0.91808	0	-0.0090879
FBXL20	0.91977	0.91872	0	-0.32227
DNAJB2	0.92101	0.92004	0	-0.027708
SMURF1	0.92188	0.92083	0	-0.18644
RNF167	0.92223	0.92114	0	-0.016852
FBXO4	0.92298	0.92349	0	-0.48675
RBCK1	0.92407	0.92458	0	-0.098469
STBD1	0.92598	0.92467	0	-0.29866
ANAPC4	0.92468	0.92529	0	-0.79675
ARIH2	0.92713	0.92572	0	-0.34635
TRIM6-TRIM34	0.92876	0.92737	0	-0.28591
UBE2W	0.92681	0.92741	0	-0.24707
KLHL13	0.92973	0.92835	0	-0.40732
EPN2	0.93021	0.92903	0	-0.16615
USP11	0.93362	0.93261	0	-0.070557
MAGEA4	0.93191	0.93271	0	-0.15505
MAGEL2	0.93234	0.9331	0	-0.34433
DCUN1D2	0.93453	0.93363	0	-0.193
RNF149	0.93318	0.93392	0	-0.12897
FBXO38	0.93483	0.93396	0	-0.267
OTUD6A	0.93528	0.93446	0	-0.56523
MAGEB1	0.93558	0.93485	0	-0.21885
TRIM21	0.93559	0.93546	0	-0.26169
MAGEB2	0.93777	0.93729	0	-0.13555
CUL2	0.94198	0.94149	0	-0.34649
MPI	0.94115	0.94193	0	-0.17202
JOSD2	0.94127	0.94202	0	-0.56079
ASB4	0.94279	0.94228	0	-0.27894
FBXO9	0.94363	0.94416	0	-0.42867
CUL7	0.94504	0.94489	0	-0.088335
NEDD4L	0.94696	0.94701	0	-0.20302
MDM4	0.94784	0.94798	0	-0.51068
AKTIP	0.94821	0.94823	0	-0.28383
SHH	0.94846	0.9485	0	-0.42601
BRCA1	0.95123	0.95143	0	-0.087348
IRF9	0.95146	0.95172	0	-0.043744
UBE2F	0.95158	0.95184	0	-0.21278
MAGEA8	0.95205	0.95241	0	-0.034367
USP36	0.95274	0.95308	0	-0.76174
MAN1B1	0.95432	0.95459	0	-0.36225
PIAS2	0.95554	0.95581	0	-0.31016
TRAIP	0.95629	0.95659	0	-0.35709
CBL	0.95746	0.95785	0	-0.16098
ASB2	0.95809	0.9585	0	-0.23605
RNF125	0.95901	0.95935	0	-0.20693
RNF133	0.95911	0.95948	0	-0.12029
USP24	0.96071	0.96089	0	-0.31717
GABARAP	0.96292	0.9634	0	-0.38164
CUL5	0.96376	0.9643	0	-0.32841
DDA1	0.9652	0.96563	0	-0.41515
UBE2D1	0.9662	0.96656	0	-0.45851
TRIM9	0.96762	0.96815	0	-0.11001
ATXN3	0.96885	0.96924	0	-0.61281
FBXO6	0.97013	0.97054	0	-0.21301
UBFD1	0.97093	0.97105	0	-0.68396
MPND	0.97224	0.97174	0	-0.41669
TRAF3	0.97269	0.97292	0	-0.66661
UBE2G2	0.97291	0.97311	0	-0.22535
USP42	0.97766	0.97743	0	-0.34373
UBE2G1	0.97807	0.97827	0	-0.73556
ATE1	0.97825	0.97854	0	-0.17434
FBXW7	0.97942	0.97949	0	-0.97218
PHF7	0.97965	0.97982	0	-0.49141
ATG2B	0.98135	0.98137	0	-0.47678
USP9X	0.98167	0.98172	0	-1.2117
RC3H2	0.9829	0.98267	0	-0.37099
SQSTM1	0.98322	0.98335	0	-0.18691
FBXO27	0.9839	0.98394	0	-0.67578
UBR7	0.98494	0.98514	0	-0.45559
TRAF5	0.98502	0.98523	0	-0.35774
BIRC3	0.98537	0.98556	0	-0.23545
PSMA1	0.98611	0.98604	0	-0.22852
EIF3H	0.98609	0.98638	0	-0.79283
UBR1	0.9865	0.98681	0	-0.58637
EIF3F	0.98696	0.98689	0	-0.36206
ASB7	0.98694	0.98722	0	-0.21862
FRK	0.98725	0.98756	0	-0.5734
RNF20	0.98793	0.98811	0	-0.35637
FBXO22	0.98825	0.98841	0	-0.72993
ASB12	0.98854	0.9886	0	-0.28011
FBXO16	0.98916	0.98915	0	-0.59097
SPSB1	0.98906	0.98916	0	-0.77774
CBX4	0.98916	0.98923	0	-0.40674
RNF19A	0.98942	0.98952	0	-0.32267
PEX10	0.98977	0.98958	0	-0.29904
ZFAND3	0.99065	0.99074	0	-0.099035
USP21	0.99227	0.99237	0	-0.40174
PIAS4	0.99272	0.99245	0	-0.55322
ASB13	0.99431	0.99443	0	-0.44873
SOCS1	0.99478	0.99492	0	-0.54473
RNF26	0.9948	0.99493	0	-0.32372
EBP	0.99526	0.99538	0	-6.7646
WIPI1	0.9953	0.99556	0	-0.70286
UBAP1	0.99674	0.99687	0	-0.86489
TRIM46	0.99754	0.99764	0	-0.31304
TRIM28	0.99768	0.99768	0	-0.81464
BAP1	0.99797	0.99808	0	-0.96485
RNF40	0.99814	0.99823	0	-0.58149
SMURF2	0.99876	0.99873	0	-0.79451
MYLIP	0.99889	0.99886	0	-0.65847
TAF1D	0.99895	0.9989	0	-0.42578
CLTC	0.99934	0.99931	0	-0.68336
USP1	0.99951	0.99952	0	-1.2113
PSMD14	0.99974	0.99976	0	-5.0639
PSMA4	0.99976	0.99979	0	-1.7295
CUL3	0.99982	0.99984	0	-1.6615
USP14	0.99992	0.99992	0	-0.72519
UBE3D	0.99993	0.99993	0	-1.3902
PSMD4	1	1	0	-2.9655
RAD23B	1	1	0	-1.3854
MED8	1	1	0	-1.2401
RBBP6	0.99999	1	0	-1.6834
MIB1	0.99999	1	0	-0.96609

## Sheet: Supplementary data_5iii
Extended_Data_Figure_5b_Genetic_Knock_Out_Screen_Day 6 mCherry high
Gene	Score	p-value	Good sgRNA	logFC
USP39	2.2906e-12	4.9615e-06	5	4.0009
TBL1XR1	3.1325e-07	4.9615e-06	5	1.2431
UBE2I	1.6462e-07	4.9615e-06	5	2.7041
NSD3	5.3248e-09	4.9615e-06	5	2.2202
PPIL2	1.3439e-09	4.9615e-06	6	1.867
USP7	1.1415e-10	4.9615e-06	6	1.7096
SAE1	8.1167e-11	4.9615e-06	6	2.2815
MGRN1	1.6726e-06	1.4885e-05	5	1.1369
UBA2	4.0434e-06	3.4731e-05	4	1.8213
MDM2	8.8414e-06	5.4577e-05	5	1.6417
HUWE1	1.4062e-05	7.4423e-05	4	1.3928
PRPF19	2.3517e-05	0.00010419	3	1.8928
RFWD2	9.7169e-05	0.00037212	4	1.1065
SENP1	0.00010996	0.00041181	4	0.88815
COPS6	0.00050206	0.0013644	3	1.6001
RICTOR	0.00040039	0.0015232	4	0.90808
RANBP2	0.00045376	0.0017911	4	0.9709
SUGT1	0.00045937	0.0018209	4	1.0129
LNX2	0.0004765	0.0019499	4	0.77134
ZC3HC1	0.0015091	0.0046589	3	0.86372
ANAPC13	0.002611	0.006971	2	0.71102
USP9X	0.0029524	0.0085091	3	0.9479
RNF185	0.0047512	0.012915	3	0.66934
FBXO42	0.0058314	0.015793	3	0.91031
FBXO24	0.0067343	0.017976	3	0.67487
PSMB2	0.0099919	0.019682	2	1.5235
CDC16	0.012712	0.024842	2	0.64288
USP18	0.011547	0.026232	2	0.47727
SUMO2	0.014827	0.028107	2	0.64761
FBXL13	0.013288	0.029179	2	0.4528
DDA1	0.015353	0.032444	2	0.65096
CDC26	0.017657	0.033148	2	1.0063
UFD1	0.016657	0.034547	2	1.2257
SMURF1	0.017326	0.03554	2	0.42962
E4F1	0.018007	0.036671	2	0.49854
MPND	0.021641	0.039687	2	0.58544
CBLL1	0.02492	0.047388	2	0.60006
BRCA1	0.027073	0.05094	2	0.74321
FBXW4	0.029242	0.052339	2	0.68656
PSMA5	0.049743	0.052359	1	0.20185
ANAPC2	0.029459	0.052776	1	-0.0051181
CACUL1	0.028458	0.053312	2	0.55713
ZNRF3	0.03429	0.063017	2	0.30053
BECN1	0.035204	0.064386	2	0.96804
FEM1A	0.037691	0.068276	2	0.42493
CNOT4	0.038324	0.069169	2	0.31877
OPTN	0.03949	0.070826	1	0.15626
UBOX5	0.039603	0.070965	2	0.055704
MTOR	0.04231	0.075113	2	0.6379
UBE2H	0.043543	0.077018	2	0.32265
MYSM1	0.043718	0.077375	1	0.18726
UBE2QL1	0.044214	0.078169	2	0.54366
KDM2B	0.04557	0.080362	2	0.22642
STUB1	0.046254	0.081781	2	0.13374
SUMO4	0.04715	0.082396	1	-0.29196
RNF40	0.049826	0.086961	2	0.67749
MED8	0.050799	0.089095	2	1.1619
ZNRF2	0.052232	0.091317	2	0.020944
RAG1	0.052592	0.091764	2	0.41097
TRIM56	0.05441	0.094106	2	0.59414
RASD2	0.054918	0.094909	1	0.26946
DET1	0.055513	0.095872	2	0.72868
USP10	0.056624	0.097549	2	0.47403
UBE2L3	0.0577	0.099206	1	0.59159
RNF133	0.062694	0.107	2	0.30982
VPS41	0.066212	0.11249	2	0.42319
PCGF6	0.097913	0.11258	1	1.0002
RNF11	0.067003	0.1138	2	0.70385
ZFYVE19	0.085162	0.11512	1	0.018386
FBXO28	0.069802	0.11827	2	0.056433
RABGEF1	0.07061	0.11939	2	0.67964
FBXO40	0.072235	0.12172	2	0.68765
UBR4	0.072644	0.12241	2	-0.32487
UBE3B	0.074254	0.12415	1	-0.08464
USP51	0.076989	0.12609	1	-0.14004
UBAP2	0.081079	0.12919	1	0.55099
ART1	0.083797	0.1312	1	0.3557
LONRF1	0.086509	0.13299	1	-0.035565
PSMA6	0.12376	0.13509	1	-0.12401
TNIP1	0.090564	0.13589	1	-0.38443
TRIM24	0.093259	0.13762	1	0.48582
UBL5	0.14092	0.14149	1	1.7073
PDZRN3	0.099967	0.1428	1	-0.42915
RNF186	0.10264	0.14459	1	0.26744
BIRC7	0.10663	0.14711	1	-0.04654
GSK3B	0.10796	0.14793	1	0.18512
PRPF8	0.13069	0.15029	1	0.59751
USP48	0.12247	0.15881	1	0.38552
RNF20	0.12378	0.15972	1	0.12615
SKP1	0.14259	0.1601	1	0.62914
DDB1	0.12639	0.16153	1	0.55897
UBE4B	0.12769	0.16244	1	0.0093915
UCHL1	0.14903	0.16533	1	0.03939
FADS1	0.13159	0.16543	1	0.14611
USP28	0.13289	0.16625	1	-0.13809
UCHL3	0.14064	0.1721	1	0.020165
PSMB5	0.17582	0.17656	1	0.85762
TRIM62	0.14833	0.17827	1	0.16666
ATG12	0.15343	0.18199	1	0.010034
RAPSN	0.15597	0.18402	1	0.32161
USP26	0.17334	0.18569	1	-0.54844
PLK2	0.1585	0.18574	1	-0.048504
ATRX	0.15977	0.1867	1	0.15471
SOCS2	0.16481	0.1906	1	0.27051
FBXW8	0.16606	0.19181	1	0.15297
COPS5	0.1858	0.19634	1	1.3551
RNF167	0.17356	0.19738	1	-0.3172
KLHL36	0.17729	0.20031	1	-0.36772
TBL1X	0.17853	0.20111	1	-0.59563
NEDD8	0.19198	0.2019	1	-0.74292
PAN2	0.18101	0.20307	1	0.45213
CDC23	0.19403	0.20367	1	0.80566
DTX2	0.18225	0.20427	1	0.24362
MAGED2	0.19608	0.20511	1	-0.118
UBA1	0.20219	0.21079	1	0.087008
MAGEL2	0.20523	0.21362	1	0.24559
RNF182	0.19817	0.21657	1	0.48824
MTBP	0.20301	0.22081	1	0.34317
PSMA4	0.22063	0.22106	0	-2.7153
FBXO10	0.20663	0.22379	1	-0.027592
SHH	0.20784	0.22491	1	0.40074
WDR5B	0.20904	0.22577	1	-0.18902
PHRF1	0.21024	0.22682	1	-0.077416
USP38	0.2203	0.22744	1	-0.26126
ANAPC5	0.21144	0.2277	1	0.61075
TRIM10	0.21264	0.22873	1	0.28697
CUL1	0.21503	0.23086	1	0.46894
GABARAP	0.21622	0.23175	1	-0.48787
USP3	0.22097	0.23546	1	-0.14264
MAGEB2	0.22216	0.23652	1	-0.16106
TNIP3	0.22334	0.2375	1	0.022458
UBE3C	0.22452	0.23842	1	0.40847
ATG9B	0.23318	0.23892	1	0.50583
CUL9	0.22924	0.24258	1	0.31662
CHMP3	0.24556	0.24494	1	-0.35038
OTUD7B	0.23393	0.24651	1	0.14335
BRAP	0.24297	0.24739	1	0.68817
G2E3	0.23859	0.25051	1	-0.27943
UFSP1	0.23976	0.25158	1	0.74135
NBR1	0.24324	0.25462	1	-0.10206
OTUD4	0.24555	0.25675	1	0.44988
ZYG11B	0.25362	0.25726	1	0.17445
ANAPC11	0.25015	0.26042	1	0.46278
LONRF3	0.2513	0.26148	1	-0.37411
USP43	0.25245	0.2624	1	0.21742
PJA2	0.25359	0.26338	1	0.16726
HERC1	0.25588	0.26545	1	-0.12214
MAFK	0.25702	0.26659	1	0.51118
MIB1	0.2593	0.26868	1	0.13504
UBAC1	0.26043	0.26956	1	0.19046
USP17L10	0.2627	0.27132	1	0.34537
TRIM39	0.26383	0.27232	1	0.029002
IRF9	0.26609	0.27411	1	0.16059
KMT2C	0.27174	0.27461	1	0.093725
TRIM7	0.26722	0.27513	1	0.28734
MARCH1	0.27833	0.28104	1	-0.10946
MAGEE1	0.27842	0.28515	1	-0.067288
TRIM3	0.28064	0.28698	1	-0.069185
FEM1B	0.28175	0.28813	1	0.21296
RNF2	0.28765	0.29025	1	0.21007
FAF1	0.28617	0.29196	1	0.47272
UEVLD	0.28727	0.29277	1	0.18815
SIAH3	0.29699	0.29434	0	0.70766
RAF1	0.29228	0.29502	1	-0.1528
TRIP12	0.29167	0.29679	1	0.055536
RNF32	0.30072	0.29816	0	0.58818
ATG5	0.29495	0.29987	1	-0.0036428
VPS18	0.29713	0.30177	1	0.73336
ZMYND11	0.2993	0.30349	1	0.27224
ATG4B	0.30146	0.30397	1	-0.56008
PSMB1	0.30039	0.30451	1	0.17521
USP45	0.30147	0.30573	1	0.016403
SH3RF2	0.30579	0.3095	1	0.031414
RNF170	0.30687	0.31045	1	0.49971
ANKIB1	0.30794	0.31139	1	0.20887
RNF220	0.31009	0.31331	1	0.51261
AUP1	0.31223	0.31528	1	0.2977
ASB6	0.3133	0.31627	1	-0.084888
PEX10	0.31505	0.31739	1	-0.36052
AKTIP	0.31756	0.32027	1	0.17081
DTX3L	0.31862	0.32126	1	0.34439
TRIM21	0.32351	0.32175	0	-0.1983
FBXL5	0.31968	0.32231	1	0.22836
RNF13	0.32285	0.3252	1	0.12872
HERC4	0.32811	0.33018	1	-0.73792
RNF114	0.33125	0.33319	1	0.23224
RNF10	0.33333	0.33534	1	0.13385
UBE2E1	0.33749	0.33933	1	0.20167
USP37	0.34059	0.34223	1	-0.20558
MUL1	0.33985	0.34257	0	0.43368
FBXO21	0.34368	0.34515	1	-0.09072
MEX3C	0.34884	0.34762	0	0.0025157
SYVN1	0.34507	0.34768	0	-0.22567
USP46	0.34681	0.34946	0	-0.0020474
MARCH2	0.35084	0.35193	1	0.38977
MARCH5	0.35186	0.3529	1	-0.37057
RNF145	0.35389	0.3547	1	0.31247
RAD23A	0.35491	0.3556	1	-0.11466
DZIP3	0.35592	0.35658	1	0.041512
ULK1	0.35693	0.35757	1	-0.22483
PSMB3	0.36066	0.35937	0	-3.0155
TRIM42	0.35895	0.35964	1	0.55008
FAM105A	0.35996	0.36062	1	-0.065959
BARD1	0.36197	0.36266	1	0.32732
NDN	0.36397	0.36452	1	-0.0017263
SIAH1	0.37095	0.37121	1	0.42456
RNF7	0.37194	0.37215	1	-0.29344
DTX4	0.37293	0.37309	1	0.52557
KLHL20	0.37392	0.374	1	0.074488
HACE1	0.37491	0.37483	1	-0.091941
UBE2S	0.37688	0.37663	1	-0.37478
PSMA7	0.38153	0.38432	0	0.50545
SENP7	0.38472	0.38492	0	0.43997
NAE1	0.38569	0.38589	0	-0.43897
USP29	0.38666	0.38693	0	-0.21668
RNF38	0.38566	0.38828	0	0.43997
CHFR	0.39151	0.39165	0	0.082494
PLK3	0.39343	0.39358	0	-0.26531
PCGF2	0.3944	0.3945	0	0.43354
PIAS3	0.39536	0.39563	0	0.18637
DNAJB2	0.40109	0.40114	0	-0.8066
VCPIP1	0.40489	0.40499	0	0.65
CDK1	0.40916	0.40676	0	0.57334
CUL3	0.40679	0.40678	0	-0.46182
UHRF1	0.40962	0.40976	0	0.44035
SPSB3	0.4115	0.41184	0	0.086256
MYCBP2	0.41317	0.41549	0	0.10373
PSMB7	0.41713	0.41914	0	0.33265
SPSB4	0.41897	0.41957	0	0.16343
WWP1	0.42029	0.42218	0	0.41332
KLHL12	0.42267	0.42337	0	-0.74126
PSMD4	0.42667	0.42448	0	-0.2148
RNF181	0.42452	0.42508	0	0.20911
TAX1BP1	0.42343	0.42562	0	0.18187
ANAPC7	0.42544	0.42589	0	-0.30547
ZYG11A	0.42636	0.42686	0	0.011861
MAGEH1	0.42727	0.42787	0	-0.41626
MRPL49	0.42911	0.42974	0	-0.12229
XIAP	0.43002	0.43054	0	-0.56989
USP5	0.43276	0.43305	0	-0.072253
OTULIN	0.43367	0.43389	0	0.035677
ANAPC10	0.43458	0.43483	0	0.51739
PSMD7	0.43813	0.43616	0	-1.228
RNF31	0.43639	0.43684	0	-0.10733
ASB11	0.4373	0.43769	0	0.069933
FBXO32	0.4391	0.43948	0	0.4014
GABARAPL2	0.44513	0.44492	0	0.085649
RNF19B	0.44539	0.44551	0	0.17149
TRAF6	0.44895	0.44944	0	0.2734
PLK5	0.44984	0.45044	0	0.18139
GGA1	0.45072	0.45144	0	0.25552
MDM4	0.45161	0.45233	0	0.39198
RNF6	0.45033	0.45239	0	0.090072
RBX1	0.45298	0.45253	0	0.93772
HDAC6	0.4525	0.45339	0	0.33824
USP16	0.45514	0.45609	0	0.23708
DTX1	0.45602	0.4569	0	-0.025547
USP33	0.45865	0.45986	0	0.05223
UBE2L6	0.45953	0.46076	0	-0.25755
ARIH1	0.4604	0.46168	0	0.21632
FBXO15	0.46359	0.46216	0	-0.23138
RAD23B	0.46215	0.46352	0	0.38442
FBXO30	0.46389	0.46526	0	0.22408
UBXN4	0.46524	0.46701	0	-0.12974
USP11	0.46562	0.46715	0	-0.1011
MAGEA8	0.46649	0.46795	0	-0.18477
UBA7	0.46821	0.46982	0	-0.30312
FBXO36	0.46908	0.47059	0	-0.36116
USP4	0.46892	0.47118	0	0.12856
ASB4	0.47166	0.47327	0	0.29366
ZFAND3	0.47337	0.47505	0	0.36368
TRIM33	0.4733	0.47545	0	0.56637
KDM2A	0.47422	0.47584	0	0.061402
TP53INP1	0.47808	0.47622	0	0.086613
SHARPIN	0.47593	0.4777	0	-0.01821
NEDD4	0.47987	0.47805	0	-0.1407
HIPK2	0.47763	0.4794	0	0.21077
USP21	0.48271	0.48399	0	0.16901
GLMN	0.4844	0.4855	0	0.26934
TRAIP	0.48524	0.48636	0	-0.0029733
FBXL21	0.48557	0.48748	0	-0.072787
TRAF4	0.48859	0.48952	0	-0.06943
UBXN6	0.49025	0.49106	0	0.01983
FBXO3	0.49109	0.49173	0	0.22581
CUL4A	0.49192	0.49262	0	-0.18149
UCHL5	0.49275	0.49348	0	0.32614
RFFL	0.4941	0.49576	0	0.42361
ATG14	0.49523	0.49578	0	-0.084871
ASB14	0.49606	0.49656	0	0.061805
MAP1LC3B	0.49688	0.49766	0	-0.18755
SIAH2	0.49935	0.50023	0	0.27059
PSMA2	0.50313	0.50103	0	0.39698
MIB2	0.50098	0.50214	0	0.22605
ASPSCR1	0.5018	0.50309	0	-0.21395
TAF1D	0.50343	0.50464	0	-0.52505
LRRC41	0.50425	0.50543	0	0.40154
PSMB4	0.50734	0.50591	0	-0.3736
HECTD3	0.50506	0.50621	0	-0.00053464
BTBD1	0.50587	0.50704	0	0.19195
SPSB2	0.5083	0.50931	0	0.13385
OTUD3	0.50911	0.51009	0	0.050828
SKP2	0.51633	0.51753	0	0.21066
TRIM46	0.51792	0.51903	0	0.031745
FANCL	0.51872	0.51995	0	-0.15507
CAND1	0.51951	0.52075	0	0.37264
CCNF	0.52267	0.52398	0	-0.030726
FYCO1	0.52237	0.52407	0	-0.63705
ENC1	0.52503	0.52624	0	0.18856
MAGEA4	0.52506	0.52663	0	-0.038874
USP40	0.53128	0.53274	0	-0.48513
UBE2C	0.53283	0.5344	0	0.42372
HERC3	0.5336	0.53523	0	-0.20355
BAZ1B	0.53766	0.53884	0	-0.063971
TOPORS	0.53823	0.53987	0	0.017471
USP12	0.53976	0.54116	0	0.38067
UBE2M	0.54052	0.54187	0	-0.050857
TRIM9	0.54205	0.54323	0	0.27893
GCLC	0.54281	0.54393	0	-0.1826
PEX12	0.54357	0.54463	0	-0.22023
VPS11	0.54433	0.54528	0	0.19358
N4BP1	0.54549	0.54674	0	-0.6851
ANAPC1	0.55036	0.55134	0	0.70211
UBE2E3	0.55261	0.55369	0	-0.30346
DCAF1	0.55384	0.55536	0	-0.099239
TRIM41	0.55484	0.55605	0	0.1718
UBE2U	0.55559	0.55694	0	0.13507
GSK3A	0.55633	0.55762	0	0.20273
MAGEB3	0.55707	0.5583	0	-0.22449
UBE2A	0.55781	0.55907	0	0.033642
USPL1	0.55929	0.56034	0	0.22024
TRIM55	0.56223	0.56325	0	-0.056783
UBAP1	0.5637	0.56467	0	-0.0098721
RNF150	0.56443	0.56534	0	0.075633
USP22	0.56661	0.56755	0	-0.65436
NSFL1C	0.56708	0.5681	0	0.30003
PSMB6	0.5677	0.56868	0	0.19497
CTNNB1	0.56895	0.57008	0	0.0076823
TP53INP2	0.57162	0.57009	0	-0.64783
SENP6	0.57312	0.57373	0	0.055017
FBXO4	0.57389	0.57496	0	0.12105
PCGF3	0.57527	0.57597	0	-0.24618
BNIP3L	0.57954	0.58006	0	0.10848
ASB17	0.58025	0.58073	0	0.16173
UBR5	0.58237	0.58282	0	0.10747
ASB15	0.58378	0.58424	0	0.49305
DDB2	0.58589	0.58614	0	-0.13883
ANAPC4	0.58665	0.58829	0	0.14869
FBXO43	0.58868	0.5891	0	0.11477
DCAF15	0.59007	0.59047	0	0.24949
MAGED1	0.59146	0.59172	0	-0.17967
CISH	0.59024	0.59174	0	0.12998
TRIM17	0.59262	0.59426	0	-0.092688
NOSIP	0.59765	0.59792	0	0.0017664
MAGEF1	0.59964	0.59893	0	-0.1965
RNF149	0.59851	0.59992	0	-0.55118
BIRC3	0.60106	0.60101	0	-0.17221
FBXL4	0.60174	0.60175	0	-0.20893
TRIM54	0.60309	0.60346	0	0.067103
TRIM6	0.60436	0.60385	0	-0.23101
USP19	0.60579	0.60616	0	0.20528
TRIM35	0.60847	0.60901	0	0.031977
RNF111	0.60914	0.60963	0	-0.23875
PSMB10	0.60981	0.61027	0	0.26269
USP36	0.61047	0.61075	0	-0.56951
CUEDC2	0.61114	0.61147	0	-0.082814
MID1	0.61182	0.61252	0	-0.61497
TRAF3	0.61313	0.61347	0	-0.40703
CLTC	0.61708	0.61747	0	-0.5178
ATG3	0.61774	0.61818	0	0.14964
ZRANB1	0.6197	0.62001	0	-0.16516
UBD	0.62031	0.62095	0	-0.11165
MKRN3	0.621	0.62135	0	0.1102
FBXL15	0.62165	0.62196	0	-0.37159
UBE2Z	0.6231	0.62366	0	0.061432
TRIM26	0.62359	0.62385	0	-0.30421
FBXO16	0.62366	0.62418	0	-0.3998
ASB5	0.62424	0.62453	0	-0.071893
RCHY1	0.62553	0.62583	0	-0.029731
SENP5	0.62617	0.62634	0	-0.25907
SENP2	0.62682	0.62699	0	0.11681
HERC6	0.62746	0.62753	0	-0.34662
EPN2	0.63002	0.63014	0	-0.083597
MARCH6	0.63331	0.63182	0	0.0046794
CYLD	0.63256	0.63255	0	0.25974
AREL1	0.63698	0.63699	0	-0.12184
JOSD2	0.63737	0.6378	0	-0.50273
FBXL2	0.63948	0.63963	0	-0.071161
BRCC3	0.6401	0.64013	0	0.020753
PEX2	0.64135	0.64131	0	-0.11781
ATG10	0.64383	0.64381	0	0.061977
MAP1LC3A	0.64444	0.64431	0	0.032226
KLHL9	0.64506	0.64484	0	-0.04268
PML	0.64567	0.64537	0	0.27395
USP54	0.64752	0.64737	0	0.30644
RNF121	0.64858	0.64909	0	-0.066707
ZNRF1	0.65239	0.65235	0	-0.076736
WSB1	0.656	0.65591	0	-0.06633
TRIM63	0.65833	0.65705	0	0.013845
UHRF2	0.6578	0.65743	0	-0.13777
RNF138	0.66208	0.66258	0	-0.1816
USP34	0.66259	0.66306	0	-0.36419
FBXW11	0.66432	0.66421	0	0.036432
FBXL6	0.66491	0.66475	0	-0.082552
RNF34	0.66666	0.66648	0	0.29814
PAK6	0.66614	0.66652	0	0.26937
MAGEA10	0.66725	0.66704	0	-0.024639
UBXN7	0.669	0.66872	0	-0.20606
USP50	0.66958	0.66924	0	0.3015
FBXO27	0.67067	0.67086	0	-0.069325
ATG4D	0.67419	0.67368	0	-0.042562
UBE2K	0.67416	0.67464	0	-0.032199
UFC1	0.67591	0.6755	0	-0.19226
RNF139	0.67932	0.67906	0	0.11217
ATXN3	0.68045	0.68019	0	-0.29407
TRIM13	0.68158	0.68137	0	0.042176
ASB12	0.68326	0.68303	0	-0.047367
FBXO31	0.68494	0.68469	0	-0.22313
HECW1	0.68661	0.68618	0	0.11129
RNF141	0.68734	0.68844	0	-0.21602
TATDN1	0.68882	0.68851	0	-0.38516
OTUD7A	0.68937	0.68908	0	-0.080984
LMO7	0.69157	0.69141	0	-0.33912
TPT1	0.69321	0.69286	0	0.13182
MAGEB4	0.69376	0.69343	0	0.087383
RIT1	0.69484	0.69454	0	-0.57044
RNF39	0.69593	0.6956	0	-0.061953
UBE2V2	0.69755	0.69719	0	0.18129
ITCH	0.69682	0.69732	0	-0.14148
TRIM25	0.69809	0.69772	0	-0.13688
FBXO46	0.70184	0.7015	0	-0.64103
CHD6	0.70237	0.70201	0	0.30214
UBE4A	0.7029	0.70255	0	0.048561
SOCS1	0.70449	0.70412	0	-0.17714
HLTF	0.70555	0.7049	0	-0.014438
PSMA8	0.70607	0.70536	0	-0.43796
TRIM36	0.70922	0.70854	0	0.096516
IKBKG	0.70971	0.71052	0	0.11329
UBE2T	0.71233	0.7114	0	-0.47296
RNF25	0.71285	0.712	0	-0.027465
ATG2B	0.71388	0.71286	0	-0.42615
FBXO38	0.71439	0.71328	0	-0.028834
BTRC	0.71542	0.71434	0	-0.27871
USP8	0.71695	0.71575	0	0.11497
RNF5	0.72252	0.72113	0	0.2397
FBXL7	0.72302	0.72169	0	0.039543
FBXO18	0.72352	0.72217	0	-0.22814
USP9Y	0.72402	0.72265	0	-0.094752
FBXL12	0.7226	0.72285	0	0.27335
YOD1	0.72452	0.72307	0	-0.10905
EDEM1	0.72601	0.72464	0	-0.38468
CGRRF1	0.7275	0.72606	0	-0.097618
UBE2D4	0.73094	0.72964	0	0.27618
ATG13	0.73143	0.73017	0	-0.12423
RNF103	0.73121	0.73165	0	0.15968
USP24	0.73337	0.73207	0	-0.24264
USP30	0.73483	0.73364	0	-0.051177
RNF122	0.73531	0.73409	0	0.10599
UBFD1	0.73375	0.7342	0	0.17289
USP20	0.73579	0.73452	0	-0.43035
RNF135	0.73723	0.73565	0	-0.50358
TBC1D25	0.73771	0.73621	0	0.065433
PLK4	0.7401	0.73871	0	-0.62149
CAND2	0.74105	0.73947	0	0.08812
CDC34	0.7392	0.73965	0	-0.14723
RNF144A	0.74152	0.73992	0	-0.14732
CDK2	0.7434	0.74169	0	0.34591
TRIM27	0.74621	0.74454	0	-0.069352
USP1	0.74761	0.74604	0	-0.67188
UBXN1	0.74899	0.74736	0	0.084144
CDC20	0.74768	0.7486	0	-0.69891
OTUB2	0.75037	0.74883	0	0.1349
NSMCE2	0.75266	0.75126	0	0.04975
ZFPL1	0.75357	0.75208	0	0.10357
WSB2	0.75403	0.75256	0	0.060396
ATE1	0.75808	0.75657	0	-0.069945
RNF183	0.75696	0.75709	0	0.0065124
TRAF2	0.75942	0.75802	0	-0.25734
FBXO41	0.75987	0.75838	0	0.26714
UBE3A	0.76076	0.75919	0	0.14617
RSPRY1	0.76472	0.76334	0	-0.24021
CDCA3	0.76603	0.76481	0	0.07522
ZFAND6	0.7648	0.76488	0	-0.050089
TRIM23	0.76646	0.76528	0	-0.22851
HECTD2	0.7669	0.76576	0	-0.0076607
RNF14	0.76733	0.76627	0	0.09526
SHPRH	0.7712	0.7701	0	0.20451
FBXO25	0.77248	0.77147	0	-0.33926
SOCS7	0.77502	0.77406	0	-0.50337
LRSAM1	0.77586	0.77486	0	-0.12814
FBXO22	0.77712	0.77594	0	-0.51971
MAGEA1	0.7792	0.77791	0	-0.066452
PIAS1	0.78003	0.77888	0	-0.14311
ASB7	0.78209	0.78093	0	-0.02059
RNF166	0.7825	0.78128	0	0.06791
WWP2	0.78291	0.78163	0	-0.070316
SOCS5	0.78331	0.78202	0	-0.15767
TBC1D5	0.78616	0.78492	0	-0.72893
MNAT1	0.78777	0.78652	0	0.06319
ATG7	0.79214	0.79092	0	-0.50783
OTUD5	0.79605	0.79467	0	-0.28509
ATG16L2	0.79452	0.79523	0	0.1752
PJA1	0.79683	0.79552	0	-0.098187
SPOP	0.79512	0.79557	0	-0.29809
STAMBP	0.7976	0.7962	0	0.021977
FBXO9	0.79649	0.7969	0	-0.099517
NFX1	0.79876	0.79734	0	-0.62744
VHL	0.80332	0.80211	0	-0.32798
TRIM11	0.80445	0.80332	0	-0.073679
BAZ1A	0.80557	0.80433	0	0.073042
HECW2	0.80853	0.80731	0	-0.093664
PRKN	0.80878	0.80916	0	-0.35383
FUNDC1	0.81073	0.80966	0	0.0029218
UBE2G2	0.81182	0.81074	0	0.19049
SQSTM1	0.81435	0.81351	0	-0.333
ATG16L1	0.81422	0.81476	0	-0.38185
RB1CC1	0.8172	0.81604	0	-0.27021
MARCH4	0.81674	0.81713	0	-0.079898
RBCK1	0.81706	0.81749	0	-0.36444
RNF115	0.81862	0.81756	0	0.10118
UBE2O	0.81861	0.81913	0	-0.76114
MKRN1	0.82176	0.82079	0	-0.064387
TRIM2	0.82211	0.8212	0	-0.52042
AMFR	0.82245	0.82158	0	-0.62312
MAGEA6	0.82383	0.82306	0	-0.32931
CBLB	0.82554	0.82474	0	0.12348
ASB18	0.82656	0.82581	0	-0.21454
KCMF1	0.82504	0.82594	0	-0.79752
FBXL14	0.82534	0.82624	0	0.12257
OTUD6B	0.82724	0.82653	0	0.031587
MAN1B1	0.82792	0.82727	0	-0.01218
UBL7	0.82859	0.82794	0	-0.043851
NEURL2	0.82892	0.82835	0	-0.055353
SPSB1	0.82926	0.82871	0	-0.35978
UBE2Q2	0.82804	0.82883	0	-0.41657
COMMD3-BMI1	0.82972	0.83052	0	0.034519
ATG2A	0.83291	0.83222	0	-0.34698
FBXO2	0.83324	0.83265	0	0.080083
FBXO45	0.83356	0.833	0	-0.13615
TSG101	0.83304	0.83324	0	0.052268
FBXL8	0.83389	0.83336	0	-0.33326
CBL	0.83422	0.83361	0	-0.28445
UBR2	0.8352	0.83434	0	0.14287
SENP8	0.83552	0.8347	0	-0.10323
RAD18	0.83681	0.83608	0	-0.21802
MARCH8	0.83792	0.83836	0	-0.30376
RNF123	0.83938	0.83849	0	-0.43222
SPOPL	0.83969	0.83881	0	-0.016209
PELI1	0.84046	0.84069	0	0.16166
RING1	0.84102	0.84122	0	0.1194
FBXO44	0.84253	0.84169	0	-0.11199
FBXO11	0.84471	0.84406	0	-0.0087255
RNF41	0.84625	0.84564	0	-0.1003
PARP11	0.84869	0.84801	0	-0.11594
HECTD1	0.84959	0.84903	0	-0.22598
RNF169	0.85139	0.85071	0	-0.23107
SH3RF1	0.85288	0.85232	0	-0.1379
FZR1	0.85215	0.85233	0	-0.10963
TNIP2	0.85493	0.85404	0	-0.11893
BIRC2	0.85783	0.85717	0	-0.32045
SOCS4	0.8584	0.85773	0	-0.30089
TRAF7	0.85869	0.85813	0	0.17222
PSMA3	0.85824	0.85904	0	-0.017763
UBA5	0.86011	0.85951	0	-0.19689
UBR3	0.86181	0.86133	0	-0.010791
USP47	0.8614	0.86156	0	0.11101
ELOC	0.8619	0.86205	0	-0.3995
USP53	0.86293	0.86234	0	-0.042209
USP49	0.86339	0.86351	0	-0.57675
ZNRF4	0.86569	0.86515	0	-0.12363
CUL2	0.86651	0.86589	0	0.061653
STBD1	0.86755	0.8676	0	-0.50218
DPF2	0.86814	0.86767	0	-0.20745
RNF168	0.86971	0.86985	0	-0.56249
UBE2D2	0.87134	0.87089	0	-0.54986
FBXL16	0.87213	0.87172	0	-0.004511
FBXO7	0.8724	0.87196	0	-0.020776
USP35	0.87231	0.87248	0	-0.20538
FBXL17	0.87396	0.87342	0	-0.094439
FBXL3	0.87552	0.8749	0	-0.081249
MTAP	0.87756	0.87693	0	-0.17066
PSMB11	0.87832	0.87762	0	-0.52633
RNF216	0.87882	0.87818	0	-0.045124
ASB9	0.88057	0.87993	0	-0.056797
UBE2E2	0.88107	0.88037	0	-0.45302
TRIM45	0.8823	0.88155	0	0.056338
FUS	0.88255	0.8818	0	-0.20856
FBXO17	0.88401	0.88324	0	-0.1555
UBE2R2	0.88449	0.88369	0	-0.34788
FBXW5	0.88474	0.88391	0	-0.18429
ASB2	0.88618	0.88524	0	-0.038445
WIPI1	0.88642	0.88641	0	-0.21305
STAMBPL1	0.88831	0.88758	0	-0.2303
UBE2V1	0.89133	0.89064	0	0.080341
DCST1	0.89104	0.8908	0	-0.21909
CBLC	0.89293	0.8921	0	-0.014967
FBXO5	0.89315	0.89226	0	-0.24506
UBE2D1	0.89329	0.89313	0	-0.27055
DPF1	0.89518	0.89428	0	-0.20739
SMURF2	0.89651	0.89561	0	-0.46854
FBXW10	0.89673	0.89579	0	-0.332
USP25	0.8967	0.89632	0	-0.51177
FBXW2	0.89738	0.89662	0	-0.27881
RNF4	0.89782	0.89708	0	-0.20042
RNF8	0.89827	0.89786	0	-0.40225
FBXL20	0.9019	0.90095	0	-0.40918
USP31	0.90295	0.90198	0	-0.32842
FRK	0.90357	0.90259	0	-0.063844
GAN	0.90461	0.90373	0	-0.14156
USP13	0.90523	0.90434	0	0.033234
OTUD1	0.90806	0.90707	0	-0.10382
RBBP6	0.91024	0.90911	0	-0.23908
PDZRN4	0.91071	0.9109	0	-0.037982
DVL2	0.91218	0.91117	0	0.036167
NEDD4L	0.91313	0.91199	0	-0.36038
MID2	0.91761	0.91627	0	-0.6959
FBXO8	0.91815	0.91691	0	-0.41558
SUMO3	0.92013	0.91909	0	-0.17076
TRIM6-TRIM34	0.92084	0.91985	0	0.046554
USP27X	0.91918	0.91989	0	-0.54535
CUL7	0.92206	0.92095	0	-0.049147
TRIM28	0.92363	0.9241	0	-0.26929
TBC1D1	0.9241	0.92463	0	-0.059842
HERC2	0.92615	0.92489	0	-0.027155
RNF44	0.92698	0.92558	0	-0.34553
PIAS2	0.92714	0.92572	0	-0.11107
USP32	0.92878	0.92738	0	-0.61848
RLIM	0.9299	0.92861	0	-0.49053
TRIM38	0.92951	0.93016	0	-0.19384
MPI	0.92965	0.93029	0	-0.13293
PSMB9	0.93066	0.93116	0	-0.20003
ASB8	0.93379	0.93274	0	-0.52254
USP14	0.93394	0.93288	0	-0.33563
BIRC6	0.93545	0.93464	0	-0.47639
TTC3	0.93663	0.93592	0	-0.23136
BAP1	0.93721	0.93654	0	-1.3541
MALT1	0.9375	0.93692	0	-0.19229
UFSP2	0.93894	0.93852	0	-0.34173
RAB40B	0.94034	0.93999	0	-0.12791
USP15	0.9424	0.94192	0	-0.1822
CBX8	0.94194	0.94258	0	-0.56818
FBXO34	0.94334	0.94301	0	-0.043943
FAM110A	0.94401	0.94381	0	-0.13455
MAPK15	0.94414	0.94393	0	-0.0941
RNF125	0.94609	0.94598	0	-0.57381
EIF3H	0.94761	0.94774	0	-0.16946
CUL4B	0.94849	0.94792	0	-0.34545
SENP3	0.95128	0.95087	0	-0.31436
RNF26	0.95078	0.95101	0	-0.64995
PIAS4	0.95212	0.95235	0	-0.28168
TOLLIP	0.95265	0.95298	0	-0.39638
PSMA1	0.95351	0.95307	0	-0.28264
BABAM2	0.95322	0.95358	0	-0.21928
RNF128	0.95501	0.95527	0	-0.27391
UNK	0.95534	0.9556	0	-0.23618
UBE2Q1	0.95706	0.95745	0	-0.19545
CACYBP	0.95873	0.95905	0	-0.13516
FBXO6	0.95964	0.95991	0	-0.33233
MARCH7	0.96046	0.96084	0	-0.34161
ASB1	0.96226	0.96272	0	-0.26404
TRIM68	0.96238	0.96286	0	-0.21884
RNF152	0.96285	0.96335	0	-0.18636
RNF130	0.96322	0.96357	0	-0.39516
PHF7	0.96332	0.96387	0	-0.46979
EIF3F	0.96482	0.96454	0	-0.27838
SOCS3	0.96663	0.96714	0	-0.30197
UBE2W	0.96712	0.96756	0	-0.31958
EPN1	0.96798	0.96847	0	-0.32114
RNF146	0.97131	0.97164	0	-0.52201
NHLRC1	0.97153	0.9718	0	-0.22894
RNF24	0.97301	0.97318	0	-0.11207
VPS8	0.97351	0.9737	0	-0.6391
CBX4	0.97358	0.97376	0	-0.1455
DTL	0.97424	0.97384	0	-1.1257
MAGEA3	0.97386	0.97404	0	-0.29987
ZSWIM2	0.97421	0.97435	0	-0.12336
UBE2B	0.97448	0.97467	0	-0.093519
RNF217	0.97462	0.97485	0	-0.16989
CALR	0.97523	0.97548	0	-0.14369
MAP3K1	0.9755	0.97576	0	-0.55638
TNFAIP3	0.97602	0.97593	0	-0.40169
ATG9A	0.9773	0.97758	0	-0.69664
ATG4C	0.97773	0.97789	0	-0.37106
GABARAPL1	0.97852	0.9787	0	-0.63887
RNF126	0.97869	0.97889	0	-0.77345
RNF19A	0.97933	0.97937	0	-0.32801
RAB40C	0.9804	0.98007	0	-0.4103
RNF144B	0.98251	0.98264	0	-0.14081
ASB13	0.98286	0.98305	0	-0.56485
UBA6	0.98344	0.98356	0	-0.44434
SOCS6	0.98363	0.98378	0	-0.23268
RC3H2	0.98389	0.98392	0	-0.17574
PSMB8	0.98415	0.98423	0	-0.39701
WIPI2	0.98433	0.98434	0	-0.57634
LNX1	0.98433	0.98437	0	-0.5474
UBE2J2	0.98505	0.98524	0	-0.25744
TRIM32	0.98565	0.98589	0	-0.42749
DCUN1D2	0.98603	0.98634	0	-0.56902
USP42	0.98644	0.98635	0	-0.28986
UBA3	0.98667	0.98663	0	-0.48479
TRAF5	0.9864	0.98673	0	-0.32271
OTUD6A	0.98644	0.98676	0	-0.17846
ASB16	0.98941	0.98951	0	-0.3023
TRIM8	0.99015	0.99024	0	-0.56257
RIOK3	0.9903	0.9904	0	-0.30119
OTUB1	0.99113	0.99125	0	-0.33727
UBR1	0.99124	0.99135	0	-0.25983
MARCH11	0.9941	0.99417	0	-0.52511
FBXW7	0.99455	0.9947	0	-0.55311
UBR7	0.99506	0.99523	0	-0.74211
FBXO33	0.99504	0.99529	0	-0.62512
PLK1	0.99527	0.99543	0	-0.49185
USP2	0.99616	0.99632	0	-0.76436
UBE2J1	0.99664	0.99677	0	-0.34281
KLHL13	0.99752	0.9976	0	-0.49704
UBE2G1	0.99765	0.99774	0	-0.59718
MAGEB1	0.99786	0.99797	0	-0.72858
EBP	0.99817	0.99822	0	-6.71
UBE3D	0.99882	0.9988	0	-1.4333
UBE2D3	0.99932	0.9993	0	-0.50878
CUL5	0.99935	0.99932	0	-0.57829
PSMD14	0.99946	0.99948	0	-2.345
ATG101	0.99966	0.99972	0	-0.56571
MYLIP	0.99971	0.99975	0	-0.94437
ARIH2	0.99995	0.99994	0	-0.71374
UBE2F	0.99998	0.99997	0	-1.0549
