# Supplementary material for: TRIM52 maintains cellular fitness and is under tight proteolytic control by multiple giant E3 ligases
Source: Nat Commun. 2025 Apr 24;16:3894. doi: 10.1038/s41467-025-59129-y (PMC12022042; doi:10.1038/s41467-025-59129-y)
Supplement: Supplementary file 8 — Supplementary Data 6 [file 41467_2025_59129_MOESM8_ESM.xlsx]

## Sheet: Supplementary data_6
Figure 6_Extended data Fig. 7_ubiquitination_assay_components
Figure	Lane	E1	E2	E3	Substrate
6a	1				EGFP-TRIM52-R187A
	2	UBA6		BIRC6	EGFP-TRIM52-R187A
	3	UBA1	UBCH5B	TRIP12	EGFP-TRIM52-R187A
	4	UBA1	RAD6	UBR4/KCMF1	EGFP-TRIM52-R187A
	5	UBA6	RAD6	UBR4/KCMF1	EGFP-TRIM52-R187A
	6	UBA1	UBCH5B	HUWE1	EGFP-TRIM52-R187A
	7	UBA1/UBA6	UBCH5B/RAD6		EGFP-TRIM52-R187A
6b	1	UBA1/UBA6	UBCH5B		EGFP-TRIM52-R187A
	2	UBA6		BIRC6
	3	UBA1	UBCH5B	HUWE1
	4	UBA1	UBE2B	UBR4/KCMF1
	5	UBA6		BIRC6	EGFP-TRIM52-R187A
	6	UBA1	UBCH5B	HUWE1	EGFP-TRIM52-R187A
	7	UBA1	UBE2B	UBR4/KCMF1	EGFP-TRIM52-R187A
6c	1	UBA6		BIRC6
	2	UBA6		BIRC6	EGFP-TRIM52-R187A
	3	UBA6		BIRC6	EGFP-TRIM52-R187A
	4	UBA6		BIRC6	EGFP-TRIM52-R187A
	5	UBA6		BIRC6	EGFP-TRIM52-R187A
	6	UBA6		BIRC6	EGFP-TRIM52-R187A
	7	UBA6		BIRC6	EGFP-RING-R187A
	8	UBA6		BIRC6	EGFP-RING-R187A
	9	UBA6		BIRC6	EGFP-RING-R187A
	10	UBA6		BIRC6	EGFP-RING-R187A
	11	UBA6		BIRC6	EGFP-RING-(ΔLoop2)
	12	UBA6		BIRC6	EGFP-RING-(ΔLoop2)
	13	UBA6		BIRC6	EGFP-RING-(ΔLoop2)
	14	UBA6		BIRC6	EGFP-RING-(ΔLoop2)
6d	1	UBA6		BIRC6	EGFP-TRIM52-R187A
	2	UBA6		BIRC6	EGFP-TRIM52-R187A
	3	UBA6		BIRC6-3xRA	EGFP-TRIM52-R187A
	4	UBA6		BIRC6-3xRA	EGFP-TRIM52-R187A
	5	UBA6		BIRC6	EGFP-RING-(ΔLoop2)
	6	UBA6		BIRC6	EGFP-RING-(ΔLoop2)
	7	UBA6		BIRC6-3xRA	EGFP-RING-(ΔLoop2)
	8	UBA6		BIRC6-3xRA	EGFP-RING-(ΔLoop2)
6e	1	UBA1/UBA6	RAD6/UBCH5B		EGFP-TRIM52-R187A
	2	UBA6		BIRC6
	3	UBA1	UBCH5B	HUWE1	EGFP-TRIM52-R187A
	4	UBA1	UBCH5B	TRIP12	EGFP-TRIM52-R187A
	5	UBA1	RAD6	UBR4/KCMF1	EGFP-TRIM52-R187A
	6	UBA6		BIRC6	EGFP-TRIM52-R187A
	7	UBA6		BIRC6	EGFP-TRIM52-R187A
	8	UBA6		BIRC6	EGFP-TRIM52-R187A
	9	UBA6		BIRC6	EGFP-TRIM52-R187A
6f	1	UBA1/UBA6	RAD6/UBCH5B		EGFP-TRIM52-R187A
	2	UBA6		BIRC6
	3	UBA1	RAD6	UBR4/KCMF1
	4	UBA1	RAD6	UBR4/KCMF1	EGFP-TRIM52-R187A
	5	UBA6		BIRC6	EGFP-TRIM52-WT
EDF7b	1	UBA1		EGFP-TRIM52-WT
	2	UBA1		EGFP-TRIM52-WT
	3	UBA1	UBCH5C
	4	UBA1	UBCH5B
	5	UBA1	UBCH7
	6	UBA1	UBCH5C	EGFP-TRIM52-WT
	7	UBA1	UBCH5B	EGFP-TRIM52-WT
	8	UBA1	UBCH7	EGFP-TRIM52-WT
EDF7c	1	UBA1	UBCH5B	EGFP-TRIM52-WT
	2	UBA1	UBCH5B	EGFP-TRIM52-WT
EDF7d	1	UBA6			EGFP-TRIM52-R187A
	2	UBA6			EGFP-TRIM52-WT
	3	UBA6		BIRC6
	4	UBA6		BIRC6	EGFP-TRIM52-R187A
	5	UBA6		BIRC6	EGFP-TRIM52-R187A
	6	UBA6		BIRC6	EGFP-TRIM52-WT
EDF7e	1	UBA6		BIRC6	EGFP-TRIM52-R187A
	2	UBA6		BIRC6	EGFP-TRIM52-R187A
	3	UBA6		BIRC6	EGFP-TRIM52-R187A
	4	UBA6		BIRC6	EGFP-TRIM52-R187A
	5	UBA6		BIRC6	EGFP-TRIM52-R187A
	6	UBA6		BIRC6	EGFP-TRIM52-R187A
	7	UBA6		BIRC6	EGFP-TRIM52-R187A
	8	UBA6		BIRC6	EGFP-TRIM52-R187A/EGFP
	9	UBA6		BIRC6	EGFP-TRIM52-R187A/EGFP
	10	UBA6		BIRC6	EGFP-TRIM52-R187A/EGFP
	11	UBA6		BIRC6	EGFP-TRIM52-R187A/EGFP
	12	UBA6		BIRC6	EGFP-TRIM52-R187A/EGFP
	13	UBA6		BIRC6	EGFP-TRIM52-R187A/EGFP
	14	UBA6		BIRC6	EGFP-TRIM52-R187A/EGFP
