# Supplementary material for: TRIM52 maintains cellular fitness and is under tight proteolytic control by multiple giant E3 ligases
Source: Nat Commun. 2025 Apr 24;16:3894. doi: 10.1038/s41467-025-59129-y (PMC12022042; doi:10.1038/s41467-025-59129-y)
Supplement: Supplementary file 11 — Source Data [file 41467_2025_59129_MOESM11_ESM.xlsx]

## Sheet: Figure 1b
Figure 1b

## Sheet: Figure 1c
Figure 1c
	X (Time)	sgAAVS1 Replicate A	sgAAVS1 Replicate B	sgAAVS1 Replicate C	sgTRIM52 Replicate A	sgTRIM52 Replicate B	sgTRIM52 Replicate C
	0	0.994503	1.01353	0.991966	0.994489	0.999576	1.00593
	2	0.9975	1.0075	0.995	0.847149	0.834617	0.827098
	4	1	1.00251	0.997487	0.594473	0.613365	0.550391
	6	0.992923	1.00541	1.00167	0.318043	0.324303	0.284235
	8	1.00541	1.00291	0.991674	0.230393	0.232897	0.221628
	10	1.00375	1	0.996255	0.171471	0.173974	0.157703

## Sheet: Figure 1e, f
Figure 1e, f
ENSEMBL	Gene	TRIM52_negative_lfc	TRIM52_negative_score	TRIM52_negative_p	TRIM52_negative_fdr
ENSG00000165733	BMS1	-3.9523	0.0031024	0.0030624	0.814864
ENSG00000104980	TIMM44	-3.5703	0.018439	0.018379	0.938602
ENSG00000073969	NSF	-2.5302	0.036811	0.03672	0.938602
ENSG00000163938	GNL3	-2.5285	0.007907	0.014964	0.938602
ENSG00000014919	COX15	-2.499	0.019219	0.019196	0.938602
ENSG00000161800	RACGAP1	-2.4975	0.01228	0.012158	0.938602
ENSG00000074582	BCS1L	-2.384	0.015388	0.01526	0.938602
ENSG00000189376	C8orf76	-2.2949	0.031663	0.031569	0.938602
ENSG00000196455	PIK3R4	-2.278	0.01471	0.014561	0.938602
ENSG00000127337	YEATS4	-2.2521	0.012517	0.012397	0.938602
ENSG00000163159	VPS72	-2.2499	0.022316	0.022274	0.938602
ENSG00000128534	LSM8	-2.1044	0.011034	0.019864	0.938602
ENSG00000166164	BRD7	-2.0809	0.026113	0.026045	0.938602
ENSG00000197170	PSMD12	-2.0539	0.025627	0.025564	0.938602
ENSG00000131100	ATP6V1E1	-1.9099	0.03645	0.042981	0.938602
ENSG00000149262	INTS4	-1.9038	0.02947	0.03668	0.938602
ENSG00000277632	CCL3	-1.8888	0.0018592	0.0018247	0.721535
ENSG00000188529	SRSF10	-1.8852	0.02548	0.025412	0.938602
ENSG00000247626	MARS2	-1.8798	0.0055937	0.010693	0.938602
ENSG00000128829	EIF2AK4	-1.8597	0.042117	0.042037	0.938602
ENSG00000111602	TIMELESS	-1.8532	0.0063496	0.012088	0.938602
ENSG00000161203	AP2M1	-1.8073	0.082262	0.082302	0.977013
ENSG00000274523	RCC1L	-1.7943	0.035505	0.035437	0.938602
ENSG00000134905	CARS2	-1.7717	0.045541	0.045587	0.938602
ENSG00000204572	KRTAP5-10	-1.7704	0.021884	0.029717	0.938602
ENSG00000187736	NHEJ1	-1.7699	1.33e-06	7.6822e-06	0.133663
ENSG00000113522	RAD50	-1.7148	0.065885	0.065935	0.967006
ENSG00000173614	NMNAT1	-1.6937	0.043213	0.043163	0.938602
ENSG00000183431	SF3A3	-1.6855	0.1051	0.10507	0.981259
ENSG00000244038	DDOST	-1.6325	0.045451	0.045492	0.938602
ENSG00000168924	LETM1	-1.6323	0.017537	0.033837	0.938602
ENSG00000114388	NPRL2	-1.6303	0.020986	0.038748	0.938602
ENSG00000135336	ORC3	-1.6302	0.027933	0.03528	0.938602
ENSG00000100380	ST13	-1.6242	0.079391	0.079488	0.977013
ENSG00000168538	TRAPPC11	-1.6078	0.025922	0.047368	0.938602
ENSG00000204619	PPP1R11	-1.579	0.0008646	0.00085899	0.691132
ENSG00000173976	RAX2	-1.5556	0.0011601	0.0032041	0.814864
ENSG00000130726	TRIM28	-1.5512	0.064663	0.069052	0.977013
ENSG00000104976	SNAPC2	-1.5355	0.070157	0.070159	0.977013
ENSG00000160633	SAFB	-1.5091	0.081685	0.081738	0.977013
ENSG00000137731	FXYD2	-1.5044	0.047926	0.04795	0.938602
ENSG00000134001	EIF2S1	-1.4858	0.062042	0.062014	0.959131
ENSG00000154079	SDHAF4	-1.4802	0.019766	0.037588	0.938602
ENSG00000088986	DYNLL1	-1.4761	0.0071191	0.01351	0.938602
ENSG00000184983	NDUFA6	-1.4756	0.0059392	0.0058855	0.876792
ENSG00000163684	RPP14	-1.463	0.012585	0.012455	0.938602
ENSG00000111142	METAP2	-1.4479	0.065013	0.069389	0.977013
ENSG00000155561	NUP205	-1.4458	0.0038503	0.0074168	0.894019
ENSG00000266472	MRPS21	-1.4445	0.078385	0.078471	0.977013
ENSG00000113732	ATP6V0E1	-1.4413	0.05013	0.050207	0.945502
ENSG00000181991	MRPS11	-1.439	0.033985	0.040785	0.938602
ENSG00000086827	ZW10	-1.4304	0.0065365	0.012444	0.938602
ENSG00000142207	URB1	-1.4304	0.036319	0.036237	0.938602
ENSG00000143256	PFDN2	-1.4256	0.048525	0.048561	0.938602
ENSG00000182117	NOP10	-1.4121	0.067656	0.071846	0.977013
ENSG00000131941	RHPN2	-1.3982	0.043701	0.08181	0.977013
ENSG00000136710	CCDC115	-1.3944	0.10931	0.10933	0.981259
ENSG00000168003	SLC3A2	-1.3935	0.047519	0.047535	0.938602
ENSG00000146918	NCAPG2	-1.3891	0.044207	0.064277	0.967006
ENSG00000142864	SERBP1	-1.3839	0.01466	0.0275	0.938602
ENSG00000223417	TRIM49D1	-1.3623	0.083414	0.083422	0.977013
ENSG00000100216	TOMM22	-1.3585	0.087212	0.087211	0.977013
ENSG00000042429	MED17	-1.3556	0.10854	0.10854	0.981259
ENSG00000143633	C1orf131	-1.3469	0.0031563	0.0085902	0.922595
ENSG00000129968	ABHD17A	-1.3403	0.032171	0.032098	0.938602
ENSG00000163811	WDR43	-1.339	0.032352	0.032288	0.938602
ENSG00000163528	CHCHD4	-1.3359	0.00039369	0.0011782	0.711144
ENSG00000099624	ATP5F1D	-1.313	0.10571	0.1057	0.981259
ENSG00000113456	RAD1	-1.3004	0.11932	0.11928	0.981259
ENSG00000204179	PTPN20	-1.2969	0.015432	0.028834	0.938602
ENSG00000108509	CAMTA2	-1.2926	0.00021593	0.00068486	0.691132
ENSG00000114767	RRP9	-1.2894	0.022462	0.041328	0.938602
ENSG00000171953	ATPAF2	-1.2866	0.012517	0.023722	0.938602
ENSG00000089053	ANAPC5	-1.2824	0.16925	0.16922	0.986179
ENSG00000171490	RSL1D1	-1.2803	0.10534	0.10531	0.981259
ENSG00000100593	ISM2	-1.2769	0.00023479	0.00070819	0.691132
ENSG00000141867	BRD4	-1.2628	0.070677	0.070659	0.977013
ENSG00000142168	SOD1	-1.2449	0.099757	0.099815	0.981259
ENSG00000133422	MORC2	-1.2395	0.022572	0.041523	0.938602
ENSG00000152422	XRCC4	-1.2367	0.011029	0.021141	0.938602
ENSG00000087269	NOP14	-1.232	0.076599	0.076634	0.977013
ENSG00000149792	MRPL49	-1.2138	0.069314	0.073447	0.977013
ENSG00000153207	AHCTF1	-1.2116	0.0098099	0.018565	0.938602
ENSG00000143476	DTL	-1.2105	0.10723	0.10716	0.981259
ENSG00000171865	RNASEH1	-1.2052	0.010057	0.019385	0.938602
ENSG00000163739	CXCL1	-1.1916	0.075323	0.07906	0.977013
ENSG00000125971	DYNLRB1	-1.1845	0.093213	0.093229	0.981259
ENSG00000182810	DDX28	-1.1837	0.039517	0.03943	0.938602
ENSG00000108883	EFTUD2	-1.1742	0.14244	0.14234	0.985009
ENSG00000132604	TERF2	-1.1733	0.062512	0.079669	0.977013
ENSG00000105705	SUGP1	-1.1724	0.0055054	0.011204	0.938602
ENSG00000160563	MED27	-1.1687	0.087517	0.087499	0.977013
ENSG00000137806	NDUFAF1	-1.1674	0.19064	0.19047	0.986697
ENSG00000088930	XRN2	-1.1654	0.077447	0.077507	0.977013
ENSG00000180424	DEFB123	-1.158	0.003911	0.008222	0.917016
ENSG00000119596	YLPM1	-1.1567	0.12952	0.13063	0.981549
ENSG00000114982	KANSL3	-1.1556	0.053635	0.058793	0.957656
ENSG00000137513	NARS2	-1.1531	0.19418	0.19405	0.986697
ENSG00000091157	WDR7	-1.1495	0.13039	0.13026	0.981549
ENSG00000126267	COX6B1	-1.1461	0.022176	0.040835	0.938602
ENSG00000140854	KATNB1	-1.1447	0.13409	0.13511	0.981549
ENSG00000132153	DHX30	-1.1366	0.0011431	0.0021815	0.753903
ENSG00000112739	PRPF4B	-1.1333	0.00056646	0.001634	0.711144
ENSG00000167733	HSD11B1L	-1.1313	0.004704	0.012815	0.938602
ENSG00000198301	SDAD1	-1.126	0.085935	0.085912	0.977013
ENSG00000143569	UBAP2L	-1.1212	0.0026768	0.0051827	0.858793
ENSG00000135763	URB2	-1.12	0.052481	0.052523	0.957656
ENSG00000130332	LSM7	-1.1192	0.11296	0.113	0.981259
ENSG00000146263	MMS22L	-1.1162	0.13804	0.13793	0.983492
ENSG00000171421	MRPL36	-1.1116	0.024665	0.045197	0.938602
ENSG00000256525	POLG2	-1.1092	0.090928	0.093827	0.981259
ENSG00000115761	NOL10	-1.107	0.06992	0.069933	0.977013
ENSG00000131368	MRPS25	-1.1064	0.17799	0.17778	0.986697
ENSG00000179041	RRS1	-1.1045	0.21886	0.21883	0.987312
ENSG00000129911	KLF16	-1.0941	0.0014064	0.0036263	0.814864
ENSG00000164929	BAALC	-1.0939	0.0077445	0.014664	0.938602
ENSG00000189067	LITAF	-1.091	0.041936	0.079184	0.977013
ENSG00000154174	TOMM70	-1.0895	0.011079	0.019912	0.938602
ENSG00000135775	COG2	-1.0874	0.086029	0.089109	0.977013
ENSG00000085840	ORC1	-1.0791	0.092207	0.092257	0.977886
ENSG00000184350	MRGPRE	-1.0785	0.020498	0.037873	0.938602
ENSG00000013573	DDX11	-1.0651	0.027161	0.049477	0.938602
ENSG00000169021	UQCRFS1	-1.0618	8.4762e-05	0.00032237	0.499587
ENSG00000197021	CXorf40B	-1.0548	0.024192	0.024117	0.938602
ENSG00000183520	UTP11	-1.0508	0.099095	0.127	0.981549
ENSG00000165898	ISCA2	-1.0506	0.086172	0.086161	0.977013
ENSG00000064703	DDX20	-1.0505	0.029267	0.029193	0.938602
ENSG00000130741	EIF2S3	-1.0468	0.21356	0.21347	0.986697
ENSG00000106009	BRAT1	-1.0457	0.11703	0.11867	0.981259
ENSG00000169851	PCDH7	-1.0455	0.026323	0.055937	0.957656
ENSG00000137038	DMAC1	-1.045	0.080835	0.084224	0.977013
ENSG00000154582	ELOC	-1.0427	0.058866	0.058809	0.957656
ENSG00000184260	HIST2H2AC	-1.0421	0.1295	0.12939	0.981549
ENSG00000179271	GADD45GIP1	-1.0413	0.10036	0.10277	0.981259
ENSG00000204463	BAG6	-1.0381	0.018286	0.033921	0.938602
ENSG00000130724	CHMP2A	-1.0245	0.1112	0.11307	0.981259
ENSG00000111786	SRSF9	-1.0225	0.0072906	0.019641	0.938602
ENSG00000168275	COA6	-1.0214	0.015704	0.024082	0.938602
ENSG00000174886	NDUFA11	-1.0138	0.13155	0.13145	0.981549
ENSG00000104852	SNRNP70	-1.0094	0.27476	0.2746	0.991735
ENSG00000163795	ZNF513	-1.0042	0.0027323	0.0074703	0.894019
ENSG00000131721	RHOXF2	-0.99047	0.12836	0.12949	0.981549
ENSG00000159958	TNFRSF13C	-0.98599	0.00076078	0.0025058	0.778554
ENSG00000125107	CNOT1	-0.98497	0.026017	0.047526	0.938602
ENSG00000125445	MRPS7	-0.98254	0.069597	0.07371	0.977013
ENSG00000167508	MVD	-0.9821	0.201	0.20088	0.986697
ENSG00000167258	CDK12	-0.9814	0.19825	0.19808	0.986697
ENSG00000169251	NMD3	-0.97875	0.15647	0.15676	0.985009
ENSG00000186010	NDUFA13	-0.97746	0.027404	0.050437	0.947672
ENSG00000125875	TBC1D20	-0.97541	0.011167	0.026888	0.938602
ENSG00000132341	RAN	-0.97201	0.14793	0.14781	0.985009
ENSG00000102100	SLC35A2	-0.97105	0.0016555	0.004856	0.849752
ENSG00000183682	BMP8A	-0.96968	0.020362	0.046986	0.938602
ENSG00000126952	NXF5	-0.9675	0.021526	0.040534	0.938602
ENSG00000126067	PSMB2	-0.96447	0.065778	0.070091	0.977013
ENSG00000172273	HINFP	-0.96185	0.097926	0.097932	0.981259
ENSG00000141933	TPGS1	-0.96008	0.0094375	0.020001	0.938602
ENSG00000168495	POLR3D	-0.95999	0.2019	0.20353	0.986697
ENSG00000146576	C7orf26	-0.95807	0.15684	0.15661	0.985009
ENSG00000074935	TUBE1	-0.95567	0.17857	0.17835	0.986697
ENSG00000146834	MEPCE	-0.95512	0.032634	0.032581	0.938602
ENSG00000270617	URGCP-MRPS24	-0.95203	0.15063	0.15054	0.985009
ENSG00000154710	RABGEF1	-0.95157	0.029128	0.055524	0.957656
ENSG00000184206	GOLGA6L4	-0.95153	0.0911	0.093989	0.981259
ENSG00000163832	ELP6	-0.94992	0.11148	0.11153	0.981259
ENSG00000116251	RPL22	-0.94478	0.1979	0.19774	0.986697
ENSG00000100836	PABPN1	-0.94232	0.049011	0.049071	0.938602
ENSG00000106290	TAF6	-0.94087	0.052249	0.057512	0.957656
ENSG00000128463	EMC4	-0.93835	0.13763	0.13751	0.98334
ENSG00000106348	IMPDH1	-0.93634	0.12176	0.12316	0.981549
ENSG00000104833	TUBB4A	-0.93384	0.011771	0.022411	0.938602
ENSG00000159377	PSMB4	-0.93107	0.11671	0.12605	0.981549
ENSG00000163507	CIP2A	-0.92909	0.0037121	0.010205	0.938602
ENSG00000086065	CHMP5	-0.92452	0.019874	0.036702	0.938602
ENSG00000122696	SLC25A51	-0.92339	0.14923	0.15491	0.985009
ENSG00000111641	NOP2	-0.92021	0.10314	0.10314	0.981259
ENSG00000101986	ABCD1	-0.91955	0.10722	0.1334	0.981549
ENSG00000198952	SMG5	-0.91561	0.038423	0.044809	0.938602
ENSG00000120253	NUP43	-0.91183	0.085901	0.085878	0.977013
ENSG00000160691	SHC1	-0.91131	0.033727	0.067001	0.974705
ENSG00000176476	SGF29	-0.91108	0.17353	0.17707	0.986697
ENSG00000163082	SGPP2	-0.91068	0.0034872	0.010282	0.938602
ENSG00000100883	SRP54	-0.90818	0.12229	0.13093	0.981549
ENSG00000162231	NXF1	-0.9015	0.046188	0.051974	0.955768
ENSG00000172006	ZNF554	-0.90126	0.13795	0.14477	0.985009
ENSG00000156603	MED19	-0.89745	0.1942	0.19394	0.986697
ENSG00000116455	WDR77	-0.89732	0.17683	0.17662	0.986697
ENSG00000167513	CDT1	-0.89463	0.047045	0.047054	0.938602
ENSG00000069275	NUCKS1	-0.89369	0.00059324	0.0017535	0.711144
ENSG00000156876	SASS6	-0.89198	0.083305	0.097393	0.981259
ENSG00000214026	MRPL23	-0.89096	0.21295	0.21253	0.986697
ENSG00000174842	GLMN	-0.89013	0.15583	0.15561	0.985009
ENSG00000156411	ATP5MPL	-0.88992	0.024228	0.045088	0.938602
ENSG00000111011	RSRC2	-0.88871	0.10676	0.10883	0.981259
ENSG00000129559	NEDD8	-0.88846	0.014879	0.014746	0.938602
ENSG00000170631	ZNF16	-0.88327	0.0098773	0.020762	0.938602
ENSG00000124784	RIOK1	-0.88055	0.17102	0.17077	0.986179
ENSG00000161395	PGAP3	-0.86888	0.029014	0.055344	0.957656
ENSG00000011376	LARS2	-0.86776	0.032618	0.058972	0.957656
ENSG00000111642	CHD4	-0.86694	0.039362	0.060256	0.958792
ENSG00000163064	EN1	-0.86564	0.0067865	0.015423	0.938602
ENSG00000165494	PCF11	-0.86447	0.097779	0.097775	0.981259
ENSG00000133316	WDR74	-0.86388	0.18969	0.18955	0.986697
ENSG00000145241	CENPC	-0.86255	0.14221	0.14853	0.985009
ENSG00000178921	PFAS	-0.85954	0.066979	0.07122	0.977013
ENSG00000204525	HLA-C	-0.85453	0.030032	0.054765	0.957656
ENSG00000051341	POLQ	-0.85295	6.86e-06	3.1014e-05	0.269802
ENSG00000104613	INTS10	-0.85208	0.22069	0.2203	0.987312
ENSG00000163322	ABRAXAS1	-0.84908	0.0024188	0.0068341	0.892218
ENSG00000136942	RPL35	-0.8483	0.32406	0.32387	0.993828
ENSG00000117481	NSUN4	-0.8476	0.24135	0.24127	0.987312
ENSG00000083312	TNPO1	-0.84518	0.22707	0.22702	0.987312
ENSG00000006744	ELAC2	-0.84313	0.20395	0.2038	0.986697
ENSG00000100104	SRRD	-0.83883	0.050994	0.056362	0.957656
ENSG00000115128	SF3B6	-0.83565	0.11899	0.11896	0.981259
ENSG00000217555	CKLF	-0.83414	0.0071202	0.014152	0.938602
ENSG00000179431	FJX1	-0.83283	0.0051696	0.014068	0.938602
ENSG00000169194	IL13	-0.83255	0.072801	0.12378	0.981549
ENSG00000174405	LIG4	-0.82889	0.19042	0.20178	0.986697
ENSG00000178951	ZBTB7A	-0.82776	0.0011697	0.0032678	0.814864
ENSG00000184967	NOC4L	-0.82718	0.19097	0.1908	0.986697
ENSG00000148513	ANKRD30A	-0.82567	0.0088636	0.019019	0.938602
ENSG00000198408	MGEA5	-0.82351	0.00095213	0.003451	0.814864
ENSG00000119285	HEATR1	-0.82101	0.18958	0.18942	0.986697
ENSG00000134057	CCNB1	-0.8206	0.014816	0.03775	0.938602
ENSG00000054179	ENTPD2	-0.8161	0.040154	0.060914	0.958792
ENSG00000048828	FAM120A	-0.81457	0.00059156	0.0016921	0.711144
ENSG00000041802	LSG1	-0.81355	0.29779	0.29746	0.993074
ENSG00000110717	NDUFS8	-0.80889	0.088206	0.088192	0.977013
ENSG00000105185	PDCD5	-0.80716	0.076865	0.080524	0.977013
ENSG00000223501	VPS52	-0.80691	0.052179	0.070981	0.977013
ENSG00000154781	CCDC174	-0.80505	0.1689	0.16888	0.986179
ENSG00000089154	GCN1	-0.80403	0.26994	0.26978	0.991735
ENSG00000167460	TPM4	-0.80268	0.064	0.11027	0.981259
ENSG00000136810	TXN	-0.80107	0.11768	0.11764	0.981259
ENSG00000155530	LRGUK	-0.80091	0.1221	0.13075	0.981549
ENSG00000100162	CENPM	-0.79993	0.17947	0.17924	0.986697
ENSG00000105058	FAM32A	-0.7978	0.037108	0.066412	0.969388
ENSG00000100522	GNPNAT1	-0.79712	0.15607	0.15586	0.985009
ENSG00000244509	APOBEC3C	-0.79674	0.024007	0.031707	0.938602
ENSG00000165060	FXN	-0.79618	0.011348	0.021687	0.938602
ENSG00000165527	ARF6	-0.79579	0.0011889	0.0036314	0.814864
ENSG00000154723	ATP5PF	-0.79525	0.008523	0.022585	0.938602
ENSG00000104497	SNX16	-0.79379	0.0093405	0.024586	0.938602
ENSG00000101079	NDRG3	-0.79357	0.00059199	0.0021621	0.753903
ENSG00000142507	PSMB6	-0.79343	0.1308	0.13192	0.981549
ENSG00000120334	CENPL	-0.79169	0.021803	0.041012	0.938602
ENSG00000183873	SCN5A	-0.78684	0.0014568	0.0050535	0.858166
ENSG00000175063	UBE2C	-0.78509	0.12661	0.12779	0.981549
ENSG00000163902	RPN1	-0.78445	0.15402	0.15434	0.985009
ENSG00000142546	NOSIP	-0.78079	0.21617	0.224	0.987312
ENSG00000215305	VPS16	-0.78039	0.033919	0.040736	0.938602
ENSG00000253729	PRKDC	-0.77991	0.00036952	0.0013848	0.711144
ENSG00000118620	ZNF430	-0.77981	0.1146	0.11459	0.981259
ENSG00000170956	CEACAM3	-0.77842	0.087001	0.090029	0.977013
ENSG00000173726	TOMM20	-0.77565	0.16698	0.16681	0.986179
ENSG00000198841	KTI12	-0.77284	0.18583	0.18571	0.986697
ENSG00000163106	HPGDS	-0.772	0.0090762	0.017645	0.938602
ENSG00000105393	BABAM1	-0.77164	0.0085368	0.016674	0.938602
ENSG00000018699	TTC27	-0.76893	0.078916	0.078994	0.977013
ENSG00000090273	NUDC	-0.7685	0.085208	0.088352	0.977013
ENSG00000029363	BCLAF1	-0.76541	0.045921	0.080673	0.977013
ENSG00000123473	STIL	-0.76423	0.096823	0.099401	0.981259
ENSG00000127184	COX7C	-0.76388	0.10375	0.10601	0.981259
ENSG00000103502	CDIPT	-0.7617	0.078136	0.078221	0.977013
ENSG00000126524	SBDS	-0.76133	0.24913	0.24902	0.989498
ENSG00000213221	DNLZ	-0.75958	0.11712	0.11875	0.981259
ENSG00000158019	BABAM2	-0.75884	3.5281e-05	0.00014881	0.369873
ENSG00000137337	MDC1	-0.75842	0.050095	0.087388	0.977013
ENSG00000143847	PPFIA4	-0.7573	0.06427	0.068683	0.977013
ENSG00000172354	GNB2	-0.75565	0.00019811	0.00073835	0.691132
ENSG00000137434	C6orf52	-0.75536	0.0078242	0.020963	0.938602
ENSG00000135913	USP37	-0.75523	0.27179	0.27163	0.991735
ENSG00000167995	BEST1	-0.75443	0.00039667	0.0014593	0.711144
ENSG00000100028	SNRPD3	-0.75369	0.027684	0.027636	0.938602
ENSG00000070010	UFD1	-0.75295	0.14527	0.14516	0.985009
ENSG00000173041	ZNF680	-0.75292	0.01322	0.033907	0.938602
ENSG00000185761	ADAMTSL5	-0.75232	0.018784	0.034806	0.938602
ENSG00000147123	NDUFB11	-0.75139	0.19503	0.19488	0.986697
ENSG00000114942	EEF1B2	-0.74836	0.017535	0.037095	0.938602
ENSG00000175318	GRAMD2A	-0.74825	0.00056514	0.0019869	0.735517
ENSG00000135521	LTV1	-0.74767	0.25067	0.2505	0.989498
ENSG00000100345	MYH9	-0.74672	0.22575	0.23243	0.987312
ENSG00000092531	SNAP23	-0.74636	0.03593	0.064462	0.967006
ENSG00000137497	NUMA1	-0.74534	0.13543	0.14257	0.985009
ENSG00000160445	ZER1	-0.74441	0.0023808	0.0067516	0.892218
ENSG00000125651	GTF2F1	-0.74274	0.025243	0.04621	0.938602
ENSG00000100201	DDX17	-0.74211	0.0089519	0.023656	0.938602
ENSG00000186732	MPPED1	-0.74153	0.014336	0.036595	0.938602
ENSG00000241837	ATP5PO	-0.74066	0.22801	0.22839	0.987312
ENSG00000116586	LAMTOR2	-0.73702	0.046311	0.085629	0.977013
ENSG00000136574	GATA4	-0.73551	0.0066065	0.015131	0.938602
ENSG00000184209	SNRNP35	-0.73542	0.15727	0.15704	0.985056
ENSG00000178966	RMI1	-0.73528	0.015502	0.023883	0.938602
ENSG00000004961	HCCS	-0.73471	0.22923	0.22915	0.987312
ENSG00000008324	SS18L2	-0.73468	0.19461	0.19433	0.986697
ENSG00000273749	CYFIP1	-0.7344	0.0049616	0.013903	0.938602
ENSG00000131095	GFAP	-0.7324	0.0012419	0.0044577	0.843021
ENSG00000110063	DCPS	-0.73074	0.27019	0.26978	0.991735
ENSG00000204644	ZFP57	-0.73057	0.069605	0.11997	0.981259
ENSG00000106682	EIF4H	-0.72941	0.045255	0.084126	0.977013
ENSG00000073536	NLE1	-0.72867	0.24218	0.24185	0.987312
ENSG00000204479	PRAMEF17	-0.72809	0.13601	0.15633	0.985009
ENSG00000006062	MAP3K14	-0.72609	0.0083479	0.022196	0.938602
ENSG00000275778	AC018630.2	-0.72588	0.037619	0.037544	0.938602
ENSG00000168918	INPP5D	-0.72563	0.16821	0.18286	0.986697
ENSG00000138495	COX17	-0.72556	0.24607	0.24599	0.989498
ENSG00000101084	C20orf24	-0.7249	0.030227	0.037355	0.938602
ENSG00000104442	ARMC1	-0.72369	2.7276e-05	0.00011125	0.329208
ENSG00000146054	TRIM7	-0.7226	0.078181	0.11089	0.981259
ENSG00000087191	PSMC5	-0.7212	0.09779	0.097781	0.981259
ENSG00000116688	MFN2	-0.719	0.15449	0.15434	0.985009
ENSG00000188612	SUMO2	-0.71871	0.069074	0.073211	0.977013
ENSG00000148572	NRBF2	-0.71844	0.040999	0.077765	0.977013
ENSG00000185630	PBX1	-0.71809	0.0024126	0.0068255	0.892218
ENSG00000034152	MAP2K3	-0.7169	0.10568	0.1544	0.985009
ENSG00000113558	SKP1	-0.71689	0.024498	0.032168	0.938602
ENSG00000189306	RRP7A	-0.71398	0.15197	0.15189	0.985009
ENSG00000139675	HNRNPA1L2	-0.71359	0.10332	0.10331	0.981259
ENSG00000100023	PPIL2	-0.7133	0.23774	0.23773	0.987312
ENSG00000167874	TMEM88	-0.71307	0.044305	0.064354	0.967006
ENSG00000111481	COPZ1	-0.71246	0.16568	0.16583	0.986179
ENSG00000053900	ANAPC4	-0.71071	0.17099	0.17075	0.986179
ENSG00000184545	DUSP8	-0.71048	0.012176	0.024639	0.938602
ENSG00000164024	METAP1	-0.71009	0.1185	0.12008	0.981259
ENSG00000198482	ZNF808	-0.70994	0.2941	0.30279	0.993074
ENSG00000080603	SRCAP	-0.70865	0.2199	0.21985	0.987312
ENSG00000148450	MSRB2	-0.70558	0.011634	0.023736	0.938602
ENSG00000177082	WDR73	-0.7054	0.068678	0.11739	0.981259
ENSG00000157020	SEC13	-0.70498	0.17299	0.17278	0.986697
ENSG00000144134	RABL2A	-0.7037	0.1607	0.17666	0.986697
ENSG00000164061	BSN	-0.70246	0.048134	0.084178	0.977013
ENSG00000265241	RBM8A	-0.70217	0.22823	0.22785	0.987312
ENSG00000110958	PTGES3	-0.69939	0.12356	0.13206	0.981549
ENSG00000151876	FBXO4	-0.69928	0.00097046	0.0030555	0.814864
ENSG00000147872	PLIN2	-0.69669	0.033358	0.06226	0.959131
ENSG00000173546	CSPG4	-0.69494	0.2466	0.2465	0.989498
ENSG00000138688	KIAA1109	-0.69439	0.054518	0.095559	0.981259
ENSG00000148459	PDSS1	-0.69338	0.26465	0.26422	0.991735
ENSG00000044012	GUCA2B	-0.69281	0.036827	0.067796	0.977013
ENSG00000115286	NDUFS7	-0.69261	0.10505	0.10501	0.981259
ENSG00000179902	C1orf194	-0.69244	0.0019732	0.0056863	0.875537
ENSG00000130695	CEP85	-0.69218	0.049861	0.090803	0.977013
ENSG00000066279	ASPM	-0.69116	0.16626	0.16612	0.986179
ENSG00000138668	HNRNPD	-0.68957	0.25833	0.27247	0.991735
ENSG00000006432	MAP3K9	-0.68866	0.032877	0.065742	0.967006
ENSG00000124939	SCGB2A1	-0.68861	0.048135	0.088296	0.977013
ENSG00000164123	C4orf45	-0.68766	0.003188	0.0095274	0.938602
ENSG00000156531	PHF6	-0.68704	0.23954	0.24467	0.988193
ENSG00000167863	ATP5PD	-0.68632	0.060139	0.077716	0.977013
ENSG00000160908	ZNF394	-0.68577	0.0041752	0.010856	0.938602
ENSG00000240038	AMY2B	-0.68473	0.081154	0.11319	0.981259
ENSG00000144736	SHQ1	-0.68429	0.098957	0.11065	0.981259
ENSG00000122145	TBX22	-0.68274	0.12628	0.19305	0.986697
ENSG00000156599	ZDHHC5	-0.68202	0.063905	0.11161	0.981259
ENSG00000184678	HIST2H2BE	-0.68081	0.2065	0.20616	0.986697
ENSG00000132388	UBE2G1	-0.67991	0.042735	0.077062	0.977013
ENSG00000105321	CCDC9	-0.67859	0.0071126	0.019217	0.938602
ENSG00000134046	MBD2	-0.6765	2.6303e-05	0.00010727	0.329208
ENSG00000107164	FUBP3	-0.67563	0.30481	0.30485	0.993074
ENSG00000124157	SEMG2	-0.67534	0.00031478	0.0011754	0.711144
ENSG00000170915	PAQR8	-0.67467	0.023627	0.044099	0.938602
ENSG00000255529	POLR2M	-0.67412	0.17395	0.17743	0.986697
ENSG00000278588	HIST1H2BI	-0.67363	0.35159	0.35063	0.994641
ENSG00000159720	ATP6V0D1	-0.67343	0.17294	0.17273	0.986697
ENSG00000161040	FBXL13	-0.67268	0.019395	0.045543	0.938602
ENSG00000239789	MRPS17	-0.67185	0.083539	0.083539	0.977013
ENSG00000155097	ATP6V1C1	-0.67182	0.12239	0.12234	0.981549
ENSG00000119608	PROX2	-0.67128	0.045082	0.08079	0.977013
ENSG00000033122	LRRC7	-0.66989	0.040561	0.0771	0.977013
ENSG00000141499	WRAP53	-0.66894	0.35133	0.35038	0.994641
ENSG00000152620	NADK2	-0.66792	0.18985	0.19224	0.986697
ENSG00000108106	UBE2S	-0.66701	0.21205	0.21195	0.986697
ENSG00000185298	CCDC137	-0.66697	0.002281	0.0062718	0.876792
ENSG00000138182	KIF20B	-0.66566	0.11124	0.18077	0.986697
ENSG00000167965	MLST8	-0.66534	0.010495	0.025768	0.938602
ENSG00000062716	VMP1	-0.66447	0.10781	0.10987	0.981259
ENSG00000128536	CDHR3	-0.66417	0.00080715	0.0029406	0.814864
ENSG00000114867	EIF4G1	-0.66413	0.2508	0.25046	0.989498
ENSG00000278499	AC018554.3	-0.66289	0.21322	0.21279	0.986697
ENSG00000168757	TSPY2	-0.66225	0.010989	0.019826	0.938602
ENSG00000117560	FASLG	-0.66217	0.0081103	0.021528	0.938602
ENSG00000213658	LAT	-0.66125	0.056067	0.074288	0.977013
ENSG00000120738	EGR1	-0.65902	0.024168	0.044986	0.938602
ENSG00000197705	KLHL14	-0.65902	0.00045022	0.0016523	0.711144
ENSG00000110060	PUS3	-0.65883	0.018705	0.038968	0.938602
ENSG00000204531	POU5F1	-0.65871	0.20572	0.20539	0.986697
ENSG00000077312	SNRPA	-0.65831	0.0059476	0.016107	0.938602
ENSG00000178149	DALRD3	-0.6579	0.051539	0.089739	0.977013
ENSG00000075275	CELSR1	-0.65539	0.090326	0.12023	0.981259
ENSG00000128335	APOL2	-0.6553	0.0015796	0.0046369	0.845171
ENSG00000112742	TTK	-0.65526	0.27782	0.27764	0.991918
ENSG00000109854	HTATIP2	-0.65438	6.9321e-05	0.00025693	0.4967
ENSG00000078098	FAP	-0.65341	0.0013226	0.0039842	0.826451
ENSG00000105143	SLC1A6	-0.65281	0.0067125	0.018026	0.938602
ENSG00000135482	ZC3H10	-0.65254	0.27906	0.27867	0.992419
ENSG00000161692	DBF4B	-0.65228	0.014202	0.036253	0.938602
ENSG00000181513	ACBD4	-0.65193	0.081205	0.13674	0.98334
ENSG00000182362	YBEY	-0.65105	0.04707	0.083833	0.977013
ENSG00000131849	ZNF132	-0.64952	0.056817	0.094417	0.981259
ENSG00000147586	MRPS28	-0.64897	0.0030755	0.0085725	0.922595
ENSG00000135314	KHDC1	-0.64818	0.027855	0.053534	0.957656
ENSG00000146094	DOK3	-0.64814	0.0028485	0.0079875	0.906004
ENSG00000172888	ZNF621	-0.64496	0.022761	0.045374	0.938602
ENSG00000205356	TECPR1	-0.64464	0.030817	0.058208	0.957656
ENSG00000110321	EIF4G2	-0.64425	0.15803	0.15829	0.985056
ENSG00000164220	F2RL2	-0.64338	0.00030369	0.00090736	0.691132
ENSG00000186272	ZNF17	-0.64257	0.069217	0.10394	0.981259
ENSG00000137757	CASP5	-0.64197	0.088344	0.14748	0.985009
ENSG00000092108	SCFD1	-0.64115	0.16885	0.16868	0.986179
ENSG00000258713	C20orf141	-0.63785	0.16172	0.21689	0.986697
ENSG00000198000	NOL8	-0.63775	0.16102	0.16564	0.986179
ENSG00000124216	SNAI1	-0.63726	0.014478	0.028617	0.938602
ENSG00000239779	WBP1	-0.63657	0.16991	0.16985	0.986179
ENSG00000230667	SETSIP	-0.6359	0.13356	0.13458	0.981549
ENSG00000112029	FBXO5	-0.63577	0.26903	0.2689	0.991735
ENSG00000187051	RPS19BP1	-0.63464	0.15261	0.15798	0.985056
ENSG00000174600	CMKLR1	-0.63418	0.069251	0.085329	0.977013
ENSG00000141252	VPS53	-0.63404	0.13386	0.15459	0.985009
ENSG00000167700	MFSD3	-0.63361	0.002625	0.0073946	0.894019
ENSG00000125533	BHLHE23	-0.63292	0.0062288	0.016808	0.938602
ENSG00000163930	BAP1	-0.63263	0.058577	0.076379	0.977013
ENSG00000131143	COX4I1	-0.63184	0.050621	0.089448	0.977013
ENSG00000197016	ZNF470	-0.6318	0.015398	0.028785	0.938602
ENSG00000162004	CCDC78	-0.63179	0.021185	0.039976	0.938602
ENSG00000182584	ACTL10	-0.63111	0.0029462	0.0089197	0.929893
ENSG00000142330	CAPN10	-0.62949	0.078945	0.13317	0.981549
ENSG00000256045	MTRNR2L10	-0.62886	0.016147	0.030127	0.938602
ENSG00000164853	UNCX	-0.62863	0.030062	0.057011	0.957656
ENSG00000167378	IRGQ	-0.62858	0.082681	0.11438	0.981259
ENSG00000198797	BRINP2	-0.62849	8.5968e-05	0.00034456	0.499587
ENSG00000165219	GAPVD1	-0.62843	0.030804	0.062658	0.959131
ENSG00000186834	HEXIM1	-0.62809	0.09287	0.10541	0.981259
ENSG00000183134	PTGDR2	-0.62796	0.063032	0.099115	0.981259
ENSG00000143315	PIGM	-0.62664	0.012175	0.028495	0.938602
ENSG00000179930	ZNF648	-0.62515	0.11566	0.14005	0.984918
ENSG00000171960	PPIH	-0.62507	0.015128	0.038463	0.938602
ENSG00000220201	ZGLP1	-0.6248	0.18303	0.19551	0.986697
ENSG00000119986	AVPI1	-0.62476	0.0027956	0.0085515	0.922595
ENSG00000138777	PPA2	-0.62463	0.24688	0.24655	0.989498
ENSG00000137492	THAP12	-0.6241	0.25636	0.25615	0.990424
ENSG00000227057	WDR46	-0.62406	0.21763	0.21721	0.986697
ENSG00000122952	ZWINT	-0.62328	0.31576	0.31543	0.993074
ENSG00000188738	FSIP2	-0.62304	0.093297	0.096097	0.981259
ENSG00000187714	SLC18A3	-0.62284	0.0029947	0.0090477	0.936815
ENSG00000181790	ADGRB1	-0.62199	0.11117	0.1213	0.981549
ENSG00000109118	PHF12	-0.62157	0.17761	0.20784	0.986697
ENSG00000262484	CCER2	-0.62065	0.21442	0.21436	0.986697
ENSG00000051523	CYBA	-0.62056	0.13136	0.19642	0.986697
ENSG00000059728	MXD1	-0.62002	0.031507	0.06367	0.96414
ENSG00000147677	EIF3H	-0.61955	0.19081	0.19064	0.986697
ENSG00000176473	WDR25	-0.61873	0.16	0.15983	0.986179
ENSG00000250799	PRODH2	-0.6185	0.16096	0.16558	0.986179
ENSG00000146872	TLK2	-0.61797	0.31526	0.31491	0.993074
ENSG00000100346	CACNA1I	-0.61747	0.087426	0.14611	0.985009
ENSG00000180104	EXOC3	-0.61679	0.32413	0.32385	0.993828
ENSG00000030066	NUP160	-0.61648	0.010131	0.019516	0.938602
ENSG00000163584	RPL22L1	-0.61636	0.34704	0.34604	0.994641
ENSG00000133627	ACTR3B	-0.6155	0.069004	0.069019	0.977013
ENSG00000119729	RHOQ	-0.61518	0.19716	0.20751	0.986697
ENSG00000008838	MED24	-0.61509	0.24636	0.24603	0.989498
ENSG00000212122	TSSK1B	-0.61447	0.18185	0.21107	0.986697
ENSG00000157654	PALM2-AKAP2	-0.61433	0.078988	0.11152	0.981259
ENSG00000154945	ANKRD40	-0.61399	0.010663	0.026048	0.938602
ENSG00000177807	KCNJ10	-0.61298	0.0047701	0.012985	0.938602
ENSG00000175756	AURKAIP1	-0.61229	0.12722	0.17009	0.986179
ENSG00000115760	BIRC6	-0.61214	0.10361	0.15289	0.985009
ENSG00000189308	LIN54	-0.61206	0.30938	0.30929	0.993074
ENSG00000015676	NUDCD3	-0.61198	0.12919	0.15083	0.985009
ENSG00000205339	IPO7	-0.61154	0.19947	0.19918	0.986697
ENSG00000112116	IL17F	-0.61088	0.0056424	0.015318	0.938602
ENSG00000177733	HNRNPA0	-0.61004	0.0054573	0.01513	0.938602
ENSG00000020426	MNAT1	-0.60875	0.10139	0.10377	0.981259
ENSG00000148835	TAF5	-0.60873	0.24099	0.24066	0.987312
ENSG00000127554	GFER	-0.60792	0.031297	0.056847	0.957656
ENSG00000122873	CISD1	-0.60666	0.059155	0.10277	0.981259
ENSG00000109381	ELF2	-0.60624	0.39104	0.3903	0.995465
ENSG00000101443	WFDC2	-0.60549	0.045154	0.079436	0.977013
ENSG00000189144	ZNF573	-0.60481	0.090284	0.12018	0.981259
ENSG00000134817	APLNR	-0.6044	0.24718	0.27793	0.992135
ENSG00000101189	MRGBP	-0.60415	0.246	0.25048	0.989498
ENSG00000184163	C1QTNF12	-0.60368	0.0075822	0.016798	0.938602
ENSG00000138442	WDR12	-0.60293	0.089311	0.092267	0.977886
ENSG00000161920	MED11	-0.60169	0.22351	0.22314	0.987312
ENSG00000104728	ARHGEF10	-0.60111	0.0082783	0.022037	0.938602
ENSG00000146109	ABT1	-0.60106	0.1347	0.13569	0.981549
ENSG00000152942	RAD17	-0.60051	0.17668	0.17648	0.986697
ENSG00000149187	CELF1	-0.60021	0.26802	0.29366	0.992419
ENSG00000099625	CBARP	-0.59826	0.036036	0.070501	0.977013
ENSG00000175073	VCPIP1	-0.59825	0.14763	0.20727	0.986697
ENSG00000161955	TNFSF13	-0.59779	0.068589	0.11724	0.981259
ENSG00000271092	TMEM56-RWDD3	-0.59775	0.055837	0.055776	0.957656
ENSG00000124193	SRSF6	-0.59729	0.36182	0.36095	0.994641
ENSG00000128626	MRPS12	-0.59628	0.20056	0.20028	0.986697
ENSG00000075702	WDR62	-0.59621	0.12336	0.16718	0.986179
ENSG00000173163	COMMD1	-0.59599	0.0052446	0.014597	0.938602
ENSG00000099290	WASHC2A	-0.59517	0.20401	0.20387	0.986697
ENSG00000276409	CCL14	-0.59502	0.2678	0.26732	0.991735
ENSG00000179172	HNRNPCL1	-0.5949	0.021861	0.040276	0.938602
ENSG00000188986	NELFB	-0.59398	0.19239	0.19224	0.986697
ENSG00000260325	HSPB9	-0.59392	0.0102	0.026666	0.938602
ENSG00000141101	NOB1	-0.59323	0.40316	0.40257	0.995774
ENSG00000108700	CCL8	-0.5932	0.0072688	0.016243	0.938602
ENSG00000115866	DARS	-0.59249	0.078393	0.11106	0.981259
ENSG00000175573	C11orf68	-0.59202	0.019677	0.037441	0.938602
ENSG00000070367	EXOC5	-0.5905	0.10759	0.1337	0.981549
ENSG00000132669	RIN2	-0.59028	0.059599	0.10347	0.981259
ENSG00000174226	SNX31	-0.59013	0.12347	0.13198	0.981549
ENSG00000133398	MED10	-0.58988	0.23276	0.23271	0.987312
ENSG00000163814	CDCP1	-0.5898	0.031771	0.059694	0.958792
ENSG00000159199	ATP5MC1	-0.5895	0.20137	0.21108	0.986697
ENSG00000134809	TIMM10	-0.58921	0.22827	0.2279	0.987312
ENSG00000100650	SRSF5	-0.58808	0.0084888	0.022541	0.938602
ENSG00000150316	CWC15	-0.58772	0.29197	0.29179	0.992419
ENSG00000102977	ACD	-0.5862	0.28542	0.29531	0.992419
ENSG00000167291	TBC1D16	-0.5861	0.031007	0.056351	0.957656
ENSG00000101412	E2F1	-0.58562	0.025964	0.047439	0.938602
ENSG00000186480	INSIG1	-0.58548	0.12017	0.12907	0.981549
ENSG00000169951	ZNF764	-0.58543	0.051055	0.090127	0.977013
ENSG00000130950	NUTM2F	-0.58468	0.19681	0.19669	0.986697
ENSG00000132382	MYBBP1A	-0.58439	0.21166	0.21273	0.986697
ENSG00000171827	ZNF570	-0.58419	0.042594	0.062932	0.959131
ENSG00000155893	PXYLP1	-0.58398	0.0005267	0.0019231	0.7274
ENSG00000156017	CARNMT1	-0.58119	0.23717	0.23718	0.987312
ENSG00000132297	HHLA1	-0.58093	0.0054465	0.015102	0.938602
ENSG00000269955	C7orf55-LUC7L2	-0.58047	0.00076243	0.0036337	0.814864
ENSG00000186451	SPATA12	-0.58011	0.079966	0.11227	0.981259
ENSG00000093009	CDC45	-0.57957	0.12079	0.12224	0.981549
ENSG00000154429	CCSAP	-0.57883	0.29007	0.2908	0.992419
ENSG00000112238	PRDM13	-0.57861	0.054627	0.097857	0.981259
ENSG00000177646	ACAD9	-0.57737	0.38529	0.38523	0.994641
ENSG00000139977	NAA30	-0.57705	0.0055834	0.015145	0.938602
ENSG00000164304	CAGE1	-0.57695	0.0087848	0.023025	0.938602
ENSG00000011295	TTC19	-0.57693	0.031195	0.063197	0.959131
ENSG00000140105	WARS	-0.57681	0.10873	0.11072	0.981259
ENSG00000011258	MBTD1	-0.57678	0.11898	0.18824	0.986697
ENSG00000142959	BEST4	-0.57619	0.063185	0.10904	0.981259
ENSG00000110721	CHKA	-0.57552	0.076518	0.080226	0.977013
ENSG00000204365		-0.57487	0.020339	0.046952	0.938602
ENSG00000135372	NAT10	-0.57459	0.18166	0.18141	0.986697
ENSG00000185340	GAS2L1	-0.57405	0.014257	0.036386	0.938602
ENSG00000256618	MTRNR2L1	-0.57365	0.16792	0.16775	0.986179
ENSG00000197106	SLC6A17	-0.5735	0.083073	0.13828	0.983492
ENSG00000278224	PRICKLE4	-0.57287	0.028567	0.054637	0.957656
ENSG00000048544	MRPS10	-0.5724	0.22616	0.22575	0.987312
ENSG00000186111	PIP5K1C	-0.57152	0.039415	0.07017	0.977013
ENSG00000103043	VAC14	-0.57041	0.40992	0.41011	0.997344
ENSG00000129084	PSMA1	-0.5704	0.28108	0.2809	0.992419
ENSG00000183011	NAA38	-0.56984	0.20165	0.20152	0.986697
ENSG00000148672	GLUD1	-0.56904	0.057871	0.10075	0.981259
ENSG00000161558	TMEM143	-0.56862	0.033752	0.062866	0.959131
ENSG00000107290	SETX	-0.56855	0.04811	0.085527	0.977013
ENSG00000136732	GYPC	-0.56826	0.25533	0.28407	0.992419
ENSG00000134531	EMP1	-0.5682	0.050865	0.092286	0.977886
ENSG00000026559	KCNG1	-0.56801	0.10624	0.1548	0.985009
ENSG00000147127	RAB41	-0.56794	0.0038928	0.011292	0.938602
ENSG00000093167	LRRFIP2	-0.56754	0.00095775	0.0034783	0.814864
ENSG00000241127	YAE1D1	-0.56719	0.20097	0.20266	0.986697
ENSG00000105982	RNF32	-0.56686	0.010356	0.019925	0.938602
ENSG00000170271	FAXDC2	-0.56665	0.17964	0.20937	0.986697
ENSG00000124140	SLC12A5	-0.56625	0.082968	0.13822	0.983492
ENSG00000244067	GSTA2	-0.56607	0.022802	0.050677	0.947672
ENSG00000103326	CAPN15	-0.56531	0.016814	0.031318	0.938602
ENSG00000204779	FOXD4L5	-0.56511	0.10601	0.10596	0.981259
ENSG00000163170	BOLA3	-0.56471	0.31418	0.32037	0.993074
ENSG00000188581	KRTAP1-1	-0.56449	0.023205	0.046091	0.938602
ENSG00000166736	HTR3A	-0.5644	0.035449	0.069619	0.977013
ENSG00000213614	HEXA	-0.56433	0.029025	0.060053	0.958792
ENSG00000166471	TMEM41B	-0.5641	0.3256	0.33933	0.994641
ENSG00000108786	HSD17B1	-0.56356	0.34266	0.34607	0.994641
ENSG00000162344	FGF19	-0.56344	0.012136	0.031288	0.938602
ENSG00000134686	PHC2	-0.56283	0.020183	0.038315	0.938602
ENSG00000240654	C1QTNF9	-0.56261	0.28022	0.27999	0.992419
ENSG00000102575	ACP5	-0.56253	0.21862	0.23992	0.987312
ENSG00000274750	HIST1H3E	-0.56249	0.25975	0.27361	0.991735
ENSG00000184984	CHRM5	-0.56202	0.004085	0.010701	0.938602
ENSG00000169981	ZNF35	-0.56098	0.02305	0.042351	0.938602
ENSG00000156853	ZNF689	-0.56058	0.0063937	0.017223	0.938602
ENSG00000105612	DNASE2	-0.55965	0.069123	0.11808	0.981259
ENSG00000146232	NFKBIE	-0.55866	0.10192	0.10196	0.981259
ENSG00000185043	CIB1	-0.55793	0.039948	0.072634	0.977013
ENSG00000007306	CEACAM7	-0.55777	0.23762	0.24295	0.987415
ENSG00000108829	LRRC59	-0.55769	0.096856	0.14805	0.985009
ENSG00000122965	RBM19	-0.55739	0.0080853	0.017646	0.938602
ENSG00000136940	PDCL	-0.55641	0.007744	0.020587	0.938602
ENSG00000196110	ZNF699	-0.55605	0.03106	0.056436	0.957656
ENSG00000205863	C1QTNF9B	-0.55598	0.017225	0.033324	0.938602
ENSG00000221852	KRTAP1-5	-0.55505	0.048329	0.08447	0.977013
ENSG00000145416	Mar-01	-0.5549	0.075604	0.090738	0.977013
ENSG00000163605	PPP4R2	-0.55487	0.17264	0.17627	0.986697
ENSG00000099991	CABIN1	-0.55424	0.37301	0.37215	0.994641
ENSG00000136045	PWP1	-0.55405	0.03356	0.060538	0.958792
ENSG00000104967	NOVA2	-0.55356	0.013631	0.034926	0.938602
ENSG00000138771	SHROOM3	-0.55351	0.078907	0.13369	0.981549
ENSG00000165623	UCMA	-0.55318	0.0044979	0.012245	0.938602
ENSG00000175166	PSMD2	-0.55317	0.39515	0.39501	0.995506
ENSG00000131738	KRT33B	-0.55293	0.2786	0.2801	0.992419
ENSG00000087206	UIMC1	-0.55195	0.2171	0.22478	0.987312
ENSG00000155970	MICU3	-0.55098	0.0022095	0.0062992	0.876792
ENSG00000105576	TNPO2	-0.55027	0.088491	0.14216	0.985009
ENSG00000266265	KLF14	-0.5501	0.30783	0.30773	0.993074
ENSG00000196465	MYL6B	-0.54961	0.032134	0.064628	0.967006
ENSG00000105649	RAB3A	-0.54909	0.013247	0.026435	0.938602
ENSG00000196428	TSC22D2	-0.54889	0.00074029	0.0026931	0.80787
ENSG00000111321	LTBR	-0.54875	0.045271	0.084157	0.977013
ENSG00000076003	MCM6	-0.54845	0.21223	0.21214	0.986697
ENSG00000074356	NCBP3	-0.54827	0.15679	0.21346	0.986697
ENSG00000075856	SART3	-0.54819	0.092094	0.12158	0.981549
ENSG00000087365	SF3B2	-0.54807	0.17717	0.18044	0.986697
ENSG00000145934	TENM2	-0.54688	0.37474	0.37632	0.994641
ENSG00000205085	FAM71F2	-0.54638	0.0042154	0.0087689	0.929893
ENSG00000180269	GPR139	-0.54597	0.16575	0.21967	0.987312
ENSG00000128928	IVD	-0.54568	0.0048799	0.01328	0.938602
ENSG00000109920	FNBP4	-0.54507	0.027019	0.034458	0.938602
ENSG00000120688	WBP4	-0.54504	0.049675	0.086714	0.977013
ENSG00000116176	TPSG1	-0.54469	0.081702	0.085063	0.977013
ENSG00000180879	SSR4	-0.54462	0.001331	0.0047212	0.845171
ENSG00000130876	SLC7A10	-0.54409	0.0004461	0.001638	0.711144
ENSG00000183486	MX2	-0.54396	0.02909	0.060148	0.958792
ENSG00000196705	ZNF431	-0.54359	0.020811	0.038441	0.938602
ENSG00000183495	EP400	-0.54241	0.24173	0.24142	0.987312
ENSG00000176340	COX8A	-0.54212	0.0012975	0.0039165	0.826451
ENSG00000134574	DDB2	-0.5421	0.00016928	0.0006621	0.691132
ENSG00000228567	VN1R4	-0.54194	0.24208	0.27411	0.991735
ENSG00000105355	PLIN3	-0.54174	0.0019385	0.0056026	0.870359
ENSG00000092841	MYL6	-0.5416	0.01466	0.03739	0.938602
ENSG00000177728	TMEM94	-0.54149	0.045516	0.080018	0.977013
ENSG00000136152	COG3	-0.54142	0.27566	0.27742	0.991735
ENSG00000187017	ESPN	-0.54093	0.30422	0.31155	0.993074
ENSG00000143374	TARS2	-0.54038	0.19608	0.19583	0.986697
ENSG00000175414	ARL10	-0.54014	0.44913	0.44977	0.999982
ENSG00000168763	CNNM3	-0.53967	0.037645	0.058823	0.957656
ENSG00000015479	MATR3	-0.53948	0.48039	0.47986	0.999982
ENSG00000278311	GGNBP2	-0.53939	0.006366	0.0174	0.938602
ENSG00000171219	CDC42BPG	-0.53917	0.44681	0.44748	0.999982
ENSG00000137807	KIF23	-0.53897	0.21715	0.21674	0.986697
ENSG00000073150	PANX2	-0.53888	0.021384	0.048535	0.938602
ENSG00000063046	EIF4B	-0.53826	0.22607	0.22567	0.987312
ENSG00000109625	CPZ	-0.53777	0.010705	0.026116	0.938602
ENSG00000173145	NOC3L	-0.53657	0.39923	0.39902	0.995506
ENSG00000124795	DEK	-0.53628	0.072059	0.076009	0.977013
ENSG00000134873	CLDN10	-0.5358	0.2118	0.23448	0.987312
ENSG00000125458	NT5C	-0.53518	0.05203	0.09166	0.977886
ENSG00000235608	NKX1-1	-0.53518	0.11394	0.18469	0.986697
ENSG00000101546	RBFA	-0.53496	0.25698	0.25674	0.990424
ENSG00000167194	C16orf92	-0.53374	0.36717	0.36891	0.994641
ENSG00000138311	ZNF365	-0.53248	0.01981	0.037669	0.938602
ENSG00000134248	LAMTOR5	-0.53214	0.098625	0.14931	0.985009
ENSG00000101846	STS	-0.53133	0.0027361	0.0076911	0.898299
ENSG00000023330	ALAS1	-0.53125	0.073285	0.1254	0.981549
ENSG00000204516	MICB	-0.5311	0.013491	0.034557	0.938602
ENSG00000146670	CDCA5	-0.53082	0.41135	0.41155	0.997344
ENSG00000155463	OXA1L	-0.53064	0.18764	0.1994	0.986697
ENSG00000161204	ABCF3	-0.53064	0.072727	0.12456	0.981549
ENSG00000174021	GNG5	-0.53053	0.22868	0.22862	0.987312
ENSG00000174502	SLC26A9	-0.5301	0.089138	0.14859	0.985009
ENSG00000104884	ERCC2	-0.52967	0.21107	0.21068	0.986697
ENSG00000157617	C2CD2	-0.52909	0.36633	0.36614	0.994641
ENSG00000084636	COL16A1	-0.52894	0.051997	0.093993	0.981259
ENSG00000173404	INSM1	-0.52884	0.05441	0.095382	0.981259
ENSG00000205403	CFI	-0.52853	0.0008304	0.0030168	0.814864
ENSG00000160752	FDPS	-0.52845	0.11286	0.18313	0.986697
ENSG00000155329	ZCCHC10	-0.5283	0.00069491	0.0020381	0.738758
ENSG00000172500	FIBP	-0.52779	0.050281	0.091409	0.977886
ENSG00000136891	TEX10	-0.52753	0.21067	0.21057	0.986697
ENSG00000169894	MUC3A	-0.52733	0.077895	0.13159	0.981549
ENSG00000139697	SBNO1	-0.52724	0.16531	0.19854	0.986697
ENSG00000205442	IZUMO3	-0.52687	0.068516	0.11838	0.981259
ENSG00000164032	H2AFZ	-0.52649	0.18527	0.18796	0.986697
ENSG00000196422	PPP1R26	-0.52641	0.070027	0.085956	0.977013
ENSG00000064999	ANKS1A	-0.52632	0.22672	0.26266	0.991735
ENSG00000070476	ZXDC	-0.52587	0.11438	0.16071	0.986179
ENSG00000167195	GOLGA6C	-0.52578	0.14387	0.14378	0.985009
ENSG00000182318	ZSCAN22	-0.52488	0.41312	0.4138	0.998343
ENSG00000236396	SLC35G4	-0.52443	0.16931	0.18377	0.986697
ENSG00000189320	FAM180A	-0.52441	0.0071854	0.019184	0.938602
ENSG00000176165	FOXG1	-0.52383	0.026465	0.048834	0.938602
ENSG00000196865	NHLRC2	-0.52285	0.21335	0.21293	0.986697
ENSG00000243137	PSG4	-0.52274	0.0099343	0.024847	0.938602
ENSG00000184560	SPEM2	-0.52153	0.20545	0.20687	0.986697
ENSG00000101040	ZMYND8	-0.52135	0.032597	0.061025	0.958792
ENSG00000138375	SMARCAL1	-0.5208	0.0074233	0.019763	0.938602
ENSG00000176974	SHMT1	-0.52016	0.078555	0.13315	0.981549
ENSG00000182511	FES	-0.52012	0.0026878	0.0059742	0.876792
ENSG00000244362	KRTAP19-7	-0.52012	0.041553	0.073644	0.977013
ENSG00000128944	KNSTRN	-0.51999	0.00034204	0.0012761	0.711144
ENSG00000104432	IL7	-0.5199	0.24894	0.26466	0.991735
ENSG00000261236	BOP1	-0.51988	0.10015	0.10257	0.981259
ENSG00000171044	XKR6	-0.51945	0.020288	0.041478	0.938602
ENSG00000119689	DLST	-0.51889	0.1425	0.1424	0.985009
ENSG00000088926	F11	-0.51838	0.0018808	0.0054661	0.870261
ENSG00000078114	NEBL	-0.51836	0.053785	0.092159	0.977886
ENSG00000267855	NDUFA7	-0.51732	0.2419	0.25885	0.991735
ENSG00000144063	MALL	-0.51695	0.048101	0.088248	0.977013
ENSG00000109758	HGFAC	-0.51692	0.03133	0.059008	0.957656
ENSG00000179058	C9orf50	-0.51661	0.19203	0.19427	0.986697
ENSG00000138685	FGF2	-0.51615	0.09121	0.12091	0.981549
ENSG00000125841	NRSN2	-0.5159	0.069063	0.11919	0.981259
ENSG00000224902	GAGE12H	-0.51561	0.033499	0.060448	0.958792
ENSG00000184154	LRTOMT	-0.51542	0.078476	0.13304	0.981549
ENSG00000197343	ZNF655	-0.51542	0.16463	0.19803	0.986697
ENSG00000151116	UEVLD	-0.51496	0.2656	0.26818	0.991735
ENSG00000107625	DDX50	-0.51487	0.034649	0.068426	0.977013
ENSG00000183513	COA5	-0.51479	0.20098	0.20072	0.986697
ENSG00000101457	DNTTIP1	-0.51444	0.0823	0.13866	0.984308
ENSG00000214435	AS3MT	-0.51441	0.051852	0.091405	0.977886
ENSG00000162522	KIAA1522	-0.51432	0.43438	0.43506	0.999982
ENSG00000005448	WDR54	-0.51404	0.007312	0.019492	0.938602
ENSG00000170743	SYT9	-0.51404	0.03238	0.054529	0.957656
ENSG00000132846	ZBED3	-0.51384	0.087703	0.14159	0.985009
ENSG00000101082	SLA2	-0.5138	0.0038064	0.011074	0.938602
ENSG00000175137	SH3BP5L	-0.51282	0.009939	0.026017	0.938602
ENSG00000132603	NIP7	-0.51239	0.30448	0.3044	0.993074
ENSG00000185933	CALHM1	-0.51205	0.017591	0.037185	0.938602
ENSG00000206535	LNP1	-0.51175	0.11513	0.18573	0.986697
ENSG00000125995	ROMO1	-0.5109	0.25038	0.25004	0.989498
ENSG00000133895	MEN1	-0.51043	0.055224	0.098783	0.981259
ENSG00000142789	CELA3A	-0.51026	0.015472	0.033785	0.938602
ENSG00000120071	KANSL1	-0.5096	0.027799	0.053444	0.957656
ENSG00000144320	LNPK	-0.50954	0.0025557	0.0079147	0.906004
ENSG00000166557	TMED3	-0.50931	0.1901	0.21747	0.987079
ENSG00000163788	SNRK	-0.50924	0.21295	0.22124	0.987312
ENSG00000047662	FAM184B	-0.50906	0.028296	0.054222	0.957656
ENSG00000074266	EED	-0.50894	0.10621	0.17339	0.986697
ENSG00000241697	TMEFF1	-0.50894	0.016937	0.02516	0.938602
ENSG00000196406	SPANXD	-0.50765	0.079903	0.083363	0.977013
ENSG00000198053	SIRPA	-0.5071	0.019937	0.036814	0.938602
ENSG00000273703	HIST1H2BM	-0.50692	0.23282	0.23277	0.987312
ENSG00000135506	OS9	-0.50634	0.20488	0.229	0.987312
ENSG00000004478	FKBP4	-0.50621	0.023363	0.0429	0.938602
ENSG00000005059	MCUB	-0.50584	0.051326	0.090564	0.977013
ENSG00000144031	ANKRD53	-0.50557	0.035571	0.065801	0.967006
ENSG00000141741	MIEN1	-0.50529	0.082018	0.13751	0.98334
ENSG00000138381	ASNSD1	-0.50495	0.073018	0.12501	0.981549
ENSG00000176601	MAP3K19	-0.50491	0.077032	0.13027	0.981549
ENSG00000111875	ASF1A	-0.50454	0.21149	0.21256	0.986697
ENSG00000131116	ZNF428	-0.50352	0.013917	0.026169	0.938602
ENSG00000162039	MEIOB	-0.50334	0.071427	0.12266	0.981549
ENSG00000214113	LYRM4	-0.50321	0.21435	0.2153	0.986697
ENSG00000117505	DR1	-0.50313	0.121	0.12243	0.981549
ENSG00000122966	CIT	-0.50275	0.066857	0.083312	0.977013
ENSG00000007545	CRAMP1	-0.50211	0.36074	0.36058	0.994641
ENSG00000198783	ZNF830	-0.50167	0.18581	0.18561	0.986697
ENSG00000185049	NELFA	-0.50166	0.11545	0.13988	0.984514
ENSG00000112539	C6orf118	-0.50158	0.1582	0.21447	0.986697
ENSG00000166226	CCT2	-0.50149	0.19923	0.19894	0.986697
ENSG00000156697	UTP14A	-0.50146	0.31243	0.31245	0.993074
ENSG00000172725	CORO1B	-0.50145	0.017779	0.033049	0.938602
ENSG00000104228	TRIM35	-0.50115	0.0022866	0.0065074	0.891518
ENSG00000184634	MED12	-0.50094	0.28328	0.28302	0.992419
ENSG00000162747	FCGR3B	-0.50087	0.15525	0.16037	0.986179
ENSG00000180914	OXTR	-0.50069	0.02903	0.055371	0.957656
ENSG00000282827		-0.50055	0.082665	0.096824	0.981259
ENSG00000102738	MRPS31	-0.50011	0.15993	0.16464	0.986179
ENSG00000157765	SLC34A2	-0.49949	0.0088062	0.023313	0.938602
ENSG00000102837	OLFM4	-0.4994	0.0008272	0.0030049	0.814864
ENSG00000149357	LAMTOR1	-0.49933	0.13642	0.15667	0.985009
ENSG00000122484	RPAP2	-0.49929	0.51468	0.51485	0.999982
ENSG00000176720	BOK	-0.49914	0.017869	0.037631	0.938602
ENSG00000249853	HS3ST5	-0.49908	0.0026216	0.0073866	0.894019
ENSG00000224531	SMIM13	-0.49891	0.010838	0.020784	0.938602
ENSG00000174529	TMEM81	-0.4986	0.24018	0.25737	0.990424
ENSG00000065911	MTHFD2	-0.49836	0.27952	0.27928	0.992419
ENSG00000164327	RICTOR	-0.49804	4.4915e-05	0.00018807	0.409035
ENSG00000164050	PLXNB1	-0.49746	0.026555	0.056299	0.957656
ENSG00000023191	RNH1	-0.49661	0.075398	0.12854	0.981549
ENSG00000186448	ZNF197	-0.4966	0.015587	0.033976	0.938602
ENSG00000157933	SKI	-0.49647	0.18319	0.19564	0.986697
ENSG00000105255	FSD1	-0.49605	0.045828	0.081952	0.977013
ENSG00000188672	RHCE	-0.49592	0.039182	0.071429	0.977013
ENSG00000254959	INMT-MINDY4	-0.49571	0.062739	0.079846	0.977013
ENSG00000179195	ZNF664	-0.49521	0.034936	0.064752	0.967006
ENSG00000205426	KRT81	-0.49519	0.13293	0.15381	0.985009
ENSG00000223443	USP17L2	-0.49487	0.027048	0.052241	0.955768
ENSG00000139842	CUL4A	-0.49486	0.021212	0.048277	0.938602
ENSG00000182759	MAFA	-0.4947	0.43075	0.4319	0.999147
ENSG00000103549	RNF40	-0.49431	0.045258	0.079594	0.977013
ENSG00000163946	FAM208A	-0.49431	0.20002	0.24356	0.988193
ENSG00000138092	CENPO	-0.49408	0.064357	0.068764	0.977013
ENSG00000232112	TMA7	-0.4938	0.2608	0.2605	0.991735
ENSG00000091010	POU4F3	-0.49344	0.014451	0.036892	0.938602
ENSG00000116096	SPR	-0.49303	0.010247	0.025368	0.938602
ENSG00000185303	SFTPA2	-0.49174	0.026588	0.056349	0.957656
ENSG00000011007	ELOA	-0.49153	0.27644	0.28764	0.992419
ENSG00000137055	PLAA	-0.49136	0.047519	0.087393	0.977013
ENSG00000110880	CORO1C	-0.4912	0.010224	0.026712	0.938602
ENSG00000111667	USP5	-0.49114	0.35737	0.35723	0.994641
ENSG00000058453	CROCC	-0.49091	0.10067	0.16546	0.986179
ENSG00000134326	CMPK2	-0.49069	0.046637	0.086102	0.977013
ENSG00000205784	ARRDC5	-0.49035	0.020306	0.041507	0.938602
ENSG00000066336	SPI1	-0.49016	0.019256	0.039847	0.938602
ENSG00000177045	SIX5	-0.48965	0.011297	0.029288	0.938602
ENSG00000124334	IL9R	-0.48948	0.23581	0.23545	0.987312
ENSG00000213977	TAX1BP3	-0.48947	0.024898	0.045603	0.938602
ENSG00000099364	FBXL19	-0.48945	0.04731	0.084199	0.977013
ENSG00000071243	ING3	-0.48894	0.37139	0.373	0.994641
ENSG00000184979	USP18	-0.48886	0.0017069	0.004695	0.845171
ENSG00000148834	GSTO1	-0.48867	0.043464	0.078233	0.977013
ENSG00000090470	PDCD7	-0.48808	0.24088	0.24056	0.987312
ENSG00000197079	KRT35	-0.48808	0.093543	0.15501	0.985009
ENSG00000100714	MTHFD1	-0.48789	0.16128	0.16151	0.986179
ENSG00000153391	INO80C	-0.48751	0.068123	0.11648	0.981259
ENSG00000065883	CDK13	-0.48679	0.2821	0.28337	0.992419
ENSG00000147684	NDUFB9	-0.48673	0.22972	0.2293	0.987312
ENSG00000140632	GLYR1	-0.4865	0.00042152	0.0015561	0.711144
ENSG00000106948	AKNA	-0.4861	0.12069	0.18934	0.986697
ENSG00000106328	FSCN3	-0.48599	0.044887	0.080487	0.977013
ENSG00000149131	SERPING1	-0.48588	0.0035211	0.009722	0.938602
ENSG00000135447	PPP1R1A	-0.48585	0.011193	0.026926	0.938602
ENSG00000169715	MT1E	-0.4856	0.13028	0.13794	0.983492
ENSG00000120594	PLXDC2	-0.48515	0.096911	0.16003	0.986179
ENSG00000176148	TCP11L1	-0.48509	0.0012925	0.0039029	0.826451
ENSG00000076604	TRAF4	-0.48486	0.028165	0.051719	0.955768
ENSG00000091664	SLC17A6	-0.48478	0.0089405	0.023628	0.938602
ENSG00000113569	NUP155	-0.48453	0.3974	0.39725	0.995506
ENSG00000197380	DACT3	-0.48453	0.027197	0.049542	0.938602
ENSG00000039123	MTREX	-0.48396	0.11072	0.11073	0.981259
ENSG00000170632	ARMC10	-0.48391	0.14895	0.18611	0.986697
ENSG00000105383	CD33	-0.48361	0.085766	0.1437	0.985009
ENSG00000275835	TUBGCP5	-0.48281	0.18702	0.18685	0.986697
ENSG00000101343	CRNKL1	-0.48234	0.16413	0.16396	0.986179
ENSG00000149654	CDH22	-0.48217	0.043128	0.080961	0.977013
ENSG00000095787	WAC	-0.48202	0.25106	0.25073	0.989498
ENSG00000206557	TRIM71	-0.48192	0.010182	0.026618	0.938602
ENSG00000185515	BRCC3	-0.48188	0.0051545	0.014366	0.938602
ENSG00000111358	GTF2H3	-0.48163	0.25699	0.25675	0.990424
ENSG00000159398	CES5A	-0.48162	0.15764	0.17416	0.986697
ENSG00000204592	HLA-E	-0.48137	0.004982	0.013569	0.938602
ENSG00000106415	GLCCI1	-0.48126	0.0098262	0.02576	0.938602
ENSG00000175390	EIF3F	-0.48078	0.11669	0.11836	0.981259
ENSG00000188211	NCR3LG1	-0.48077	0.0028371	0.0077747	0.901815
ENSG00000159763	PIP	-0.48038	0.071827	0.10595	0.981259
ENSG00000120963	ZNF706	-0.48027	0.17218	0.20371	0.986697
ENSG00000158483	FAM86C1	-0.48005	0.00031077	0.0011538	0.711144
ENSG00000186329	TMEM212	-0.47989	0.010506	0.027369	0.938602
ENSG00000149639	SOGA1	-0.47943	0.018708	0.044461	0.938602
ENSG00000170417	TMEM182	-0.4792	0.004048	0.011676	0.938602
ENSG00000152332	UHMK1	-0.47911	0.33879	0.33788	0.994641
ENSG00000156675	RAB11FIP1	-0.47896	0.19624	0.22221	0.987312
ENSG00000131779	PEX11B	-0.47814	0.0060882	0.016461	0.938602
ENSG00000136819	C9orf78	-0.47801	0.23134	0.2501	0.989498
ENSG00000163382	NAXE	-0.47776	0.03065	0.057952	0.957656
ENSG00000148840	PPRC1	-0.47718	0.26817	0.26803	0.991735
ENSG00000023608	SNAPC1	-0.47714	0.19379	0.19357	0.986697
ENSG00000225556	C2CD4D	-0.47712	0.15961	0.21544	0.986697
ENSG00000067533	RRP15	-0.47711	0.24992	0.24959	0.989498
ENSG00000132589	FLOT2	-0.47674	0.00093881	0.0034061	0.814864
ENSG00000213020	ZNF611	-0.47655	0.03658	0.065556	0.967006
ENSG00000100462	PRMT5	-0.47636	0.25673	0.27112	0.991735
ENSG00000119714	GPR68	-0.47636	0.28578	0.3073	0.993074
ENSG00000176909	MAMSTR	-0.47636	0.22474	0.23157	0.987312
ENSG00000185246	PRPF39	-0.47578	0.45574	0.45563	0.999982
ENSG00000125386	FAM193A	-0.47574	0.00030511	0.0011401	0.711144
ENSG00000154917	RAB6B	-0.47564	0.016377	0.031902	0.938602
ENSG00000173207	CKS1B	-0.4754	0.26961	0.26949	0.991735
ENSG00000140553	UNC45A	-0.47483	0.26141	0.2611	0.991735
ENSG00000134490	TMEM241	-0.47461	0.0016439	0.005552	0.870261
ENSG00000177943	MAMDC4	-0.47451	0.079206	0.13361	0.981549
ENSG00000186910	SERPINA11	-0.47423	0.3293	0.33392	0.994641
ENSG00000183837	PNMA3	-0.47411	0.036229	0.070794	0.977013
ENSG00000101104	PABPC1L	-0.47398	0.28059	0.30325	0.993074
ENSG00000172137	CALB2	-0.47396	0.01847	0.038591	0.938602
ENSG00000166197	NOLC1	-0.47365	0.28136	0.28112	0.992419
ENSG00000138433	CIR1	-0.47322	0.17324	0.18708	0.986697
ENSG00000130348	QRSL1	-0.4727	0.06228	0.062266	0.959131
ENSG00000149547	EI24	-0.47263	0.23741	0.25513	0.990424
ENSG00000130590	SAMD10	-0.47176	0.084618	0.14202	0.985009
ENSG00000091428	RAPGEF4	-0.47163	0.10063	0.11213	0.981259
ENSG00000205022	PABPN1L	-0.4713	0.22836	0.2283	0.987312
ENSG00000008300	CELSR3	-0.47124	0.36819	0.37517	0.994641
ENSG00000077009	NMRK2	-0.47103	0.002923	0.0080029	0.906004
ENSG00000090006	LTBP4	-0.47102	0.050492	0.08925	0.977013
ENSG00000183605	SFXN4	-0.47084	0.0028825	0.0080712	0.906004
ENSG00000244411	KRTAP5-7	-0.47084	0.023356	0.043653	0.938602
ENSG00000140931	CMTM3	-0.47012	0.035173	0.063204	0.959131
ENSG00000120158	RCL1	-0.46996	0.29535	0.29521	0.992419
ENSG00000078401	EDN1	-0.46935	0.013048	0.033501	0.938602
ENSG00000139668	WDFY2	-0.46931	0.02832	0.058973	0.957656
ENSG00000108175	ZMIZ1	-0.46919	0.24403	0.26059	0.991735
ENSG00000187569	DPPA3	-0.46864	0.020938	0.047867	0.938602
ENSG00000169504	CLIC4	-0.46774	0.5086	0.50923	0.999982
ENSG00000186919	ZACN	-0.46774	0.0083279	0.022154	0.938602
ENSG00000084073	ZMPSTE24	-0.46736	0.31009	0.31	0.993074
ENSG00000166359	WDR88	-0.46722	0.063794	0.11144	0.981259
ENSG00000124802	EEF1E1	-0.46682	0.011663	0.027666	0.938602
ENSG00000088320	REM1	-0.46663	0.056163	0.09817	0.981259
ENSG00000092148	HECTD1	-0.46659	0.44811	0.44876	0.999982
ENSG00000164880	INTS1	-0.46629	0.1162	0.14046	0.984997
ENSG00000196323	ZBTB44	-0.46616	0.0098499	0.025815	0.938602
ENSG00000140682	TGFB1I1	-0.46601	0.26328	0.26311	0.991735
ENSG00000078967	UBE2D4	-0.46595	0.37202	0.37362	0.994641
ENSG00000092847	AGO1	-0.46574	0.072408	0.1241	0.981549
ENSG00000115827	DCAF17	-0.46557	0.013994	0.031413	0.938602
ENSG00000123505	AMD1	-0.46497	0.45707	0.45709	0.999982
ENSG00000204010	IFIT1B	-0.46487	0.22978	0.26494	0.991735
ENSG00000277157	HIST1H4D	-0.46483	0.024821	0.046111	0.938602
ENSG00000102030	NAA10	-0.46469	0.30057	0.30051	0.993074
ENSG00000123297	TSFM	-0.46461	0.29314	0.29275	0.992419
ENSG00000121297	TSHZ3	-0.46447	0.033092	0.061857	0.959131
ENSG00000182606	TRAK1	-0.46422	0.057378	0.10004	0.981259
ENSG00000135413	LACRT	-0.46418	0.0047333	0.013351	0.938602
ENSG00000197299	BLM	-0.46404	0.35859	0.35768	0.994641
ENSG00000101665	SMAD7	-0.46337	0.056693	0.10093	0.981259
ENSG00000160310	PRMT2	-0.4629	0.08912	0.14262	0.985009
ENSG00000244005	NFS1	-0.46268	0.32486	0.32466	0.994582
ENSG00000203666	EFCAB2	-0.46226	0.33968	0.35098	0.994641
ENSG00000169155	ZBTB43	-0.46204	0.17252	0.20399	0.986697
ENSG00000169714	CNBP	-0.46185	0.21737	0.25593	0.990424
ENSG00000110422	HIPK3	-0.4615	0.00099791	0.0036246	0.814864
ENSG00000168298	HIST1H1E	-0.46137	0.062112	0.10738	0.981259
ENSG00000168267	PTF1A	-0.4613	0.077542	0.11039	0.981259
ENSG00000115241	PPM1G	-0.46114	0.33643	0.33609	0.994641
ENSG00000169019	COMMD8	-0.46096	0.0008756	0.0028023	0.814864
ENSG00000167371	PRRT2	-0.4606	0.015001	0.038179	0.938602
ENSG00000153767	GTF2E1	-0.46033	0.15562	0.15592	0.985009
ENSG00000022277	RTF2	-0.46017	0.10563	0.10776	0.981259
ENSG00000182870	GALNT9	-0.46017	0.4255	0.42486	0.998664
ENSG00000167637	ZNF283	-0.45957	0.0065935	0.01796	0.938602
ENSG00000115446	UNC50	-0.4592	0.044209	0.077968	0.977013
ENSG00000136854	STXBP1	-0.45902	0.011501	0.023507	0.938602
ENSG00000160813	PPP1R35	-0.45869	0.28926	0.28889	0.992419
ENSG00000159173	TNNI1	-0.45859	0.055921	0.097787	0.981259
ENSG00000116771	AGMAT	-0.45849	0.016141	0.040576	0.938602
ENSG00000128610	FEZF1	-0.45849	0.10552	0.15429	0.985009
ENSG00000248871	TNFSF12-TNFSF13	-0.45846	0.019539	0.04028	0.938602
ENSG00000163945	UVSSA	-0.45825	0.019065	0.050267	0.945502
ENSG00000138867	GUCD1	-0.45818	0.076678	0.12972	0.981549
ENSG00000132466	ANKRD17	-0.45765	0.094971	0.15715	0.985056
ENSG00000093000	NUP50	-0.45757	0.40289	0.40228	0.995506
ENSG00000244165	P2RY11	-0.45655	0.2067	0.21576	0.986697
ENSG00000186297	GABRA5	-0.45642	0.029857	0.056671	0.957656
ENSG00000122565	CBX3	-0.45584	0.28315	0.28434	0.992419
ENSG00000185198	PRSS57	-0.45579	0.0031048	0.0084559	0.922595
ENSG00000115657	ABCB6	-0.45505	0.3253	0.33908	0.994641
ENSG00000171792	RHNO1	-0.45502	0.074254	0.12681	0.981549
ENSG00000111328	CDK2AP1	-0.45494	0.0019813	0.0064283	0.887671
ENSG00000171365	CLCN5	-0.45473	0.0061071	0.014305	0.938602
ENSG00000140983	RHOT2	-0.45452	0.049858	0.087	0.977013
ENSG00000166173	LARP6	-0.45436	0.02629	0.055895	0.957656
ENSG00000198171	DDRGK1	-0.45409	0.36694	0.36608	0.994641
ENSG00000139726	DENR	-0.454	0.34917	0.34902	0.994641
ENSG00000171604	CXXC5	-0.45359	0.03503	0.064895	0.967006
ENSG00000139200	PIANP	-0.45337	0.18527	0.21371	0.986697
ENSG00000176024	ZNF613	-0.45331	0.18948	0.21699	0.986697
ENSG00000065809	FAM107B	-0.45323	0.0013837	0.004135	0.826451
ENSG00000213619	NDUFS3	-0.45309	0.37477	0.3747	0.994641
ENSG00000167191	GPRC5B	-0.45304	0.030095	0.06164	0.959131
ENSG00000139793	MBNL2	-0.45282	0.038884	0.074655	0.977013
ENSG00000158106	RHPN1	-0.45256	0.07469	0.12669	0.981549
ENSG00000126218	F10	-0.45243	0.0054212	0.014722	0.938602
ENSG00000213809	KLRK1	-0.45241	0.022058	0.041426	0.938602
ENSG00000177675	CD163L1	-0.45235	0.00047283	0.0017302	0.711144
ENSG00000100038	TOP3B	-0.45231	0.43884	0.43962	0.999982
ENSG00000181036	FCRL6	-0.45225	0.013144	0.033738	0.938602
ENSG00000163431	LMOD1	-0.45215	0.2526	0.25642	0.990424
ENSG00000086061	DNAJA1	-0.45214	0.04004	0.071225	0.977013
ENSG00000169136	ATF5	-0.45212	0.07019	0.1197	0.981259
ENSG00000129009	ISLR	-0.4516	0.047826	0.087858	0.977013
ENSG00000167644	C19orf33	-0.45157	0.0046425	0.013135	0.938602
ENSG00000189013	KIR2DL4	-0.4513	0.2808	0.28039	0.992419
ENSG00000183255	PTTG1IP	-0.45125	0.0017248	0.0047604	0.845171
ENSG00000105325	FZR1	-0.45098	0.24519	0.24976	0.989498
ENSG00000168675	LDLRAD4	-0.45046	0.35625	0.35604	0.994641
ENSG00000152464	RPP38	-0.45042	0.01687	0.025103	0.938602
ENSG00000069011	PITX1	-0.45008	0.18617	0.19819	0.986697
ENSG00000189023	MAGEB16	-0.44969	0.33674	0.33586	0.994641
ENSG00000088367	EPB41L1	-0.44961	0.23103	0.26585	0.991735
ENSG00000008323	PLEKHG6	-0.44953	0.395	0.3959	0.995506
ENSG00000180479	ZNF571	-0.44917	0.2358	0.23595	0.987312
ENSG00000172932	ANKRD13D	-0.44912	0.041346	0.078285	0.977013
ENSG00000135114	OASL	-0.44903	0.08877	0.14808	0.985009
ENSG00000197256	KANK2	-0.44901	0.0013936	0.0041561	0.826451
ENSG00000134744	ZCCHC11	-0.44878	0.039315	0.075291	0.977013
ENSG00000167524	SGK494	-0.44863	0.39022	0.39116	0.995465
ENSG00000117226	GBP3	-0.44848	0.019384	0.045525	0.938602
ENSG00000123388	HOXC11	-0.44802	0.026694	0.051649	0.955768
ENSG00000139620	KANSL2	-0.44775	0.13435	0.14166	0.985009
ENSG00000129007	CALML4	-0.44771	0.10709	0.11779	0.981259
ENSG00000117000	RLF	-0.44746	0.1552	0.21238	0.986697
ENSG00000164172	MOCS2	-0.44681	0.013989	0.035764	0.938602
ENSG00000203783	PRR9	-0.44656	0.4591	0.45939	0.999982
ENSG00000117152	RGS4	-0.44651	0.35692	0.3593	0.994641
ENSG00000122644	ARL4A	-0.44646	0.40799	0.41072	0.997344
ENSG00000124615	MOCS1	-0.44643	0.073402	0.1247	0.981549
ENSG00000187189	TSPYL4	-0.44606	0.065054	0.10069	0.981259
ENSG00000178645	C10orf53	-0.44605	0.015528	0.033882	0.938602
ENSG00000170442	KRT86	-0.4458	0.098676	0.16257	0.986179
ENSG00000141052	MYOCD	-0.44557	0.0021327	0.0061097	0.876792
ENSG00000105605	CACNG7	-0.44554	0.0037036	0.010829	0.938602
ENSG00000135253	KCP	-0.44539	0.34388	0.34362	0.994641
ENSG00000235942	LCE6A	-0.4453	0.029406	0.060607	0.958792
ENSG00000133835	HSD17B4	-0.44523	0.01603	0.034708	0.938602
ENSG00000255245	FXYD6-FXYD2	-0.44506	0.072693	0.12359	0.981549
ENSG00000244274	DBNDD2	-0.44485	0.014545	0.028735	0.938602
ENSG00000107938	EDRF1	-0.44484	0.067542	0.11695	0.981259
ENSG00000104853	CLPTM1	-0.44457	0.15479	0.19059	0.986697
ENSG00000120868	APAF1	-0.44444	0.024789	0.053665	0.957656
ENSG00000174939	ASPHD1	-0.44432	0.4282	0.42883	0.998664
ENSG00000167767	KRT80	-0.44415	0.080321	0.13574	0.981549
ENSG00000198812	LRRC10	-0.44386	0.04591	0.080658	0.977013
ENSG00000119321	FKBP15	-0.44374	0.2935	0.30228	0.993074
ENSG00000166793	YPEL4	-0.4435	0.0021729	0.0069354	0.892218
ENSG00000198925	ATG9A	-0.44341	0.065367	0.082048	0.977013
ENSG00000117984	CTSD	-0.44319	0.0013868	0.0041407	0.826451
ENSG00000151615	POU4F2	-0.44311	0.071842	0.12327	0.981549
ENSG00000054803	CBLN4	-0.44295	0.033134	0.066131	0.967006
ENSG00000143006	DMRTB1	-0.44289	0.18404	0.19639	0.986697
ENSG00000153789	FAM92B	-0.44278	0.20682	0.20815	0.986697
ENSG00000101363	MANBAL	-0.44264	0.038967	0.07111	0.977013
ENSG00000184451	CCR10	-0.44221	0.016298	0.030415	0.938602
ENSG00000164438	TLX3	-0.4422	0.00021933	0.0008055	0.691132
ENSG00000187288	CIDEC	-0.44196	0.021628	0.043584	0.938602
ENSG00000106823	ECM2	-0.44191	0.30174	0.30142	0.993074
ENSG00000215301	DDX3X	-0.44186	0.17428	0.17775	0.986697
ENSG00000153179	RASSF3	-0.44185	0.019817	0.040734	0.938602
ENSG00000128731	HERC2	-0.44141	0.041013	0.07278	0.977013
ENSG00000183527	PSMG1	-0.44122	0.15581	0.17264	0.986697
ENSG00000196235	SUPT5H	-0.44112	0.0041886	0.0080484	0.906004
ENSG00000129235	TXNDC17	-0.44083	0.44443	0.445	0.999982
ENSG00000050820	BCAR1	-0.44059	0.55665	0.55673	0.999982
ENSG00000139083	ETV6	-0.4405	0.21602	0.23779	0.987312
ENSG00000215372	ZNF705G	-0.44045	0.018752	0.02681	0.938602
ENSG00000054965	FAM168A	-0.44021	0.070541	0.12024	0.981259
ENSG00000205420	KRT6A	-0.43959	0.30941	0.3161	0.993074
ENSG00000178127	NDUFV2	-0.43916	0.15421	0.15452	0.985009
ENSG00000135441	BLOC1S1	-0.43911	0.023806	0.052176	0.955768
ENSG00000165275	TRMT10B	-0.43867	0.029551	0.060828	0.958792
ENSG00000144668	ITGA9	-0.43849	0.033773	0.062897	0.959131
ENSG00000204583	LRCOL1	-0.43849	0.011034	0.028636	0.938602
ENSG00000158545	ZC3H18	-0.4383	0.27298	0.28471	0.992419
ENSG00000182871	COL18A1	-0.43825	0.14646	0.15238	0.985009
ENSG00000172046	USP19	-0.43816	0.0055002	0.01523	0.938602
ENSG00000175164	ABO	-0.43816	0.015975	0.031196	0.938602
ENSG00000119718	EIF2B2	-0.4381	0.27614	0.27601	0.991735
ENSG00000119280	C1orf198	-0.43804	0.6312	0.6317	0.999982
ENSG00000126243	LRFN3	-0.43741	0.080023	0.1349	0.981549
ENSG00000149100	EIF3M	-0.43637	0.3176	0.31766	0.993074
ENSG00000197008	ZNF138	-0.43637	0.05522	0.096706	0.981259
ENSG00000151651	ADAM8	-0.43633	0.076393	0.10952	0.981259
ENSG00000168078	PBK	-0.43602	0.0060676	0.016654	0.938602
ENSG00000135446	CDK4	-0.43581	0.079709	0.13485	0.981549
ENSG00000163472	TMEM79	-0.43561	0.04069	0.072281	0.977013
ENSG00000185176	AQP12B	-0.43524	0.0012539	0.0045038	0.843021
ENSG00000141753	IGFBP4	-0.43489	0.30105	0.3013	0.993074
ENSG00000069966	GNB5	-0.43453	0.011524	0.029812	0.938602
ENSG00000005194	CIAPIN1	-0.43431	0.50094	0.50111	0.999982
ENSG00000137868	STRA6	-0.43413	0.32361	0.32292	0.993828
ENSG00000106305	AIMP2	-0.43408	7.9636e-05	0.00031668	0.499587
ENSG00000056558	TRAF1	-0.43404	0.076551	0.13025	0.981549
ENSG00000174871	CNIH2	-0.4337	0.19243	0.20351	0.986697
ENSG00000099812	MISP	-0.43362	0.01749	0.037026	0.938602
ENSG00000197838	CYP2A13	-0.43337	0.17505	0.20585	0.986697
ENSG00000176563	CNTD1	-0.43323	0.010935	0.028382	0.938602
ENSG00000110375	UPK2	-0.43314	0.068836	0.11884	0.981259
ENSG00000146701	MDH2	-0.43297	0.00070617	0.0023636	0.77592
ENSG00000225805	DEFB131B	-0.43283	0.23947	0.24462	0.988193
ENSG00000145936	KCNMB1	-0.43275	0.31544	0.32146	0.993471
ENSG00000123700	KCNJ2	-0.43247	0.018892	0.044751	0.938602
ENSG00000186470	BTN3A2	-0.43246	0.06894	0.1178	0.981259
ENSG00000187555	USP7	-0.43242	0.37271	0.37262	0.994641
ENSG00000162438	CTRC	-0.43241	0.195	0.22127	0.987312
ENSG00000106153	CHCHD2	-0.43238	0.50661	0.50729	0.999982
ENSG00000181472	ZBTB2	-0.43151	0.046474	0.081531	0.977013
ENSG00000166450	PRTG	-0.43122	0.00032271	0.0011936	0.711144
ENSG00000181804	SLC9A9	-0.43122	0.15018	0.20899	0.986697
ENSG00000103148	NPRL3	-0.43109	0.29402	0.30272	0.993074
ENSG00000104147	OIP5	-0.43091	0.13721	0.14411	0.985009
ENSG00000139719	VPS33A	-0.43063	0.1893	0.20083	0.986697
ENSG00000126062	TMEM115	-0.4303	0.11944	0.16439	0.986179
ENSG00000137713	PPP2R1B	-0.43025	0.026694	0.04922	0.938602
ENSG00000179604	CDC42EP4	-0.43023	0.30836	0.31516	0.993074
ENSG00000137474	MYO7A	-0.43021	0.057339	0.1019	0.981259
ENSG00000187905	LRRC74B	-0.42954	0.046589	0.086027	0.977013
ENSG00000176472	ZNF575	-0.42945	0.1011	0.12852	0.981549
ENSG00000102309	PIN4	-0.4293	0.04687	0.082164	0.977013
ENSG00000104643	MTMR9	-0.42927	0.044819	0.078913	0.977013
ENSG00000171476	HOPX	-0.42925	0.31054	0.31043	0.993074
ENSG00000102794	ACOD1	-0.42913	0.009513	0.025008	0.938602
ENSG00000163681	SLMAP	-0.429	0.10243	0.16795	0.986179
ENSG00000133433	GSTT2B	-0.42887	0.45699	0.45645	0.999982
ENSG00000261150	EPPK1	-0.42886	0.26104	0.2747	0.991735
ENSG00000196227	FAM217B	-0.42876	0.011894	0.028029	0.938602
ENSG00000160404	TOR2A	-0.42869	0.046929	0.083622	0.977013
ENSG00000167094	TTC16	-0.42833	0.063775	0.11141	0.981259
ENSG00000165688	PMPCA	-0.42832	0.19205	0.19188	0.986697
ENSG00000198842	DUSP27	-0.42812	0.36725	0.36897	0.994641
ENSG00000162909	CAPN2	-0.42811	0.31759	0.31717	0.993074
ENSG00000188086	PRSS45	-0.42787	0.086082	0.14416	0.985009
ENSG00000128340	RAC2	-0.42779	0.030374	0.057497	0.957656
ENSG00000185156	MFSD6L	-0.4274	0.027624	0.057941	0.957656
ENSG00000119723	COQ6	-0.42706	0.25481	0.26953	0.991735
ENSG00000047249	ATP6V1H	-0.42669	0.38288	0.3828	0.994641
ENSG00000013297	CLDN11	-0.42655	0.051082	0.09262	0.97904
ENSG00000174137	FAM53A	-0.42643	0.37532	0.37687	0.994641
ENSG00000162378	ZYG11B	-0.42634	0.007973	0.021189	0.938602
ENSG00000188959	C9orf152	-0.42629	0.45248	0.45192	0.999982
ENSG00000164405	UQCRQ	-0.42627	0.007409	0.019724	0.938602
ENSG00000197746	PSAP	-0.42623	0.32296	0.32815	0.994641
ENSG00000163666	HESX1	-0.42617	0.012606	0.029165	0.938602
ENSG00000139835	GRTP1	-0.42611	0.19629	0.24088	0.987312
ENSG00000102904	TSNAXIP1	-0.42562	0.066853	0.11595	0.981259
ENSG00000115053	NCL	-0.42561	0.097296	0.09985	0.981259
ENSG00000184293	CLECL1	-0.42557	0.072599	0.12437	0.981549
ENSG00000132522	GPS2	-0.42525	0.042564	0.075309	0.977013
ENSG00000138684	IL21	-0.4251	0.053265	0.095822	0.981259
ENSG00000178201	VN1R1	-0.42504	0.14852	0.20788	0.986697
ENSG00000078808	SDF4	-0.42399	0.040495	0.073485	0.977013
ENSG00000105696	TMEM59L	-0.4239	0.004307	0.012316	0.938602
ENSG00000170340	B3GNT2	-0.42386	0.033002	0.065929	0.967006
ENSG00000134590	RTL8C	-0.4238	0.10435	0.17075	0.986179
ENSG00000241563	CORT	-0.42333	0.22513	0.22473	0.987312
ENSG00000160094	ZNF362	-0.42332	0.0089414	0.02363	0.938602
ENSG00000163098	BIRC8	-0.42332	0.1957	0.19776	0.986697
ENSG00000128714	HOXD13	-0.42322	0.32939	0.334	0.994641
ENSG00000033030	ZCCHC8	-0.42316	0.25302	0.26803	0.991735
ENSG00000176055	MBLAC2	-0.4222	0.03232	0.060578	0.958792
ENSG00000198915	RASGEF1A	-0.4221	0.022714	0.045299	0.938602
ENSG00000140575	IQGAP1	-0.42176	0.0095422	0.024216	0.938602
ENSG00000077235	GTF3C1	-0.42141	0.20461	0.20449	0.986697
ENSG00000173114	LRRN3	-0.42103	0.028372	0.059051	0.957656
ENSG00000100393	EP300	-0.42094	0.099993	0.16452	0.986179
ENSG00000135439	AGAP2	-0.42086	0.00042375	0.0015709	0.711144
ENSG00000142046	TMEM91	-0.4205	0.093917	0.15554	0.985009
ENSG00000132016	C19orf57	-0.42043	0.11212	0.15903	0.986179
ENSG00000125319	C17orf53	-0.42039	0.35928	0.35911	0.994641
ENSG00000075388	FGF4	-0.4203	0.19435	0.1965	0.986697
ENSG00000171940	ZNF217	-0.4202	0.44172	0.4424	0.999982
ENSG00000275126	HIST1H4L	-0.42018	0.20326	0.20313	0.986697
ENSG00000105887	MTPN	-0.41981	0.39602	0.39691	0.995506
ENSG00000121318	TAS2R10	-0.41981	0.079967	0.13522	0.981549
ENSG00000160753	RUSC1	-0.41967	0.050495	0.088047	0.977013
ENSG00000166136	NDUFB8	-0.41966	0.17258	0.17245	0.986697
ENSG00000167861	HID1	-0.41937	0.047109	0.0839	0.977013
ENSG00000250067	YJEFN3	-0.41932	0.19844	0.24242	0.987312
ENSG00000128617	OPN1SW	-0.41918	0.28412	0.29422	0.992419
ENSG00000148798	INA	-0.41821	0.054042	0.097014	0.981259
ENSG00000185917	SETD4	-0.418	0.0056304	0.015284	0.938602
ENSG00000007541	PIGQ	-0.41776	0.1789	0.1919	0.986697
ENSG00000158435	CNOT11	-0.41774	0.32256	0.33685	0.994641
ENSG00000069345	DNAJA2	-0.41772	0.043716	0.078643	0.977013
ENSG00000124789	NUP153	-0.41751	0.58559	0.58572	0.999982
ENSG00000135472	FAIM2	-0.41731	0.18377	0.19615	0.986697
ENSG00000017427	IGF1	-0.4173	0.24552	0.26185	0.991735
ENSG00000091483	FH	-0.4172	0.22219	0.22213	0.987312
ENSG00000136261	BZW2	-0.41672	0.043825	0.078808	0.977013
ENSG00000092978	GPATCH2	-0.4166	0.23349	0.25192	0.990102
ENSG00000197771	MCMBP	-0.41646	0.11582	0.11751	0.981259
ENSG00000253309	SERPINE3	-0.41643	0.0055815	0.015429	0.938602
ENSG00000066926	FECH	-0.41641	0.38177	0.38308	0.994641
ENSG00000242441	GTF2A1L	-0.41589	0.068005	0.11765	0.981259
ENSG00000111906	HDDC2	-0.41585	0.021138	0.048169	0.938602
ENSG00000119977	TCTN3	-0.41584	0.2375	0.23758	0.987312
ENSG00000189326	SPANXN4	-0.41575	0.17077	0.20266	0.986697
ENSG00000066455	GOLGA5	-0.41568	0.39033	0.39478	0.995506
ENSG00000116285	ERRFI1	-0.41568	0.01114	0.028911	0.938602
ENSG00000131435	PDLIM4	-0.41551	0.1093	0.1779	0.986697
ENSG00000184292	TACSTD2	-0.41541	0.14163	0.16095	0.986179
ENSG00000167632	TRAPPC9	-0.41537	0.29682	0.31603	0.993074
ENSG00000103154	NECAB2	-0.41522	0.089712	0.14941	0.985009
ENSG00000177963	RIC8A	-0.41522	0.0026586	0.0074919	0.894019
ENSG00000167775	CD320	-0.41493	0.057647	0.10043	0.981259
ENSG00000173237	C11orf86	-0.41486	0.016588	0.0356	0.938602
ENSG00000072803	FBXW11	-0.41475	0.48092	0.48164	0.999982
ENSG00000096996	IL12RB1	-0.41465	0.0076795	0.015138	0.938602
ENSG00000181467	RAP2B	-0.41452	0.15479	0.2121	0.986697
ENSG00000131910	NR0B2	-0.41447	0.025366	0.049475	0.938602
ENSG00000153339	TRAPPC8	-0.41446	0.33617	0.33601	0.994641
ENSG00000121851	POLR3GL	-0.41418	0.32926	0.33389	0.994641
ENSG00000100170	SLC5A1	-0.41416	0.032376	0.060662	0.958792
ENSG00000088899	LZTS3	-0.4141	0.00017669	0.00067518	0.691132
ENSG00000170684	ZNF296	-0.41395	0.056735	0.099058	0.981259
ENSG00000168434	COG7	-0.41369	0.23467	0.23487	0.987312
ENSG00000163820	FYCO1	-0.41364	0.032828	0.0593	0.95861
ENSG00000167992	VWCE	-0.41355	0.34874	0.35169	0.994641
ENSG00000145337	PYURF	-0.41333	0.3722	0.37869	0.994641
ENSG00000131446	MGAT1	-0.4132	0.18029	0.18337	0.986697
ENSG00000006837	CDKL3	-0.41312	0.015931	0.040262	0.938602
ENSG00000130226	DPP6	-0.41294	0.027914	0.053635	0.957656
ENSG00000104219	ZDHHC2	-0.41278	0.22771	0.24719	0.989498
ENSG00000110195	FOLR1	-0.41272	0.093105	0.15436	0.985009
ENSG00000124713	GNMT	-0.41267	0.35354	0.35614	0.994641
ENSG00000126861	OMG	-0.41257	0.15464	0.19049	0.986697
ENSG00000047578	KIAA0556	-0.41253	0.10226	0.16769	0.986179
ENSG00000111058	ACSS3	-0.41227	0.012712	0.032695	0.938602
ENSG00000185262	UBALD2	-0.41216	0.31705	0.31664	0.993074
ENSG00000182944	EWSR1	-0.41172	0.077259	0.13061	0.981549
ENSG00000170502	NUDT9	-0.41154	0.0021173	0.0060658	0.876792
ENSG00000151247	EIF4E	-0.41146	0.27385	0.27366	0.991735
ENSG00000115386	REG1A	-0.41138	0.44762	0.4483	0.999982
ENSG00000243725	TTC4	-0.41137	0.19922	0.19907	0.986697
ENSG00000162923	WDR26	-0.41134	0.073221	0.088685	0.977013
ENSG00000131480	AOC2	-0.41132	0.22384	0.22434	0.987312
ENSG00000261701	HPR	-0.41132	0.054426	0.059566	0.958792
ENSG00000166821	PEX11A	-0.41126	0.20776	0.24903	0.989498
ENSG00000127080	IPPK	-0.41115	0.27267	0.27255	0.991735
ENSG00000196834	POTEI	-0.4108	0.15839	0.16323	0.986179
ENSG00000121152	NCAPH	-0.41034	0.38736	0.38736	0.994641
ENSG00000163116	STPG2	-0.41001	0.30547	0.3229	0.993828
ENSG00000147457	CHMP7	-0.40971	0.0054531	0.014807	0.938602
ENSG00000148346	LCN2	-0.40942	0.1401	0.14667	0.985009
ENSG00000075188	NUP37	-0.4093	0.073104	0.076967	0.977013
ENSG00000125903	DEFB129	-0.40914	0.0022359	0.0061597	0.876792
ENSG00000079246	XRCC5	-0.40908	0.13253	0.13244	0.981549
ENSG00000157823	AP3S2	-0.40903	0.20482	0.20449	0.986697
ENSG00000130700	GATA5	-0.40899	0.032872	0.061487	0.959131
ENSG00000110801	PSMD9	-0.40892	0.019276	0.036756	0.938602
ENSG00000197616	MYH6	-0.4089	0.23663	0.26998	0.991735
ENSG00000081386	ZNF510	-0.40877	0.037484	0.068772	0.977013
ENSG00000100991	TRPC4AP	-0.4087	0.019595	0.040369	0.938602
ENSG00000179526	SHARPIN	-0.40864	0.084217	0.14144	0.985009
ENSG00000148362	PAXX	-0.4084	0.46336	0.46395	0.999982
ENSG00000167770	OTUB1	-0.40832	0.012621	0.029189	0.938602
ENSG00000153140	CETN3	-0.40827	0.14252	0.18133	0.986697
ENSG00000237190	CDKN2AIPNL	-0.40785	0.46601	0.46631	0.999982
ENSG00000134283	PPHLN1	-0.40772	0.14698	0.20688	0.986697
ENSG00000179846	NKPD1	-0.4076	0.2255	0.22593	0.987312
ENSG00000128482	RNF112	-0.40749	0.0011972	0.003653	0.814864
ENSG00000198554	WDHD1	-0.40743	0.56614	0.56529	0.999982
ENSG00000128185	DGCR6L	-0.40738	0.31949	0.31895	0.993074
ENSG00000186973	FAM183A	-0.40738	0.50333	0.50404	0.999982
ENSG00000184697	CLDN6	-0.40713	0.04272	0.07558	0.977013
ENSG00000116406	EDEM3	-0.40703	0.022934	0.050877	0.949789
ENSG00000150457	LATS2	-0.40688	0.095118	0.15738	0.985056
ENSG00000047579	DTNBP1	-0.40682	0.090163	0.15004	0.985009
ENSG00000173457	PPP1R14B	-0.40676	0.18285	0.18572	0.986697
ENSG00000184270	HIST2H2AB	-0.40674	0.024102	0.047512	0.938602
ENSG00000172575	RASGRP1	-0.40667	0.0087635	0.023215	0.938602
ENSG00000148357	HMCN2	-0.40665	0.024345	0.045291	0.938602
ENSG00000118965	WDR35	-0.40657	0.054016	0.096975	0.981259
ENSG00000164924	YWHAZ	-0.40647	0.47901	0.4797	0.999982
ENSG00000166682	TMPRSS5	-0.40644	0.023123	0.045979	0.938602
ENSG00000037965	HOXC8	-0.40608	0.13905	0.15883	0.985943
ENSG00000244731	C4A	-0.40605	0.16895	0.18348	0.986697
ENSG00000166961	MS4A15	-0.40595	0.12484	0.16828	0.986179
ENSG00000174799	CEP135	-0.40573	0.4307	0.43186	0.999147
ENSG00000115850	LCT	-0.40565	0.074658	0.12664	0.981549
ENSG00000198336	MYL4	-0.40559	0.017471	0.042543	0.938602
ENSG00000144362	PHOSPHO2	-0.40555	0.047133	0.08684	0.977013
ENSG00000103024	NME3	-0.40554	0.3	0.31852	0.993074
ENSG00000169926	KLF13	-0.40552	0.06297	0.1087	0.981259
ENSG00000166351	POTED	-0.40531	0.329	0.32869	0.994641
ENSG00000263961	RHEX	-0.40521	0.016332	0.040834	0.938602
ENSG00000139637	C12orf10	-0.40519	0.014411	0.036794	0.938602
ENSG00000019505	SYT13	-0.40514	0.048459	0.08607	0.977013
ENSG00000165584	SSX3	-0.40492	0.33017	0.33468	0.994641
ENSG00000065621	GSTO2	-0.40486	0.16523	0.2193	0.987312
ENSG00000101138	CSTF1	-0.40481	0.090207	0.090238	0.977013
ENSG00000139364	TMEM132B	-0.40476	0.13829	0.13917	0.984514
ENSG00000009954	BAZ1B	-0.40475	0.00066138	0.0022441	0.753903
ENSG00000144057	ST6GAL2	-0.4047	0.23373	0.23396	0.987312
ENSG00000274618	HIST1H4F	-0.40465	0.31824	0.31776	0.993074
ENSG00000090054	SPTLC1	-0.40436	0.13651	0.17686	0.986697
ENSG00000136485	DCAF7	-0.40423	0.017533	0.037094	0.938602
ENSG00000070413	DGCR2	-0.40391	0.46508	0.46568	0.999982
ENSG00000167528	ZNF641	-0.40365	0.23879	0.27159	0.991735
ENSG00000122550	KLHL7	-0.40344	0.023981	0.047323	0.938602
ENSG00000171403	KRT9	-0.40342	0.0015925	0.0054086	0.870261
ENSG00000198889	DCAF12L1	-0.40325	0.01251	0.029008	0.938602
ENSG00000110696	C11orf58	-0.40316	0.64361	0.6435	0.999982
ENSG00000275718	CCL15	-0.4029	0.16852	0.18311	0.986697
ENSG00000185608	MRPL40	-0.40282	0.17252	0.17616	0.986697
ENSG00000112335	SNX3	-0.40274	0.016814	0.03263	0.938602
ENSG00000184601	C14orf180	-0.40265	0.0067763	0.018176	0.938602
ENSG00000204613	TRIM10	-0.40224	0.25677	0.2602	0.991735
ENSG00000170255	MRGPRX1	-0.40223	0.0269	0.049558	0.938602
ENSG00000204257	HLA-DMA	-0.40202	0.027838	0.050634	0.947672
ENSG00000132541	RIDA	-0.40192	0.052499	0.094702	0.981259
ENSG00000083838	ZNF446	-0.40141	0.4223	0.42255	0.998664
ENSG00000107929	LARP4B	-0.40138	0.35162	0.35438	0.994641
ENSG00000137770	CTDSPL2	-0.40114	0.50648	0.50716	0.999982
ENSG00000102096	PIM2	-0.40087	0.13399	0.17497	0.986697
ENSG00000155026	RSPH10B	-0.40062	0.060395	0.065071	0.967006
ENSG00000114054	PCCB	-0.40061	0.0002436	0.00091362	0.691132
ENSG00000153786	ZDHHC7	-0.40056	0.064105	0.11043	0.981259
ENSG00000115468	EFHD1	-0.40052	0.0043656	0.011875	0.938602
ENSG00000173653	RCE1	-0.40052	0.077226	0.13056	0.981549
ENSG00000178171	AMER3	-0.40028	0.013721	0.035137	0.938602
ENSG00000186198	SLC51B	-0.40025	0.066565	0.11555	0.981259
ENSG00000168509	HFE2	-0.40011	0.43011	0.43075	0.998664
ENSG00000221855	TAS2R41	-0.39997	0.11479	0.16103	0.986179
ENSG00000142694	EVA1B	-0.3999	0.31255	0.32874	0.994641
ENSG00000165792	METTL17	-0.39988	0.43737	0.43682	0.999982
ENSG00000205138	SDHAF1	-0.39963	0.35044	0.35029	0.994641
ENSG00000120458	MSANTD2	-0.39941	0.09623	0.14759	0.985009
ENSG00000143028	SYPL2	-0.39934	0.087467	0.14616	0.985009
ENSG00000158008	EXTL1	-0.39924	0.61523	0.61591	0.999982
ENSG00000012223	LTF	-0.39921	0.046078	0.082334	0.977013
ENSG00000167302	TEPSIN	-0.39908	0.00088126	0.0024853	0.778554
ENSG00000167272	POP5	-0.39855	0.2027	0.20256	0.986697
ENSG00000172061	LRRC15	-0.39847	0.012576	0.025308	0.938602
ENSG00000101349	PAK5	-0.39845	0.020612	0.042002	0.938602
ENSG00000106018	VIPR2	-0.39837	0.46309	0.46367	0.999982
ENSG00000181786	ACTL9	-0.39814	0.18732	0.23451	0.987312
ENSG00000185127	C6orf120	-0.39776	0.55187	0.55247	0.999982
ENSG00000196517	SLC6A9	-0.39767	0.5423	0.5429	0.999982
ENSG00000088876	ZNF343	-0.39758	0.27996	0.27955	0.992419
ENSG00000122299	ZC3H7A	-0.39736	0.45339	0.45382	0.999982
ENSG00000117697	NSL1	-0.39731	0.13969	0.13956	0.984514
ENSG00000168703	WFDC12	-0.39722	0.3668	0.37402	0.994641
ENSG00000165672	PRDX3	-0.39706	0.26921	0.27145	0.991735
ENSG00000070087	PFN2	-0.39699	0.047829	0.083697	0.977013
ENSG00000086589	RBM22	-0.39675	0.3006	0.30055	0.993074
ENSG00000196344	ADH7	-0.39644	0.075334	0.12845	0.981549
ENSG00000163611	SPICE1	-0.39643	2.8255e-05	0.00011353	0.329208
ENSG00000143774	GUK1	-0.39586	0.12067	0.12058	0.981549
ENSG00000167578	RAB4B	-0.39583	0.20199	0.24499	0.988193
ENSG00000116774	OLFML3	-0.39566	0.040036	0.076331	0.977013
ENSG00000197345	MRPL21	-0.39542	0.073408	0.10717	0.981259
ENSG00000111215	PRR4	-0.39536	0.031778	0.059704	0.958792
ENSG00000156467	UQCRB	-0.39526	0.29391	0.29376	0.992419
ENSG00000212993	POU5F1B	-0.39489	0.30356	0.30321	0.993074
ENSG00000132535	DLG4	-0.39481	0.097113	0.16033	0.986179
ENSG00000105281	SLC1A5	-0.39469	0.22933	0.23556	0.987312
ENSG00000161533	ACOX1	-0.39459	0.42534	0.4259	0.998664
ENSG00000105738	SIPA1L3	-0.39451	0.28447	0.29453	0.992419
ENSG00000100568	VTI1B	-0.39432	0.41962	0.42028	0.998664
ENSG00000117245	KIF17	-0.39405	0.10493	0.17157	0.986179
ENSG00000176531	PHLDB3	-0.39383	0.19216	0.20328	0.986697
ENSG00000102383	ZDHHC15	-0.39354	0.011225	0.02913	0.938602
ENSG00000149428	HYOU1	-0.3934	0.29814	0.29802	0.993074
ENSG00000103269	RHBDL1	-0.39338	0.35348	0.36249	0.994641
ENSG00000138669	PRKG2	-0.39335	0.30756	0.31448	0.993074
ENSG00000179051	RCC2	-0.39316	0.24606	0.26229	0.991735
ENSG00000180878	C11orf42	-0.39312	0.1281	0.19424	0.986697
ENSG00000084444	FAM234B	-0.39272	0.14248	0.16164	0.986179
ENSG00000198862	LTN1	-0.39269	0.00061594	0.0022532	0.753903
ENSG00000186998	EMID1	-0.3926	0.39322	0.39415	0.995506
ENSG00000146425	DYNLT1	-0.39226	0.064096	0.11041	0.981259
ENSG00000174950	CD164L2	-0.39208	0.051287	0.090495	0.977013
ENSG00000164185	ZNF474	-0.39187	0.21333	0.22156	0.987312
ENSG00000242616	GNG10	-0.39181	0.31595	0.31603	0.993074
ENSG00000172977	KAT5	-0.39151	0.0021385	0.0058985	0.876792
ENSG00000143811	PYCR2	-0.3911	0.31008	0.31671	0.993074
ENSG00000141098	GFOD2	-0.39106	0.076841	0.13069	0.981549
ENSG00000170775	GPR37	-0.39106	0.36289	0.3649	0.994641
ENSG00000077380	DYNC1I2	-0.39078	0.30737	0.30731	0.993074
ENSG00000140259	MFAP1	-0.39056	0.37264	0.37254	0.994641
ENSG00000159217	IGF2BP1	-0.39055	0.045357	0.081219	0.977013
ENSG00000111728	ST8SIA1	-0.39051	0.22845	0.24782	0.989498
ENSG00000121897	LIAS	-0.39038	0.50375	0.50396	0.999982
ENSG00000132031	MATN3	-0.39011	0.032161	0.060321	0.958792
ENSG00000167711	SERPINF2	-0.38992	0.26947	0.2817	0.992419
ENSG00000149016	TUT1	-0.38986	0.25463	0.25431	0.990424
ENSG00000136159	NUDT15	-0.38983	0.013544	0.030677	0.938602
ENSG00000234438	KBTBD13	-0.3898	0.32833	0.34157	0.994641
ENSG00000160551	TAOK1	-0.38975	0.04228	0.079694	0.977013
ENSG00000183648	NDUFB1	-0.38974	0.14887	0.15458	0.985009
ENSG00000253710	ALG11	-0.38967	0.23401	0.23399	0.987312
ENSG00000177992	SPATA31E1	-0.38954	0.041608	0.078678	0.977013
ENSG00000188155	KRTAP10-6	-0.38924	0.42886	0.42828	0.998664
ENSG00000171174	RBKS	-0.38923	0.028416	0.054407	0.957656
ENSG00000158869	FCER1G	-0.38893	0.087304	0.090333	0.977013
ENSG00000171448	ZBTB26	-0.38879	0.079647	0.13431	0.981549
ENSG00000100083	GGA1	-0.38876	0.03925	0.075198	0.977013
ENSG00000134874	DZIP1	-0.38867	0.010431	0.027194	0.938602
ENSG00000054598	FOXC1	-0.38866	0.11282	0.11463	0.981259
ENSG00000274209	ANTXRL	-0.38859	0.5734	0.5726	0.999982
ENSG00000166947	EPB42	-0.38841	0.25608	0.28461	0.992419
ENSG00000106006	HOXA6	-0.38834	0.39885	0.39826	0.995506
ENSG00000163029	SMC6	-0.38823	0.29348	0.29332	0.992419
ENSG00000204428	LY6G5C	-0.38817	0.15903	0.19376	0.986697
ENSG00000187838	PLSCR3	-0.38785	0.028904	0.055167	0.957656
ENSG00000197275	RAD54B	-0.38765	0.054492	0.059622	0.958792
ENSG00000213741	RPS29	-0.38759	0.28405	0.28381	0.992419
ENSG00000143753	DEGS1	-0.38736	0.037543	0.072693	0.977013
ENSG00000213085	CFAP45	-0.3872	0.098888	0.16291	0.986179
ENSG00000174016	FAM46D	-0.38706	0.49026	0.4905	0.999982
ENSG00000137473	TTC29	-0.38659	0.0024549	0.0067527	0.892218
ENSG00000143412	ANXA9	-0.38651	0.4648	0.46509	0.999982
ENSG00000179241	LDLRAD3	-0.38609	0.030806	0.058192	0.957656
ENSG00000105971	CAV2	-0.38571	0.26024	0.27403	0.991735
ENSG00000099308	MAST3	-0.38569	0.019182	0.036592	0.938602
ENSG00000183559	C10orf120	-0.38555	0.0086906	0.022884	0.938602
ENSG00000100365	NCF4	-0.38546	0.58942	0.58865	0.999982
ENSG00000124391	IL17C	-0.38512	0.03551	0.065708	0.967006
ENSG00000106462	EZH2	-0.38504	0.00037535	0.001403	0.711144
ENSG00000105538	RASIP1	-0.3849	0.076144	0.12967	0.981549
ENSG00000157570	TSPAN18	-0.38477	0.0023546	0.0053784	0.870261
ENSG00000124788	ATXN1	-0.38476	0.0058351	0.015797	0.938602
ENSG00000100565	LRRC74A	-0.38472	0.032738	0.05915	0.957656
ENSG00000262576	PCDHGA4	-0.38472	0.023815	0.047061	0.938602
ENSG00000163161	ERCC3	-0.38432	0.33516	0.34723	0.994641
ENSG00000174371	EXO1	-0.38418	0.0044734	0.012168	0.938602
ENSG00000127507	ADGRE2	-0.38413	0.10174	0.15158	0.985009
ENSG00000149091	DGKZ	-0.38409	0.02823	0.058832	0.957656
ENSG00000125257	ABCC4	-0.38405	0.0011554	0.0035421	0.814864
ENSG00000198105	ZNF248	-0.38395	0.37768	0.37685	0.994641
ENSG00000105755	ETHE1	-0.38394	0.24108	0.24099	0.987312
ENSG00000168936	TMEM129	-0.38387	0.032365	0.060647	0.958792
ENSG00000142273	CBLC	-0.38385	0.10666	0.17403	0.986697
ENSG00000066136	NFYC	-0.38349	0.04745	0.083073	0.977013
ENSG00000127954	STEAP4	-0.38342	0.054885	0.096169	0.981259
ENSG00000108433	GOSR2	-0.38324	0.22206	0.25932	0.991735
ENSG00000181938	GINS3	-0.38319	0.22992	0.24899	0.989498
ENSG00000256222	MTRNR2L3	-0.38312	0.25314	0.25693	0.990424
ENSG00000222038	POTEJ	-0.38293	0.23023	0.23015	0.987312
ENSG00000083750	RRAGB	-0.38282	0.00806	0.021401	0.938602
ENSG00000198682	PAPSS2	-0.38279	0.12239	0.19048	0.986697
ENSG00000143125	PROK1	-0.38253	0.015583	0.033969	0.938602
ENSG00000119943	PYROXD2	-0.38247	0.0035088	0.0096896	0.938602
ENSG00000141556	TBCD	-0.38204	0.25418	0.25388	0.990424
ENSG00000170423	KRT78	-0.38193	0.12813	0.17075	0.986179
ENSG00000283632	EXOC3L2	-0.38187	0.010809	0.026298	0.938602
ENSG00000163466	ARPC2	-0.3814	0.37699	0.37849	0.994641
ENSG00000101347	SAMHD1	-0.38121	0.29119	0.31158	0.993074
ENSG00000126233	SLURP1	-0.3812	0.071181	0.12229	0.981549
ENSG00000108774	RAB5C	-0.38087	0.21742	0.25597	0.990424
ENSG00000128346	C22orf23	-0.38084	0.15006	0.20892	0.986697
ENSG00000068097	HEATR6	-0.38076	0.42399	0.42462	0.998664
ENSG00000082213	C5orf22	-0.38033	0.028868	0.059818	0.958792
ENSG00000234829	IFNA17	-0.38032	0.24778	0.24766	0.989498
ENSG00000224389	C4B	-0.38026	0.45251	0.45195	0.999982
ENSG00000066379	ZNRD1	-0.38004	0.49725	0.49708	0.999982
ENSG00000134152	KATNBL1	-0.38004	0.24035	0.24542	0.98829
ENSG00000007255	TRAPPC6A	-0.37985	0.42758	0.42819	0.998664
ENSG00000100815	TRIP11	-0.37944	0.045678	0.08171	0.977013
ENSG00000126777	KTN1	-0.37934	2.744e-05	0.00011182	0.329208
ENSG00000149657	LSM14B	-0.37927	0.00048024	0.0017575	0.711144
ENSG00000196209	SIRPB2	-0.37901	0.52521	0.52449	0.999982
ENSG00000072952	MRVI1	-0.37872	0.2953	0.29575	0.992419
ENSG00000162571	TTLL10	-0.37838	0.096413	0.1593	0.986179
ENSG00000143398	PIP5K1A	-0.37829	0.073451	0.1072	0.981259
ENSG00000130560	UBAC1	-0.37826	0.029759	0.056511	0.957656
ENSG00000105583	WDR83OS	-0.37802	0.59276	0.59252	0.999982
ENSG00000099994	SUSD2	-0.37795	0.094572	0.1235	0.981549
ENSG00000186889	TMEM17	-0.37786	0.51983	0.5204	0.999982
ENSG00000188070	C11orf95	-0.37783	0.058458	0.1036	0.981259
ENSG00000267467	APOC4	-0.3777	0.28644	0.30781	0.993074
ENSG00000140992	PDPK1	-0.37732	0.092647	0.10523	0.981259
ENSG00000125780	TGM3	-0.37725	0.60169	0.60154	0.999982
ENSG00000173141	MRPL57	-0.3771	0.3174	0.31746	0.993074
ENSG00000092098	RNF31	-0.37706	0.31989	0.31958	0.993074
ENSG00000168476	REEP4	-0.37703	0.064366	0.10014	0.981259
ENSG00000122566	HNRNPA2B1	-0.37702	0.32432	0.32364	0.993828
ENSG00000151838	CCDC175	-0.37661	0.032354	0.064956	0.967006
ENSG00000156298	TSPAN7	-0.37658	0.026141	0.050709	0.947672
ENSG00000157131	C8A	-0.3765	0.0054328	0.015067	0.938602
ENSG00000029364	SLC39A9	-0.37627	0.18735	0.21535	0.986697
ENSG00000159885	ZNF222	-0.37621	0.055605	0.093513	0.981259
ENSG00000161958	FGF11	-0.37615	0.44668	0.44616	0.999982
ENSG00000166004	CEP295	-0.37612	0.1981	0.19999	0.986697
ENSG00000069329	VPS35	-0.37611	0.47338	0.47399	0.999982
ENSG00000128000	ZNF780B	-0.37608	0.37206	0.37366	0.994641
ENSG00000095777	MYO3A	-0.37598	0.056629	0.10083	0.981259
ENSG00000100678	SLC8A3	-0.37594	0.39617	0.39707	0.995506
ENSG00000185158	LRRC37B	-0.37569	0.35916	0.36742	0.994641
ENSG00000119953	SMNDC1	-0.37546	0.34147	0.34128	0.994641
ENSG00000151229	SLC2A13	-0.37543	0.30722	0.32435	0.994085
ENSG00000119004	CYP20A1	-0.37534	0.19166	0.20285	0.986697
ENSG00000131233	GJA9	-0.37533	0.55452	0.5546	0.999982
ENSG00000133657	ATP13A3	-0.37528	0.020283	0.046873	0.938602
ENSG00000267206	LCN6	-0.37528	0.12722	0.13522	0.981549
ENSG00000156140	ADAMTS3	-0.37526	0.072031	0.12354	0.981549
ENSG00000116584	ARHGEF2	-0.37521	0.098313	0.1491	0.985009
ENSG00000184113	CLDN5	-0.3751	0.14202	0.18097	0.986697
ENSG00000166889	PATL1	-0.37506	0.0098414	0.020705	0.938602
ENSG00000144021	CIAO1	-0.37504	0.19393	0.19369	0.986697
ENSG00000166037	CEP57	-0.37488	0.041984	0.075867	0.977013
ENSG00000167747	C19orf48	-0.37479	0.045188	0.080964	0.977013
ENSG00000164045	CDC25A	-0.37468	0.54383	0.54401	0.999982
ENSG00000166573	GALR1	-0.37414	0.23941	0.25677	0.990424
ENSG00000079459	FDFT1	-0.37412	0.095228	0.15755	0.985056
ENSG00000168243	GNG4	-0.3738	0.0093907	0.024706	0.938602
ENSG00000174015	SPERT	-0.37359	0.0021743	0.0069399	0.892218
ENSG00000103707	MTFMT	-0.37338	0.10461	0.17112	0.986179
ENSG00000182704	TSKU	-0.37336	0.023759	0.046983	0.938602
ENSG00000137404	NRM	-0.37275	0.17698	0.20735	0.986697
ENSG00000117174	ZNHIT6	-0.37274	0.19576	0.19781	0.986697
ENSG00000187790	FANCM	-0.37265	0.43312	0.43263	0.99917
ENSG00000169231	THBS3	-0.37263	0.10516	0.15404	0.985009
ENSG00000110693	SOX6	-0.37261	0.01642	0.035338	0.938602
ENSG00000185527	PDE6G	-0.37247	0.075986	0.12868	0.981549
ENSG00000187223	LCE2D	-0.37237	0.037101	0.068186	0.977013
ENSG00000101255	TRIB3	-0.37231	0.029395	0.053747	0.957656
ENSG00000204671	IL31	-0.37229	0.058885	0.10234	0.981259
ENSG00000139163	ETNK1	-0.37224	0.0046402	0.012642	0.938602
ENSG00000105136	ZNF419	-0.37195	0.094824	0.1237	0.981549
ENSG00000169020	ATP5ME	-0.37191	0.3597	0.35953	0.994641
ENSG00000142538	PTH2	-0.37184	0.033925	0.067311	0.976641
ENSG00000179344	HLA-DQB1	-0.37174	0.038258	0.069993	0.977013
ENSG00000085491	SLC25A24	-0.37135	0.045429	0.084364	0.977013
ENSG00000105655	ISYNA1	-0.37112	0.20434	0.24661	0.989498
ENSG00000007944	MYLIP	-0.37091	0.51803	0.51725	0.999982
ENSG00000143294	PRCC	-0.37091	0.089243	0.10232	0.981259
ENSG00000124469	CEACAM8	-0.37082	0.070177	0.12082	0.981549
ENSG00000111206	FOXM1	-0.37072	0.047947	0.083874	0.977013
ENSG00000130821	SLC6A8	-0.37062	0.070989	0.12094	0.981549
ENSG00000140368	PSTPIP1	-0.37057	0.19987	0.2098	0.986697
ENSG00000256453	DND1	-0.37047	0.028798	0.05276	0.957656
ENSG00000163145	C1QTNF7	-0.37043	0.028215	0.051787	0.955768
ENSG00000275774	HNRNPCL2	-0.3704	0.22566	0.22526	0.987312
ENSG00000115289	PCGF1	-0.37023	0.076202	0.12975	0.981549
ENSG00000240583	AQP1	-0.36984	0.56567	0.56634	0.999982
ENSG00000084693	AGBL5	-0.36979	0.27635	0.28757	0.992419
ENSG00000136352	NKX2-1	-0.36974	0.045365	0.084275	0.977013
ENSG00000173013	CCDC96	-0.36974	0.098219	0.16191	0.986179
ENSG00000152580	IGSF10	-0.36973	0.33201	0.33634	0.994641
ENSG00000092067	CEBPE	-0.3696	0.10089	0.12837	0.981549
ENSG00000175213	ZNF408	-0.36957	0.47412	0.47438	0.999982
ENSG00000047634	SCML1	-0.36925	0.021538	0.048785	0.938602
ENSG00000116670	MAD2L2	-0.36871	0.48994	0.49003	0.999982
ENSG00000142661	MYOM3	-0.36871	0.046302	0.082679	0.977013
ENSG00000183091	NEB	-0.36857	0.0037173	0.010861	0.938602
ENSG00000104892	KLC3	-0.36849	0.043373	0.076615	0.977013
ENSG00000176692	FOXC2	-0.36829	0.25744	0.27171	0.991735
ENSG00000174327	SLC16A13	-0.36796	0.33298	0.34541	0.994641
ENSG00000183908	LRRC55	-0.36748	0.29515	0.31475	0.993074
ENSG00000165480	SKA3	-0.36705	0.2851	0.28486	0.992419
ENSG00000166949	SMAD3	-0.36693	0.36838	0.36753	0.994641
ENSG00000115317	HTRA2	-0.36683	0.42305	0.42239	0.998664
ENSG00000162552	WNT4	-0.36676	0.18559	0.19769	0.986697
ENSG00000105048	TNNT1	-0.36664	0.32112	0.32054	0.993074
ENSG00000138755	CXCL9	-0.36655	0.39132	0.39565	0.995506
ENSG00000183726	TMEM50A	-0.36653	0.011249	0.02918	0.938602
ENSG00000156030	ELMSAN1	-0.36624	0.28121	0.30372	0.993074
ENSG00000259494	MRPL46	-0.36615	0.16521	0.16942	0.986179
ENSG00000179832	MROH1	-0.36576	0.039188	0.071435	0.977013
ENSG00000163508	EOMES	-0.36569	0.049571	0.086541	0.977013
ENSG00000105875	WDR91	-0.36566	0.084839	0.14236	0.985009
ENSG00000149499	EML3	-0.36546	0.0075373	0.020273	0.938602
ENSG00000101292	PROKR2	-0.36528	0.30704	0.30696	0.993074
ENSG00000187837	HIST1H1C	-0.36521	0.034906	0.06471	0.967006
ENSG00000186166	CCDC84	-0.36513	0.6447	0.64417	0.999982
ENSG00000135341	MAP3K7	-0.36511	0.050421	0.091609	0.977886
ENSG00000167685	ZNF444	-0.3651	0.049049	0.08561	0.977013
ENSG00000125820	NKX2-2	-0.36505	0.29065	0.29057	0.992419
ENSG00000152766	ANKRD22	-0.365	0.0046024	0.012517	0.938602
ENSG00000213859	KCTD11	-0.36497	0.0079399	0.021237	0.938602
ENSG00000177468	OLIG3	-0.36479	0.015081	0.029679	0.938602
ENSG00000204439	C6orf47	-0.36458	0.23568	0.2537	0.990424
ENSG00000168795	ZBTB5	-0.36448	0.12197	0.19018	0.986697
ENSG00000126787	DLGAP5	-0.36437	0.054419	0.095397	0.981259
ENSG00000131165	CHMP1A	-0.36437	0.014684	0.037442	0.938602
ENSG00000204386	NEU1	-0.36412	0.012574	0.032365	0.938602
ENSG00000126226	PCID2	-0.36395	0.33605	0.33623	0.994641
ENSG00000181291	TMEM132E	-0.3639	0.19391	0.22046	0.987312
ENSG00000188227	ZNF793	-0.36385	0.064991	0.11318	0.981259
ENSG00000108176	DNAJC12	-0.36362	0.0083212	0.022139	0.938602
ENSG00000101425	BPI	-0.36361	0.067508	0.11556	0.981259
ENSG00000152700	SAR1B	-0.36358	0.26036	0.28784	0.992419
ENSG00000125337	KIF25	-0.36356	0.024726	0.045955	0.938602
ENSG00000213139	CRYGS	-0.36354	0.51641	0.51647	0.999982
ENSG00000128951	DUT	-0.36352	0.024142	0.044943	0.938602
ENSG00000179071	CCDC89	-0.36351	0.43671	0.43736	0.999982
ENSG00000196872	KIAA1211L	-0.36342	0.027936	0.053666	0.957656
ENSG00000221909	FAM200A	-0.36333	0.0058565	0.016138	0.938602
ENSG00000119922	IFIT2	-0.36307	0.15844	0.21462	0.986697
ENSG00000198876	DCAF12	-0.36303	0.0069399	0.018786	0.938602
ENSG00000204842	ATXN2	-0.36302	0.016421	0.03197	0.938602
ENSG00000178074	C2orf69	-0.36279	0.082261	0.13861	0.984308
ENSG00000088247	KHSRP	-0.36262	0.3423	0.34574	0.994641
ENSG00000184828	ZBTB7C	-0.36258	0.1698	0.17359	0.986697
ENSG00000170893	TRH	-0.36246	0.18532	0.19746	0.986697
ENSG00000263715	LINC02210-CRHR1	-0.36239	0.089732	0.089768	0.977013
ENSG00000127863	TNFRSF19	-0.36237	0.38223	0.38144	0.994641
ENSG00000169446	MMGT1	-0.36236	0.24114	0.24083	0.987312
ENSG00000139269	INHBE	-0.36235	0.10139	0.12875	0.981549
ENSG00000179598	PLD6	-0.36203	0.058886	0.10235	0.981259
ENSG00000148926	ADM	-0.36167	0.23312	0.25161	0.989997
ENSG00000265972	TXNIP	-0.36167	0.016198	0.040651	0.938602
ENSG00000170667	RASA4B	-0.36156	0.49662	0.4968	0.999982
ENSG00000101132	PFDN4	-0.36148	0.39944	0.39885	0.995506
ENSG00000134970	TMED7	-0.36093	0.19689	0.19663	0.986697
ENSG00000039650	PNKP	-0.36057	0.33026	0.33047	0.994641
ENSG00000105479	CCDC114	-0.36052	0.18847	0.21621	0.986697
ENSG00000137449	CPEB2	-0.36051	0.38204	0.38333	0.994641
ENSG00000169515	CCDC8	-0.36044	0.059176	0.10462	0.981259
ENSG00000086758	HUWE1	-0.3604	0.19455	0.1967	0.986697
ENSG00000087250	MT3	-0.36035	0.059339	0.10484	0.981259
ENSG00000212864	RNF208	-0.36034	0.12077	0.1653	0.986179
ENSG00000144681	STAC	-0.36019	0.32686	0.34035	0.994641
ENSG00000152944	MED21	-0.36017	0.2226	0.22222	0.987312
ENSG00000146247	PHIP	-0.36008	0.31193	0.31833	0.993074
ENSG00000241852	C8orf58	-0.35981	0.25629	0.28479	0.992419
ENSG00000174132	FAM174A	-0.35964	0.50396	0.50417	0.999982
ENSG00000124155	PIGT	-0.35948	0.044186	0.082529	0.977013
ENSG00000214860	EVPLL	-0.35929	0.4171	0.41643	0.998664
ENSG00000073146	MOV10L1	-0.35889	0.065703	0.11284	0.981259
ENSG00000180596	HIST1H2BC	-0.35888	0.31481	0.31445	0.993074
ENSG00000165819	METTL3	-0.35886	0.22638	0.22679	0.987312
ENSG00000134285	FKBP11	-0.35865	0.0058375	0.016088	0.938602
ENSG00000079616	KIF22	-0.35859	0.32114	0.32122	0.993403
ENSG00000124508	BTN2A2	-0.35855	0.34499	0.34485	0.994641
ENSG00000204822	MRPL53	-0.35831	0.2963	0.29615	0.992419
ENSG00000075043	KCNQ2	-0.35786	0.40923	0.40998	0.997344
ENSG00000118855	MFSD1	-0.35786	0.43846	0.43916	0.999982
ENSG00000206203	TSSK2	-0.35742	0.31276	0.31254	0.993074
ENSG00000111731	C2CD5	-0.35737	0.17017	0.22269	0.987312
ENSG00000171199	OPRPN	-0.35731	0.013292	0.030284	0.938602
ENSG00000129083	COPB1	-0.35729	0.49388	0.49369	0.999982
ENSG00000183476	SH2D7	-0.35725	0.12227	0.1904	0.986697
ENSG00000213625	LEPROT	-0.3572	0.096313	0.15915	0.986179
ENSG00000184208	C22orf46	-0.35714	0.14926	0.16721	0.986179
ENSG00000168874	ATOH8	-0.35704	0.0016095	0.0047172	0.845171
ENSG00000196747	HIST1H2AI	-0.35698	0.27545	0.27534	0.991735
ENSG00000172724	CCL19	-0.35695	0.062917	0.10862	0.981259
ENSG00000168591	TMUB2	-0.35683	0.3592	0.35832	0.994641
ENSG00000214872	SMTNL1	-0.35669	0.0062466	0.014509	0.938602
ENSG00000130775	THEMIS2	-0.35664	0.067414	0.11542	0.981259
ENSG00000183395	PMCH	-0.35661	0.051617	0.091025	0.977013
ENSG00000176658	MYO1D	-0.35652	0.10443	0.15351	0.985009
ENSG00000181038	METTL23	-0.35652	0.30363	0.311	0.993074
ENSG00000107036	RIC1	-0.35644	0.0086313	0.022899	0.938602
ENSG00000011009	LYPLA2	-0.35641	0.34902	0.35194	0.994641
ENSG00000183569	SERHL2	-0.35631	0.0077291	0.020726	0.938602
ENSG00000137198	GMPR	-0.35613	0.5015	0.50085	0.999982
ENSG00000179455	MKRN3	-0.35582	0.088784	0.14811	0.985009
ENSG00000133597	ADCK2	-0.35555	0.54517	0.54531	0.999982
ENSG00000160214	RRP1	-0.35531	0.20465	0.20453	0.986697
ENSG00000177108	ZDHHC22	-0.35501	0.3793	0.38491	0.994641
ENSG00000110446	SLC15A3	-0.355	0.21399	0.25348	0.990424
ENSG00000227234	SPANXB1	-0.35498	0.035159	0.065121	0.967006
ENSG00000178033	CALHM5	-0.35487	0.078782	0.13293	0.981549
ENSG00000124160	NCOA5	-0.35481	0.29459	0.31429	0.993074
ENSG00000165609	NUDT5	-0.35468	0.12707	0.19355	0.986697
ENSG00000175311	ANKS4B	-0.35458	0.19827	0.24231	0.987312
ENSG00000105519	CAPS	-0.35438	0.28526	0.28628	0.992419
ENSG00000166839	ANKDD1A	-0.35433	0.0058842	0.016206	0.938602
ENSG00000141522	ARHGDIA	-0.35416	0.33666	0.34056	0.994641
ENSG00000110665	C11orf21	-0.35399	0.049824	0.088211	0.977013
ENSG00000171540	OTP	-0.35377	0.014634	0.032439	0.938602
ENSG00000105695	MAG	-0.3536	0.48189	0.48215	0.999982
ENSG00000108961	RANGRF	-0.35352	0.0049592	0.013897	0.938602
ENSG00000163633	C4orf36	-0.35341	0.007866	0.021066	0.938602
ENSG00000104883	PEX11G	-0.35318	0.25997	0.25969	0.991735
ENSG00000165410	CFL2	-0.35288	0.059546	0.10514	0.981259
ENSG00000163362	INAVA	-0.35276	0.17151	0.22359	0.987312
ENSG00000104371	DKK4	-0.35269	0.010974	0.02848	0.938602
ENSG00000248385	TARM1	-0.3526	0.15395	0.18998	0.986697
ENSG00000174917	C19orf70	-0.35228	0.1942	0.23939	0.987312
ENSG00000186844	LCE1A	-0.35227	0.56645	0.56663	0.999982
ENSG00000171302	CANT1	-0.35223	0.24907	0.25325	0.990424
ENSG00000075914	EXOSC7	-0.35218	0.45895	0.45891	0.999982
ENSG00000137310	TCF19	-0.35195	0.40986	0.41062	0.997344
ENSG00000106683	LIMK1	-0.35185	0.54875	0.54888	0.999982
ENSG00000108590	MED31	-0.35185	0.36053	0.35965	0.994641
ENSG00000176915	ANKLE2	-0.35179	0.39544	0.39529	0.995506
ENSG00000187098	MITF	-0.35177	0.0072263	0.01949	0.938602
ENSG00000172752	COL6A5	-0.35176	0.058039	0.10296	0.981259
ENSG00000116741	RGS2	-0.35175	0.056245	0.098312	0.981259
ENSG00000143110	C1orf162	-0.35158	0.26891	0.29433	0.992419
ENSG00000180694	TMEM64	-0.35144	0.014889	0.032849	0.938602
ENSG00000137959	IFI44L	-0.35141	0.51333	0.51343	0.999982
ENSG00000111785	RIC8B	-0.35136	0.20764	0.24896	0.989498
ENSG00000164961	WASHC5	-0.35136	0.48852	0.48876	0.999982
ENSG00000108187	PBLD	-0.35134	0.10381	0.15306	0.985009
ENSG00000140006	WDR89	-0.3512	0.0039604	0.011468	0.938602
ENSG00000178691	SUZ12	-0.35107	0.15346	0.18959	0.986697
ENSG00000138115	CYP2C8	-0.3507	0.1075	0.11814	0.981259
ENSG00000145826	LECT2	-0.35068	0.034006	0.061272	0.959131
ENSG00000165591	FAAH2	-0.35049	0.044993	0.079187	0.977013
ENSG00000072954	TMEM38A	-0.35007	0.47079	0.47086	0.999982
ENSG00000171794	UTF1	-0.35003	0.032804	0.065638	0.967006
ENSG00000103266	STUB1	-0.34985	0.20074	0.22578	0.987312
ENSG00000118162	KPTN	-0.34981	0.40131	0.40138	0.995506
ENSG00000151952	TMEM132D	-0.34966	0.022772	0.045393	0.938602
ENSG00000132825	PPP1R3D	-0.34965	0.19118	0.19101	0.986697
ENSG00000175664	TEX26	-0.34957	0.25369	0.28283	0.992419
ENSG00000197921	HES5	-0.34955	0.089975	0.14977	0.985009
ENSG00000180730	SHISA2	-0.34953	0.06521	0.11353	0.981259
ENSG00000170890	PLA2G1B	-0.34934	0.015049	0.03828	0.938602
ENSG00000007264	MATK	-0.34933	0.21266	0.23515	0.987312
ENSG00000109667	SLC2A9	-0.34923	0.063667	0.10978	0.981259
ENSG00000154016	GRAP	-0.34917	0.20644	0.20609	0.986697
ENSG00000197603	C5orf42	-0.34912	0.10815	0.17622	0.986697
ENSG00000125970	RALY	-0.34894	0.40036	0.39978	0.995506
ENSG00000108599	AKAP10	-0.3489	0.0018389	0.0050802	0.858166
ENSG00000105171	POP4	-0.3485	0.5059	0.5058	0.999982
ENSG00000122591	FAM126A	-0.3485	0.076729	0.12981	0.981549
ENSG00000160124	CCDC58	-0.34845	0.39674	0.39762	0.995506
ENSG00000127191	TRAF2	-0.34837	0.24678	0.26286	0.991735
ENSG00000101198	NKAIN4	-0.34827	0.42071	0.42137	0.998664
ENSG00000171428	NAT1	-0.34827	0.37691	0.37842	0.994641
ENSG00000075415	SLC25A3	-0.34825	0.22448	0.22444	0.987312
ENSG00000162433	AK4	-0.34787	0.12852	0.19454	0.986697
ENSG00000107404	DVL1	-0.34751	0.010437	0.027215	0.938602
ENSG00000082146	STRADB	-0.34696	0.020434	0.038724	0.938602
ENSG00000099866	MADCAM1	-0.34688	0.022328	0.041097	0.938602
ENSG00000081189	MEF2C	-0.34646	0.0090872	0.019386	0.938602
ENSG00000203985	LDLRAD1	-0.34646	0.60586	0.60511	0.999982
ENSG00000047346	FAM214A	-0.3464	0.53042	0.5305	0.999982
ENSG00000100647	SUSD6	-0.34637	0.012829	0.032982	0.938602
ENSG00000169884	WNT10B	-0.34631	0.048097	0.085497	0.977013
ENSG00000186416	NKRF	-0.34628	0.26829	0.2678	0.991735
ENSG00000177971	IMP3	-0.34616	0.36358	0.36385	0.994641
ENSG00000173276	ZBTB21	-0.34584	0.087894	0.14679	0.985009
ENSG00000165478	HEPACAM	-0.3458	0.53584	0.53597	0.999982
ENSG00000142102	PGGHG	-0.34579	0.20423	0.21356	0.986697
ENSG00000120318	ARAP3	-0.34578	0.25338	0.26832	0.991735
ENSG00000068971	PPP2R5B	-0.34559	0.040123	0.076459	0.977013
ENSG00000065060	UHRF1BP1	-0.34553	0.5163	0.51636	0.999982
ENSG00000148680	HTR7	-0.34549	0.052656	0.092609	0.97904
ENSG00000100908	EMC9	-0.34533	0.51122	0.51185	0.999982
ENSG00000172731	LRRC20	-0.34514	0.15506	0.16019	0.986179
ENSG00000149260	CAPN5	-0.34505	0.03205	0.058029	0.957656
ENSG00000162723	SLAMF9	-0.345	0.010425	0.021693	0.938602
ENSG00000164082	GRM2	-0.34489	0.17398	0.18773	0.986697
ENSG00000141084	RANBP10	-0.34476	0.0080378	0.015809	0.938602
ENSG00000176371	ZSCAN2	-0.34475	0.42221	0.42283	0.998664
ENSG00000007216	SLC13A2	-0.34468	0.035657	0.063992	0.965617
ENSG00000147481	SNTG1	-0.34459	0.18326	0.19571	0.986697
ENSG00000173209	AHSA2P	-0.34452	0.48102	0.48174	0.999982
ENSG00000088682	COQ9	-0.34437	0.24357	0.26023	0.991735
ENSG00000144857	BOC	-0.3442	0.30776	0.30765	0.993074
ENSG00000108797	CNTNAP1	-0.344	0.014793	0.037687	0.938602
ENSG00000136933	RABEPK	-0.34397	0.030917	0.058373	0.957656
ENSG00000157388	CACNA1D	-0.34391	0.060376	0.1047	0.981259
ENSG00000161677	JOSD2	-0.34353	0.30071	0.30848	0.993074
ENSG00000198870	STKLD1	-0.34338	0.037917	0.069442	0.977013
ENSG00000188050	RNF133	-0.34337	0.63702	0.63698	0.999982
ENSG00000102805	CLN5	-0.34323	0.10812	0.17619	0.986697
ENSG00000136630	HLX	-0.34321	0.055871	0.074123	0.977013
ENSG00000184903	IMMP2L	-0.34313	0.083337	0.14011	0.984987
ENSG00000125686	MED1	-0.3431	0.28005	0.29073	0.992419
ENSG00000185019	UBOX5	-0.34306	0.00038023	0.0014218	0.711144
ENSG00000115616	SLC9A2	-0.34303	0.39174	0.39268	0.995506
ENSG00000132906	CASP9	-0.34289	0.28665	0.30798	0.993074
ENSG00000151491	EPS8	-0.34287	0.028422	0.052135	0.955768
ENSG00000111261	MANSC1	-0.34284	0.057021	0.099493	0.981259
ENSG00000137171	KLC4	-0.34268	0.42577	0.42728	0.998664
ENSG00000100842	EFS	-0.34245	0.4513	0.45128	0.999982
ENSG00000142611	PRDM16	-0.34221	0.0063281	0.017301	0.938602
ENSG00000151348	EXT2	-0.34221	0.06262	0.10974	0.981259
ENSG00000081052	COL4A4	-0.34218	0.090411	0.1203	0.981259
ENSG00000067445	TRO	-0.34213	0.061141	0.10752	0.981259
ENSG00000166391	MOGAT2	-0.34206	0.087213	0.14579	0.985009
ENSG00000204866	IGFL2	-0.34197	0.047302	0.084191	0.977013
ENSG00000164299	SPZ1	-0.34196	0.17029	0.20231	0.986697
ENSG00000140464	PML	-0.34185	0.40147	0.40474	0.996796
ENSG00000145860	RNF145	-0.3418	0.10387	0.15309	0.985009
ENSG00000163545	NUAK2	-0.34153	0.093886	0.1555	0.985009
ENSG00000125965	GDF5	-0.3415	0.032745	0.054828	0.957656
ENSG00000131370	SH3BP5	-0.34133	0.064482	0.11246	0.981259
ENSG00000147378	FATE1	-0.34112	0.40488	0.40561	0.996871
ENSG00000144962	SPATA16	-0.34111	0.14239	0.20386	0.986697
ENSG00000182809	CRIP2	-0.3411	0.030231	0.057287	0.957656
ENSG00000168802	CHTF8	-0.34098	0.032936	0.065831	0.967006
ENSG00000243989	ACY1	-0.34098	0.16161	0.17742	0.986697
ENSG00000197181	PIWIL2	-0.34097	0.023068	0.051066	0.951603
ENSG00000187556	NANOS3	-0.34083	0.017814	0.037533	0.938602
ENSG00000125508	SRMS	-0.34082	0.081754	0.13733	0.98334
ENSG00000021300	PLEKHB1	-0.34055	0.10486	0.17148	0.986179
ENSG00000156304	SCAF4	-0.34055	0.41658	0.41726	0.998664
ENSG00000131096	PYY	-0.34054	0.044751	0.083384	0.977013
ENSG00000128604	IRF5	-0.34025	0.0057529	0.015587	0.938602
ENSG00000147130	ZMYM3	-0.34024	0.32153	0.33597	0.994641
ENSG00000170439	METTL7B	-0.34021	0.050021	0.091021	0.977013
ENSG00000044090	CUL7	-0.34013	0.057987	0.10289	0.981259
ENSG00000106400	ZNHIT1	-0.34013	0.46449	0.46508	0.999982
ENSG00000205864	KRTAP5-6	-0.34	0.4724	0.47307	0.999982
ENSG00000153885	KCTD15	-0.33994	0.48968	0.48991	0.999982
ENSG00000116922	C1orf109	-0.33983	0.28905	0.28883	0.992419
ENSG00000141127	PRPSAP2	-0.33978	0.03774	0.072979	0.977013
ENSG00000228083	IFNA14	-0.33971	0.11385	0.18456	0.986697
ENSG00000126878	AIF1L	-0.33969	0.22699	0.26286	0.991735
ENSG00000113328	CCNG1	-0.33941	0.018925	0.044807	0.938602
ENSG00000117069	ST6GALNAC5	-0.33933	0.0077581	0.0208	0.938602
ENSG00000107862	GBF1	-0.33917	0.48464	0.48405	0.999982
ENSG00000131373	HACL1	-0.33901	0.044406	0.079762	0.977013
ENSG00000108389	MTMR4	-0.33871	0.049661	0.087944	0.977013
ENSG00000106080	FKBP14	-0.3385	0.0040629	0.011714	0.938602
ENSG00000129636	ITFG1	-0.33847	0.22874	0.26417	0.991735
ENSG00000115221	ITGB6	-0.33844	0.41459	0.41531	0.998627
ENSG00000118972	FGF23	-0.33842	0.0027973	0.008556	0.922595
ENSG00000119669	IRF2BPL	-0.33839	0.41985	0.4217	0.998664
ENSG00000163646	CLRN1	-0.33814	0.090665	0.15081	0.985009
ENSG00000166823	MESP1	-0.33811	0.082805	0.13936	0.984514
ENSG00000204183	GDF5OS	-0.33811	0.34351	0.34396	0.994641
ENSG00000130518	IQCN	-0.33807	0.21234	0.23491	0.987312
ENSG00000124664	SPDEF	-0.33803	0.20344	0.2033	0.986697
ENSG00000213424	KRT222	-0.33781	0.009861	0.025839	0.938602
ENSG00000109680	TBC1D19	-0.33774	0.095727	0.1583	0.985056
ENSG00000006788	MYH13	-0.33764	0.015829	0.040093	0.938602
ENSG00000117410	ATP6V0B	-0.33743	0.21004	0.20965	0.986697
ENSG00000168661	ZNF30	-0.33742	0.19232	0.19457	0.986697
ENSG00000125901	MRPS26	-0.33736	0.54368	0.54284	0.999982
ENSG00000174282	ZBTB4	-0.33736	0.28725	0.28701	0.992419
ENSG00000105726	ATP13A1	-0.33732	0.43147	0.43261	0.99917
ENSG00000100280	AP1B1	-0.33727	0.11883	0.16396	0.986179
ENSG00000181234	TMEM132C	-0.33722	0.28891	0.28971	0.992419
ENSG00000152795	HNRNPDL	-0.33711	0.10697	0.17447	0.986697
ENSG00000008311	AASS	-0.337	0.0055035	0.014927	0.938602
ENSG00000145147	SLIT2	-0.33699	0.13545	0.19921	0.986697
ENSG00000197467	COL13A1	-0.33692	0.57441	0.57505	0.999982
ENSG00000196368	NUDT11	-0.33691	0.027444	0.05767	0.957656
ENSG00000261603	PRSS46P	-0.33684	0.0063072	0.017012	0.938602
ENSG00000130479	MAP1S	-0.33678	0.016651	0.041339	0.938602
ENSG00000140471	LINS1	-0.33674	0.0065999	0.017972	0.938602
ENSG00000253910	PCDHGB2	-0.33664	0.021249	0.042994	0.938602
ENSG00000113407	TARS	-0.33659	0.32725	0.32702	0.994641
ENSG00000172216	CEBPB	-0.33634	0.56183	0.56246	0.999982
ENSG00000139908	TSSK4	-0.33617	0.0075925	0.020405	0.938602
ENSG00000162961	DPY30	-0.33616	0.12809	0.13598	0.98214
ENSG00000170638	TRABD	-0.33614	0.059745	0.10371	0.981259
ENSG00000143502	SUSD4	-0.33606	0.024844	0.048666	0.938602
ENSG00000167525	PROCA1	-0.33604	0.42308	0.4237	0.998664
ENSG00000198398	TMEM207	-0.33602	0.017828	0.037557	0.938602
ENSG00000230873	STMND1	-0.33599	0.383	0.38425	0.994641
ENSG00000186364	NUDT17	-0.33596	0.39011	0.39458	0.995506
ENSG00000187123	LYPD6	-0.33578	0.0071614	0.019343	0.938602
ENSG00000178980	SELENOW	-0.33573	0.045895	0.08206	0.977013
ENSG00000143333	RGS16	-0.33568	0.015469	0.039254	0.938602
ENSG00000176715	ACSF3	-0.33564	0.0049349	0.013436	0.938602
ENSG00000104267	CA2	-0.33559	0.0087168	0.023103	0.938602
ENSG00000125910	S1PR4	-0.33557	0.47589	0.47532	0.999982
ENSG00000135744	AGT	-0.33556	0.11924	0.16424	0.986179
ENSG00000172270	BSG	-0.33551	0.34365	0.3441	0.994641
ENSG00000139044	B4GALNT3	-0.3354	0.060627	0.10676	0.981259
ENSG00000165644	COMTD1	-0.3354	0.039171	0.069786	0.977013
ENSG00000160055	TMEM234	-0.33536	0.35794	0.36634	0.994641
ENSG00000134755	DSC2	-0.33534	0.0415	0.078508	0.977013
ENSG00000112796	ENPP5	-0.33469	0.010146	0.025193	0.938602
ENSG00000112232	KHDRBS2	-0.33464	0.0048023	0.013522	0.938602
ENSG00000130818	ZNF426	-0.33464	0.37873	0.38016	0.994641
ENSG00000108239	TBC1D12	-0.33452	0.32923	0.32849	0.994641
ENSG00000106004	HOXA5	-0.33421	0.1097	0.17848	0.986697
ENSG00000164691	TAGAP	-0.33421	0.27105	0.29603	0.992419
ENSG00000130477	UNC13A	-0.33417	0.40035	0.40017	0.995506
ENSG00000168843	FSTL5	-0.33411	0.0027377	0.0076928	0.898299
ENSG00000186603	HPDL	-0.33409	0.00016952	0.00066266	0.691132
ENSG00000172765	TMCC1	-0.33396	0.2004	0.22549	0.987312
ENSG00000204899	MZT1	-0.33396	0.23498	0.235	0.987312
ENSG00000156110	ADK	-0.33395	0.036755	0.071515	0.977013
ENSG00000105366	SIGLEC8	-0.33376	0.17194	0.20353	0.986697
ENSG00000180777	ANKRD30B	-0.33376	0.11025	0.13579	0.981549
ENSG00000171984	C20orf196	-0.33367	0.10998	0.12028	0.981259
ENSG00000138615	CILP	-0.33362	0.0067347	0.018072	0.938602
ENSG00000132688	NES	-0.33361	0.031991	0.060067	0.958792
ENSG00000197498	RPF2	-0.3336	0.32416	0.32433	0.994085
ENSG00000123096	SSPN	-0.33319	0.1326	0.15356	0.985009
ENSG00000127533	F2RL3	-0.3331	0.092059	0.15282	0.985009
ENSG00000095139	ARCN1	-0.33307	0.49486	0.49464	0.999982
ENSG00000238083	LRRC37A2	-0.33299	0.18903	0.20059	0.986697
ENSG00000185745	IFIT1	-0.33276	0.016131	0.040556	0.938602
ENSG00000129195	PIMREG	-0.33275	0.091543	0.15207	0.985009
ENSG00000226979	LTA	-0.33273	0.32345	0.3286	0.994641
ENSG00000263528	IKBKE	-0.33264	0.29099	0.31142	0.993074
ENSG00000101856	PGRMC1	-0.33262	0.2711	0.29607	0.992419
ENSG00000107736	CDH23	-0.3324	0.41277	0.41211	0.997745
ENSG00000173575	CHD2	-0.33229	0.052231	0.094317	0.981259
ENSG00000116957		-0.33215	0.49224	0.49162	0.999982
ENSG00000136937	NCBP1	-0.33213	0.18065	0.18373	0.986697
ENSG00000187522	HSPA14	-0.33185	0.16651	0.16636	0.986179
ENSG00000139971	C14orf37	-0.33172	0.051109	0.090224	0.977013
ENSG00000063978	RNF4	-0.33165	0.4842	0.48446	0.999982
ENSG00000108950	FAM20A	-0.33163	0.22098	0.24176	0.987312
ENSG00000079819	EPB41L2	-0.3316	0.34818	0.3512	0.994641
ENSG00000115107	STEAP3	-0.33157	0.23435	0.25263	0.99041
ENSG00000166704	ZNF606	-0.33143	0.41776	0.4171	0.998664
ENSG00000117308	GALE	-0.33131	0.25266	0.26774	0.991735
ENSG00000169575	VPREB1	-0.33128	0.23386	0.26792	0.991735
ENSG00000277586	NEFL	-0.3308	0.42436	0.42593	0.998664
ENSG00000179364	PACS2	-0.33068	0.52792	0.52799	0.999982
ENSG00000177551	NHLH2	-0.3306	0.10114	0.12856	0.981549
ENSG00000179165	PXT1	-0.33058	0.074681	0.12744	0.981549
ENSG00000075886	TUBA3D	-0.33041	0.45616	0.45562	0.999982
ENSG00000109674	NEIL3	-0.33029	0.0422	0.076205	0.977013
ENSG00000109705	NKX3-2	-0.33028	0.00098287	0.003562	0.814864
ENSG00000188647	PTAR1	-0.33012	0.21671	0.23837	0.987312
ENSG00000204887	KRTAP1-4	-0.33008	0.31922	0.31907	0.993074
ENSG00000166148	AVPR1A	-0.32984	0.44586	0.44655	0.999982
ENSG00000143321	HDGF	-0.32972	0.069474	0.11979	0.981259
ENSG00000071655	MBD3	-0.32965	0.022375	0.044771	0.938602
ENSG00000092871	RFFL	-0.32954	0.095187	0.10738	0.981259
ENSG00000178401	DNAJC22	-0.32936	0.0771	0.13038	0.981549
ENSG00000146378	TAAR2	-0.32923	0.10104	0.166	0.986179
ENSG00000134830	C5AR2	-0.32912	0.015036	0.029605	0.938602
ENSG00000215695	RSC1A1	-0.3291	0.027457	0.057691	0.957656
ENSG00000138785	INTS12	-0.329	0.24707	0.27785	0.992135
ENSG00000196260	SFTA2	-0.32884	0.00404	0.010625	0.938602
ENSG00000275700	AATF	-0.32869	0.50236	0.50166	0.999982
ENSG00000179862	CITED4	-0.32854	0.087126	0.14115	0.985009
ENSG00000076770	MBNL3	-0.32843	0.42756	0.42892	0.998664
ENSG00000125861	GFRA4	-0.3283	0.38553	0.38479	0.994641
ENSG00000198169	ZNF251	-0.32825	0.02326	0.046183	0.938602
ENSG00000170298	LGALS9B	-0.32823	0.43391	0.43403	0.999982
ENSG00000180318	ALX1	-0.32808	0.080784	0.13641	0.98334
ENSG00000127483	HP1BP3	-0.32799	0.53005	0.53066	0.999982
ENSG00000130766	SESN2	-0.32792	0.32982	0.33004	0.994641
ENSG00000155304	HSPA13	-0.32785	0.091291	0.15171	0.985009
ENSG00000117632	STMN1	-0.32766	0.047256	0.084119	0.977013
ENSG00000145782	ATG12	-0.32755	0.034272	0.067854	0.977013
ENSG00000174837	ADGRE1	-0.32751	0.22868	0.24799	0.989498
ENSG00000110077	MS4A6A	-0.32748	0.073457	0.12566	0.981549
ENSG00000130203	APOE	-0.32743	0.6067	0.60654	0.999982
ENSG00000140297	GCNT3	-0.32742	0.10882	0.15666	0.985009
ENSG00000168484	SFTPC	-0.32722	0.095603	0.15812	0.985056
ENSG00000147601	TERF1	-0.32719	0.099292	0.10178	0.981259
ENSG00000116815	CD58	-0.32716	0.080468	0.13595	0.98214
ENSG00000123739	PLA2G12A	-0.32712	0.017034	0.033005	0.938602
ENSG00000129472	RAB2B	-0.32703	0.1174	0.18721	0.986697
ENSG00000162129	CLPB	-0.32701	0.46033	0.46029	0.999982
ENSG00000134762	DSC3	-0.32683	0.21344	0.25312	0.990424
ENSG00000065989	PDE4A	-0.32666	0.028906	0.059876	0.958792
ENSG00000167791	CABP2	-0.3263	0.10557	0.15432	0.985009
ENSG00000257950	P2RX5-TAX1BP3	-0.32627	0.040451	0.073415	0.977013
ENSG00000120820	GLT8D2	-0.32626	0.26073	0.28813	0.992419
ENSG00000110448	CD5	-0.32621	0.019593	0.045844	0.938602
ENSG00000196950	SLC39A10	-0.32617	0.20272	0.22737	0.987312
ENSG00000139289	PHLDA1	-0.32603	0.25306	0.26807	0.991735
ENSG00000139613	SMARCC2	-0.32602	0.010499	0.027352	0.938602
ENSG00000111325	OGFOD2	-0.32594	0.077774	0.13203	0.981549
ENSG00000102901	CENPT	-0.32592	0.2709	0.27049	0.991735
ENSG00000171241	SHCBP1	-0.32585	0.023526	0.043921	0.938602
ENSG00000027847	B4GALT7	-0.32579	0.0039776	0.010878	0.938602
ENSG00000123453	SARDH	-0.32578	0.28086	0.28222	0.992419
ENSG00000274290	HIST1H2BE	-0.32574	0.2613	0.26112	0.991735
ENSG00000178184	PARD6G	-0.32561	0.045529	0.084501	0.977013
ENSG00000203877	RIPPLY2	-0.32561	0.047655	0.083408	0.977013
ENSG00000102172	SMS	-0.3256	0.1794	0.18255	0.986697
ENSG00000154767	XPC	-0.3256	0.16587	0.21975	0.987312
ENSG00000124588	NQO2	-0.32543	0.0060999	0.016725	0.938602
ENSG00000095370	SH2D3C	-0.32538	0.048847	0.089347	0.977013
ENSG00000114268	PFKFB4	-0.32516	0.35505	0.35753	0.994641
ENSG00000163406	SLC15A2	-0.32502	0.55382	0.55393	0.999982
ENSG00000204560	DHX16	-0.325	0.45779	0.45782	0.999982
ENSG00000154639	CXADR	-0.32499	0.32108	0.32051	0.993074
ENSG00000124610	HIST1H1A	-0.32489	0.0089947	0.023757	0.938602
ENSG00000196126	HLA-DRB1	-0.3248	0.21808	0.21803	0.987191
ENSG00000178397	FAM220A	-0.32475	0.4174	0.4176	0.998664
ENSG00000136059	VILL	-0.32473	0.50505	0.50521	0.999982
ENSG00000100626	GALNT16	-0.32469	0.034512	0.062118	0.959131
ENSG00000157259	GATAD1	-0.32467	0.35122	0.35401	0.994641
ENSG00000006659	LGALS14	-0.3246	0.030427	0.062113	0.959131
ENSG00000185479	KRT6B	-0.3244	0.10119	0.1662	0.986179
ENSG00000128310	GALR3	-0.32439	0.35046	0.3533	0.994641
ENSG00000165689	SDCCAG3	-0.32431	0.28177	0.30415	0.993074
ENSG00000104537	ANXA13	-0.32419	0.33853	0.35003	0.994641
ENSG00000165264	NDUFB6	-0.32411	0.29577	0.29562	0.992419
ENSG00000169255	B3GALNT1	-0.32399	0.086979	0.14544	0.985009
ENSG00000196208	GREB1	-0.32396	0.01274	0.025572	0.938602
ENSG00000215788	TNFRSF25	-0.32368	0.021604	0.048886	0.938602
ENSG00000166118	SPATA19	-0.32323	0.075932	0.12935	0.981549
ENSG00000172201	ID4	-0.32323	0.21366	0.21466	0.986697
ENSG00000184599	FAM19A3	-0.32317	0.26895	0.28124	0.992419
ENSG00000197978	GOLGA6L9	-0.32294	0.16041	0.16026	0.986179
ENSG00000099995	SF3A1	-0.32283	0.2954	0.2954	0.992419
ENSG00000148154	UGCG	-0.32279	0.024542	0.048199	0.938602
ENSG00000177374	HIC1	-0.32276	0.15108	0.18775	0.986697
ENSG00000167531	LALBA	-0.32269	0.069792	0.12024	0.981259
ENSG00000180806	HOXC9	-0.32265	0.49222	0.49285	0.999982
ENSG00000072195	SPEG	-0.32252	0.0067283	0.018281	0.938602
ENSG00000254585	MAGEL2	-0.32236	0.42666	0.42602	0.998664
ENSG00000100335	MIEF1	-0.32234	0.29272	0.29333	0.992419
ENSG00000100852	ARHGAP5	-0.32232	0.11314	0.18351	0.986697
ENSG00000106261	ZKSCAN1	-0.32219	0.025352	0.049451	0.938602
ENSG00000119446	RBM18	-0.32195	0.066405	0.11532	0.981259
ENSG00000146285	SCML4	-0.32195	0.5292	0.52846	0.999982
ENSG00000170681	CAVIN4	-0.32189	0.21435	0.21392	0.986697
ENSG00000258986	TMEM179	-0.32188	0.34243	0.34146	0.994641
ENSG00000164463	CREBRF	-0.32177	0.34224	0.34193	0.994641
ENSG00000173085	COQ2	-0.32164	0.53174	0.53178	0.999982
ENSG00000111344	RASAL1	-0.32155	0.08621	0.14434	0.985009
ENSG00000256162	SMLR1	-0.32123	0.42454	0.42513	0.998664
ENSG00000188076	SCGB1C1	-0.32121	0.13843	0.13833	0.983492
ENSG00000072518	MARK2	-0.32117	0.07671	0.12978	0.981549
ENSG00000155850	SLC26A2	-0.32071	0.49439	0.49455	0.999982
ENSG00000034693	PEX3	-0.3207	0.1199	0.1647	0.986179
ENSG00000171813	PWWP2B	-0.32047	0.077112	0.13106	0.981549
ENSG00000222036	POTEM	-0.32026	0.33917	0.33899	0.994641
ENSG00000114405	C3orf14	-0.31992	0.033977	0.067391	0.976641
ENSG00000162139	NEU3	-0.3198	0.49473	0.4949	0.999982
ENSG00000125775	SDCBP2	-0.31961	0.22758	0.24709	0.989498
ENSG00000136463	TACO1	-0.31953	0.044406	0.082859	0.977013
ENSG00000168350	DEGS2	-0.31927	0.34723	0.35732	0.994641
ENSG00000184508	HDDC3	-0.31924	0.061995	0.1088	0.981259
ENSG00000151151	IPMK	-0.3191	0.63746	0.63742	0.999982
ENSG00000154832	CXXC1	-0.31904	0.28172	0.30411	0.993074
ENSG00000138592	USP8	-0.31901	0.52093	0.52106	0.999982
ENSG00000179913	B3GNT3	-0.31899	0.33267	0.33184	0.994641
ENSG00000132763	MMACHC	-0.3189	0.059628	0.10353	0.981259
ENSG00000256188	TAS2R30	-0.3187	0.097121	0.10905	0.981259
ENSG00000137252	HCRTR2	-0.31853	0.017889	0.037668	0.938602
ENSG00000145879	SPINK7	-0.31835	0.28213	0.28341	0.992419
ENSG00000123095	BHLHE41	-0.31825	0.033529	0.066707	0.972059
ENSG00000012232	EXTL3	-0.31802	0.099079	0.16318	0.986179
ENSG00000133317	LGALS12	-0.31791	0.0055683	0.015392	0.938602
ENSG00000197172	MAGEA6	-0.31739	0.007379	0.019854	0.938602
ENSG00000224470	ATXN1L	-0.31739	0.45968	0.46023	0.999982
ENSG00000162733	DDR2	-0.31734	0.042434	0.079901	0.977013
ENSG00000140600	SH3GL3	-0.31731	0.05119	0.092794	0.980279
ENSG00000167112	TRUB2	-0.31723	0.58138	0.58063	0.999982
ENSG00000168807	SNTB2	-0.31723	0.26787	0.29355	0.992419
ENSG00000180061	TMEM150B	-0.31713	0.035849	0.070232	0.977013
ENSG00000257335	MGAM	-0.31699	0.06246	0.1079	0.981259
ENSG00000167716	WDR81	-0.31697	0.2999	0.30776	0.993074
ENSG00000113845	TIMMDC1	-0.31691	0.44998	0.44996	0.999982
ENSG00000164638	SLC29A4	-0.31685	0.10934	0.13508	0.981549
ENSG00000179761	PIPOX	-0.3168	0.25217	0.26734	0.991735
ENSG00000198929	NOS1AP	-0.31675	0.32412	0.32343	0.993828
ENSG00000204852	TCTN1	-0.3167	0.093449	0.15485	0.985009
ENSG00000166016	ABTB2	-0.31657	0.49599	0.49663	0.999982
ENSG00000215595	C20orf202	-0.31649	0.065764	0.11434	0.981259
ENSG00000102225	CDK16	-0.31646	0.09383	0.14589	0.985009
ENSG00000092445	TYRO3	-0.31639	0.12889	0.17128	0.986179
ENSG00000101126	ADNP	-0.31629	0.10368	0.1698	0.986179
ENSG00000214140	PRCD	-0.31627	0.43259	0.43323	0.999684
ENSG00000156639	ZFAND3	-0.3162	0.44886	0.4494	0.999982
[truncated: 15,396 more rows]

## Sheet: Figure 1g
Figure 1g
	Day	AAVS1/CCR5			NHEJ1/AAVS1			TRIM52/AAVS1			NHEJ1/TRIM52
	0	0.99326	0.99038	1.01636	1.02596	0.97033	1.00371	0.93373	1.10542	0.96084	1.07282	1.03172	0.89546
	2	1.01303	0.95261	1.03436	1.20547	1.15068	1.17807	0.74159	0.82317	0.73788	0.69762	0.67099	0.61241
	4	1.00693	0.95284	1.04022	1.18021	1.18021	1.16418	0.35983	0.40584	0.34854	0.25933	0.24499	0.06296
	6	1.07529	0.9329	0.99182	1.17697	1.19589	1.1202	0.18081	0.24278	0.22434	0.08643	0.0982	0.07724
	8	0.97917	0.95833	1.0625	1.04375	0.99558	1.06383	0.1505	0.18473	0.12333	0.0437	0.06828	0.04253

## Sheet: Figure 2a,b Figure 5d,e
Figure_2a,b_Figure_5d,e_TurboID
								Sorted			Log2(raw intensity)													Log2(LFQ intensity) imputed												MS/MS count
Protein IDs	Protein names	Gene names	Fasta headers	Number of proteins	Peptides	Razor + unique peptides	Unique peptides	MS/MS count	Sequence coverage [%]	Mol. weight [kDa]	Total	TID-GFP_EPOXOMICIN_A	TID-GFP_EPOXOMICIN_B	TID-GFP_EPOXOMICIN_C	TID-GFP_UNT_A	TID-GFP_UNT_B	TID-GFP_UNT_C	TID-TRIM52_EPOXOMICIN_A	TID-TRIM52_EPOXOMICIN_B	TID-TRIM52_EPOXOMICIN_C	TID-TRIM52_UNT_A	TID-TRIM52_UNT_B	TID-TRIM52_UNT_C	TID-GFP_EPOXOMICIN_A	TID-GFP_EPOXOMICIN_B	TID-GFP_EPOXOMICIN_C	TID-GFP_UNT_A	TID-GFP_UNT_B	TID-GFP_UNT_C	TID-TRIM52_EPOXOMICIN_A	TID-TRIM52_EPOXOMICIN_B	TID-TRIM52_EPOXOMICIN_C	TID-TRIM52_UNT_A	TID-TRIM52_UNT_B	TID-TRIM52_UNT_C	TID-GFP_EPOXOMICIN_A	TID-GFP_EPOXOMICIN_B	TID-GFP_EPOXOMICIN_C	TID-GFP_UNT_A	TID-GFP_UNT_B	TID-GFP_UNT_C	TID-TRIM52_EPOXOMICIN_A	TID-TRIM52_EPOXOMICIN_B	TID-TRIM52_EPOXOMICIN_C	TID-TRIM52_UNT_A	TID-TRIM52_UNT_B	TID-TRIM52_UNT_C	id	Majority protein IDs
CON__sp|P06709|BIRA_ECOLI	Bifunctional ligase/repressor BirA	birA	sp|P06709|BIRA_ECOLI Bifunctional ligase/repressor BirA OS=Escherichia coli (strain K12) GN=birA PE=1 SV=1	1	15	15	15	639	40.8	35.312	37.0756	33.5863	33.4921	33.824	33.3534	33.6947	33.7912	33.6537	33.5082	33.624	33.0208	32.9988	33.0083	NA	NA	NA	NA	NA	NA	NA	NA	NA	NA	NA	NA	60	57	66	47	67	67	54	43	54	41	44	39	69	CON__sp|P06709|BIRA_ECOLI
Q96A61	E3 ubiquitin-protein ligase TRIM52	TRIM52	sp|Q96A61|TRI52_HUMAN E3 ubiquitin-protein ligase TRIM52 OS=Homo sapiens OX=9606 GN=TRIM52 PE=1 SV=1	1	14	14	14	188	61.3	34.653	34.9054	NA	19.6885	21.2917	NA	20.6558	20.5758	32.4476	32.4891	32.3983	32.3189	32.1554	32.0628	21.3946	17.6381	16.7462	18.531	18.7589	18.602	30.294	30.6182	30.3706	30.7084	30.6461	30.3885	0	0	0	0	1	1	35	29	29	31	33	29	3136	Q96A61
CON__sp|P42212|GFP_AEQVI	Green fluorescent protein	GFP	sp|P42212|GFP_AEQVI Green fluorescent protein OS=Aequorea victoria GN=GFP PE=1 SV=1	1	12	12	12	96	63	26.886	32.2533	29.7673	29.6479	30.0833	29.0498	29.7649	29.4365	NA	NA	24.6767	NA	NA	22.3061	NA	NA	NA	NA	NA	NA	NA	NA	NA	NA	NA	NA	14	17	21	12	18	14	0	0	0	0	0	0	85	CON__sp|P42212|GFP_AEQVI
P35579;P12882;Q9UKX2;P11055;Q9UKX3;A7E2Y1;REV__Q9UKV3	Myosin-9	MYH9	sp|P35579|MYH9_HUMAN Myosin-9 OS=Homo sapiens OX=9606 GN=MYH9 PE=1 SV=4	7	214	214	176	9791	75.9	226.53	41.5281	38.146	38.0742	37.8944	34.2115	35.4613	34.9459	39.4185	39.1651	39.0438	36.647	36.6102	36.4111	33.577	33.6232	33.0378	30.3612	31.211	30.621	34.0198	34.0145	33.755	32.0079	32.0295	31.7601	1043	1009	925	245	370	297	1482	1493	1439	517	514	457	1103	P35579
Q09666	Neuroblast differentiation-associated protein AHNAK	AHNAK	sp|Q09666|AHNK_HUMAN Neuroblast differentiation-associated protein AHNAK OS=Homo sapiens OX=9606 GN=AHNAK PE=1 SV=2	1	348	348	346	8519	77.6	629.09	40.1995	36.8484	36.7807	36.9267	36.8021	37.0814	37.1477	36.0064	35.7794	35.8726	36.3578	36.3799	36.6017	32.5726	32.5843	32.3335	33.1507	33.0536	33.0217	30.8515	30.8467	30.894	31.9456	32.0505	32.2396	806	778	774	815	877	941	496	504	478	637	706	707	1747	Q09666
Q16666	Gamma-interferon-inducible protein 16	IFI16	sp|Q16666|IF16_HUMAN Gamma-interferon-inducible protein 16 OS=Homo sapiens OX=9606 GN=IFI16 PE=1 SV=3	1	66	66	63	3912	76.6	88.255	40.0207	36.0272	36.0924	36.207	35.9378	36.2428	36.1767	36.5798	36.4816	36.4918	36.9617	36.7975	36.7968	33.129	33.1644	32.9432	33.507	33.5782	33.3649	32.8481	33.0779	32.8858	33.9217	33.9053	33.8125	281	271	317	260	307	323	290	325	311	424	389	414	2127	Q16666
Q13085	Acetyl-CoA carboxylase 1	ACACA	sp|Q13085|ACACA_HUMAN Acetyl-CoA carboxylase 1 OS=Homo sapiens OX=9606 GN=ACACA PE=1 SV=2	1	149	149	133	3528	69	265.55	38.3326	34.6232	34.5917	34.8464	34.2853	34.6137	34.732	34.9979	34.8393	34.8406	34.8867	34.8039	34.7836	30.2989	30.4114	30.2834	30.6468	30.6471	30.6566	29.843	29.8679	29.8195	30.511	30.5051	30.4113	301	281	288	267	320	304	282	310	262	313	317	283	1795	Q13085
O43390	Heterogeneous nuclear ribonucleoprotein R	HNRNPR	sp|O43390|HNRPR_HUMAN Heterogeneous nuclear ribonucleoprotein R OS=Homo sapiens OX=9606 GN=HNRNPR PE=1 SV=1	1	48	48	35	3490	62.9	70.942	39.7142	36.2283	35.9318	36.2456	35.7414	36.2793	36.1686	36.3093	36.1112	36.2308	36.0175	35.9445	36.2307	33.4258	33.4621	33.2671	33.7119	33.7954	33.7214	32.7456	32.7279	32.712	33.2734	33.4502	33.3468	305	284	332	267	292	309	268	249	287	283	296	318	294	O43390
Q96RQ3	Methylcrotonoyl-CoA carboxylase subunit alpha, mitochondrial	MCCC1	sp|Q96RQ3|MCCA_HUMAN Methylcrotonoyl-CoA carboxylase subunit alpha, mitochondrial OS=Homo sapiens OX=9606 GN=MCCC1 PE=1 SV=3	1	44	44	44	2257	73.8	80.472	38.7743	35.1453	35.15	35.2474	34.7345	35.1534	35.18	35.3299	35.3337	35.2279	35.2499	35.2431	35.1917	31.837	31.9371	31.6858	32.0525	32.2389	32.0419	31.0783	31.3603	31.1475	31.8684	31.9237	31.7849	201	177	201	169	196	213	167	189	161	208	185	190	3359	Q96RQ3
Q9UQ35	Serine/arginine repetitive matrix protein 2	SRRM2	sp|Q9UQ35|SRRM2_HUMAN Serine/arginine repetitive matrix protein 2 OS=Homo sapiens OX=9606 GN=SRRM2 PE=1 SV=2	1	94	94	94	2229	40.1	299.61	37.8542	34.2362	34.0954	34.3006	34.0746	34.3667	34.3615	34.4225	34.1733	34.3536	34.2709	34.1554	34.3687	31.1891	31.1582	31.0728	31.6617	31.6009	31.6165	30.6088	30.5953	30.5761	31.2017	31.1697	31.1948	186	171	192	197	208	211	172	170	172	194	176	180	4362	Q9UQ35
P35637	RNA-binding protein FUS	FUS	sp|P35637|FUS_HUMAN RNA-binding protein FUS OS=Homo sapiens OX=9606 GN=FUS PE=1 SV=1	1	16	16	14	2109	28.1	53.425	39.5688	35.5496	36.0336	36.2817	35.8495	36.0992	36.0798	36.1787	36.2203	35.5057	36.0987	35.585	36.0551	34.5131	34.8225	34.5824	34.8134	35.0502	34.805	33.7949	34.077	33.8039	34.6163	34.7632	34.5968	173	162	196	161	192	191	152	161	167	183	185	186	1108	P35637
Q7L014;P31146	Probable ATP-dependent RNA helicase DDX46	DDX46	sp|Q7L014|DDX46_HUMAN Probable ATP-dependent RNA helicase DDX46 OS=Homo sapiens OX=9606 GN=DDX46 PE=1 SV=2	2	83	83	83	2028	61	117.36	37.5747	33.9218	33.9268	34.0458	33.8539	33.9601	34.0869	33.9492	33.8416	33.795	34.148	34.0877	34.1975	30.0952	30.2459	30.0258	30.6905	30.4832	30.483	29.4062	29.4578	29.3569	30.2958	30.3174	30.3323	174	164	168	169	190	187	141	148	143	171	196	177	2529	Q7L014
P63261	Actin, cytoplasmic 2	ACTG1	sp|P63261|ACTG_HUMAN Actin, cytoplasmic 2 OS=Homo sapiens OX=9606 GN=ACTG1 PE=1 SV=1	1		33	1	1960	89.9	41.792	39.0513	35.6535	35.6148	35.4547	32.3043	33.6432	33.3547	36.689	36.5702	36.5369	34.7354	34.4285	34.3528	33.0368	33.1183	32.6307	30.6708	31.3566	30.9497	33.4263	33.4555	33.2447	32.0776	31.9945	31.6791	182	173	193	58	81	77	282	293	314	111	104	92	1573	P63261
Q92499	ATP-dependent RNA helicase DDX1	DDX1	sp|Q92499|DDX1_HUMAN ATP-dependent RNA helicase DDX1 OS=Homo sapiens OX=9606 GN=DDX1 PE=1 SV=2	1	52	52	52	1918	68.5	82.431	37.5518	33.9008	34.005	34.1604	33.4134	33.7894	33.8733	34.2065	33.9515	33.9032	34.1195	34.1197	33.998	30.9124	31.1597	30.8035	31.1386	31.1595	31.0965	30.2584	30.273	30.0846	31.0452	31.09	30.9405	169	157	171	156	177	165	144	152	144	167	153	163	3036	Q92499
Q15149;P58107	Plectin	PLEC	sp|Q15149|PLEC_HUMAN Plectin OS=Homo sapiens OX=9606 GN=PLEC PE=1 SV=3	2	239	239	239	1835	53.2	531.78	35.0867	31.4064	31.3232	31.585	30.0532	30.2101	30.5159	32.7072	32.4376	32.5262	30.5802	30.5645	30.6075	27.6824	27.7405	27.5482	27.0774	26.9556	27.051	28.0713	28.03	28.0986	26.931	26.9176	27.0884	161	160	169	103	118	121	231	202	209	120	116	125	2023	Q15149
Q12906	Interleukin enhancer-binding factor 3	ILF3	sp|Q12906|ILF3_HUMAN Interleukin enhancer-binding factor 3 OS=Homo sapiens OX=9606 GN=ILF3 PE=1 SV=3	1	53	53	46	1605	71.8	95.337	37.7753	34.14	34.0861	34.4175	33.9533	34.1726	34.2845	34.2781	34.0878	34.0058	34.1604	34.3258	34.299	30.6767	30.7496	30.6763	31.1135	31.0294	30.9644	29.9809	30.0241	29.9176	30.6237	30.8253	30.7268	148	135	156	130	153	151	116	117	97	122	146	134	1778	Q12906
P21333	Filamin-A	FLNA	sp|P21333|FLNA_HUMAN Filamin-A OS=Homo sapiens OX=9606 GN=FLNA PE=1 SV=4	1	133	133	118	1540	63.1	280.74	36.1324	32.9439	32.944	33.2171	32.9066	33.1302	33.2543	31.4914	31.343	31.3677	31.9964	31.8501	32.0509	28.5564	28.656	28.5306	29.2427	29.0195	29.0568	26.6132	26.6288	26.6471	27.6503	27.5885	27.6645	150	154	166	147	176	185	69	68	71	121	115	118	923	P21333
Q6P2Q9	Pre-mRNA-processing-splicing factor 8	PRPF8	sp|Q6P2Q9|PRP8_HUMAN Pre-mRNA-processing-splicing factor 8 OS=Homo sapiens OX=9606 GN=PRPF8 PE=1 SV=2	1	124	124	124	1430	56.1	273.6	35.4324	31.7873	31.5086	32.1735	31.0297	31.5481	31.8571	32.4305	32.152	32.3465	31.5875	31.6384	31.4586	27.8115	27.6647	27.894	27.7829	27.8697	28.056	27.607	27.5019	27.6525	27.6193	27.7108	27.5511	121	111	130	93	113	130	129	127	135	110	123	108	2429	Q6P2Q9
Q9UKV3	Apoptotic chromatin condensation inducer in the nucleus	ACIN1	sp|Q9UKV3|ACINU_HUMAN Apoptotic chromatin condensation inducer in the nucleus OS=Homo sapiens OX=9606 GN=ACIN1 PE=1 SV=2	1	68	68	68	1427	47.7	151.86	36.9599	33.245	33.2095	33.3905	33.0687	33.3882	33.4696	33.5246	33.3302	33.2973	33.4725	33.44	33.5826	30.2796	30.3815	30.1197	30.8306	30.6194	30.633	29.6774	29.7052	29.593	30.3827	30.4468	30.4567	113	128	125	113	133	120	114	119	107	117	115	123	4279	Q9UKV3
P18583	Protein SON	SON	sp|P18583|SON_HUMAN Protein SON OS=Homo sapiens OX=9606 GN=SON PE=1 SV=4	1	69	69	69	1409	37.9	263.83	36.6671	33.0439	32.9816	33.0901	32.693	33.0946	33.2473	33.3623	33.049	33.1431	33.0284	33.1162	33.0425	29.149	29.1396	28.992	29.4659	29.479	29.475	28.6712	28.6219	28.6032	29.0492	29.2109	29.105	129	117	117	112	123	141	108	103	105	116	122	116	882	P18583
Q01844	RNA-binding protein EWS	EWSR1	sp|Q01844|EWS_HUMAN RNA-binding protein EWS OS=Homo sapiens OX=9606 GN=EWSR1 PE=1 SV=1	1	11	11	11	1351	16.6	68.477	39.1452	35.0852	35.6993	35.87	35.4949	35.8	35.7825	34.9643	35.7205	34.9789	35.8837	35.2889	35.7095	34.3836	34.5929	34.2888	34.8392	34.93	34.8512	33.5047	33.8507	33.6321	34.6666	34.6236	34.4648	103	113	194	110	97	129	75	95	87	124	102	122	1659	Q01844
P46013	Proliferation marker protein Ki-67	MKI67	sp|P46013|KI67_HUMAN Proliferation marker protein Ki-67 OS=Homo sapiens OX=9606 GN=MKI67 PE=1 SV=2	1	131	131	131	1334	51.2	358.69	35.1344	31.2251	30.9629	31.3142	30.8585	30.9833	31.2582	32.2415	31.8214	32.0742	31.551	31.6883	31.8239	27.0509	26.8905	26.8411	27.4232	27.0594	27.2107	27.1703	26.9754	27.1228	27.2779	27.3593	27.5098	106	100	97	102	100	115	124	111	119	117	125	118	1197	P46013
P49792;Q05823	E3 SUMO-protein ligase RanBP2	RANBP2	sp|P49792|RBP2_HUMAN E3 SUMO-protein ligase RanBP2 OS=Homo sapiens OX=9606 GN=RANBP2 PE=1 SV=2	2	129	129	88	1257	52.5	358.2	34.5058	31.2219	31.1752	31.4534	30.2324	30.5753	30.7639	31.357	31.2291	31.3939	30.1932	30.1713	30.2909	26.5727	26.6262	26.5076	26.3985	26.2854	26.3662	26.0019	26.068	26.1099	25.6765	25.7452	25.7744	116	132	122	97	103	106	108	103	106	92	88	84	1280	P49792
P38159;O75526	RNA-binding motif protein, X chromosome	RBMX	sp|P38159|RBMX_HUMAN RNA-binding motif protein, X chromosome OS=Homo sapiens OX=9606 GN=RBMX PE=1 SV=3	2	39	39	14	1244	52.9	42.331	37.7654	34.0878	33.997	34.2732	34.1583	34.2366	34.2754	34.3126	33.9971	34.0817	34.1419	34.2791	34.2745	32.1752	31.967	32.175	32.7975	32.4983	32.5297	31.6416	31.5267	31.5999	32.3479	32.371	32.2599	113	101	109	117	108	123	89	85	80	102	113	104	1132	P38159
Q14204	Cytoplasmic dynein 1 heavy chain 1	DYNC1H1	sp|Q14204|DYHC1_HUMAN Cytoplasmic dynein 1 heavy chain 1 OS=Homo sapiens OX=9606 GN=DYNC1H1 PE=1 SV=5	1	165	165	165	1237	44.2	532.4	33.9475	30.1218	29.8972	30.4642	28.9432	29.4168	29.7272	31.2267	31.0223	31.0502	30.2133	30.0675	30.49	26.1903	26.1188	26.1871	26.0779	25.9297	26.0605	26.2955	26.3542	26.3536	26.2452	26.175	26.2612	102	87	120	62	86	85	126	133	129	113	96	98	1924	Q14204
Q5VT06	Centrosome-associated protein 350	CEP350	sp|Q5VT06|CE350_HUMAN Centrosome-associated protein 350 OS=Homo sapiens OX=9606 GN=CEP350 PE=1 SV=1	1	137	137	137	1226	56.3	350.93	34.878	31.0195	30.5026	30.986	30.5756	31.0989	31.3637	31.3811	31.1234	31.0853	31.8561	31.8064	31.9074	28.5549	28.4977	28.3509	29.2825	29.1127	29.1296	28.1222	28.1204	28.1844	29.4343	29.4891	29.5571	95	79	88	95	110	121	79	81	78	139	135	126	2316	Q5VT06
P11387	DNA topoisomerase 1	TOP1	sp|P11387|TOP1_HUMAN DNA topoisomerase 1 OS=Homo sapiens OX=9606 GN=TOP1 PE=1 SV=2	1	51	51	46	1223	55.6	90.725	36.7617	33.1192	33.3968	33.5351	33.3511	33.3435	33.2486	33.0174	32.9434	32.7236	32.954	33.1208	33.1685	29.6781	29.9646	29.6767	30.5147	30.1488	29.8881	28.5419	28.5877	28.3405	29.4421	29.5639	29.5807	99	104	114	122	102	115	99	80	86	101	96	105	775	P11387
Q00839	Heterogeneous nuclear ribonucleoprotein U	HNRNPU	sp|Q00839|HNRPU_HUMAN Heterogeneous nuclear ribonucleoprotein U OS=Homo sapiens OX=9606 GN=HNRNPU PE=1 SV=6	1	42	42	42	1186	53.6	90.583	38.0475	34.361	34.555	34.7124	34.1516	34.375	34.4439	34.311	34.4725	34.1487	34.5513	34.6316	34.6998	31.9825	32.2446	32.0203	32.4338	32.3483	32.241	31.3242	31.4016	31.0744	32.1486	32.1702	32.2315	108	101	107	86	100	109	89	94	86	98	108	100	1643	Q00839
O60506	Heterogeneous nuclear ribonucleoprotein Q	SYNCRIP	sp|O60506|HNRPQ_HUMAN Heterogeneous nuclear ribonucleoprotein Q OS=Homo sapiens OX=9606 GN=SYNCRIP PE=1 SV=2	1	43	30	30	1177	66.6	69.602	37.8735	34.3051	34.2754	34.435	34.1334	34.2244	34.4199	34.4004	34.2253	34.1562	34.1994	34.3166	34.3324	32.3072	32.462	32.2491	32.6861	32.6951	32.6875	31.652	31.7884	31.6043	32.2663	32.441	32.3976	104	103	95	100	106	113	83	88	78	103	104	100	360	O60506
P78527	DNA-dependent protein kinase catalytic subunit	PRKDC	sp|P78527|PRKDC_HUMAN DNA-dependent protein kinase catalytic subunit OS=Homo sapiens OX=9606 GN=PRKDC PE=1 SV=3	1	145	145	145	1129	41.3	469.08	34.207	30.3355	30.1171	30.6785	28.8923	29.3763	29.4427	31.6511	31.5301	31.6118	30.415	30.1452	30.2699	25.8874	25.8346	26.0028	25.4261	25.3671	25.3856	26.2767	26.4222	26.4467	25.9154	25.7357	25.7524	83	82	102	58	61	70	132	127	138	94	88	94	1601	P78527
P04264;CON__sp|P04264|K2C1_HUMAN	Keratin, type II cytoskeletal 1	KRT1	sp|P04264|K2C1_HUMAN Keratin, type II cytoskeletal 1 OS=Homo sapiens OX=9606 GN=KRT1 PE=1 SV=6;	2	56	51	39	1109	63.8	66.038	37.2988	32.7604	32.7875	34.492	33.7103	32.6053	32.7416	34.4187	33.0728	34.3622	33.478	34.6101	33.2457	NA	NA	NA	NA	NA	NA	NA	NA	NA	NA	NA	NA	76	82	112	104	82	75	109	73	97	91	128	80	67	P04264;CON__sp|P04264|K2C1_HUMAN
P11142;P54652	Heat shock cognate 71 kDa protein	HSPA8	sp|P11142|HSP7C_HUMAN Heat shock cognate 71 kDa protein OS=Homo sapiens OX=9606 GN=HSPA8 PE=1 SV=1	2	33	33	29	1108	57.3	70.897	37.2855	33.3436	33.2084	33.3051	32.7725	33.048	33.2191	34.7281	34.3603	34.5132	33.4179	33.4055	33.48	29.8682	29.9314	29.7064	29.9901	29.9349	29.9344	30.3422	30.3011	30.3284	29.9337	30.0022	29.983	83	85	84	84	91	96	110	98	103	84	98	92	769	P11142
P11498	Pyruvate carboxylase, mitochondrial	PC	sp|P11498|PYC_HUMAN Pyruvate carboxylase, mitochondrial OS=Homo sapiens OX=9606 GN=PC PE=1 SV=2	1	60	60	60	1096	64.9	129.63	35.7173	32.1437	32.2503	32.3625	31.9373	32.2096	32.4232	32.0562	31.9654	31.9085	32.1052	32.0328	32.0902	29.2436	29.397	29.1875	29.6074	29.5688	29.5956	28.3644	28.4513	28.359	29.1207	29.0745	29.0879	100	88	108	79	107	104	80	82	70	94	94	90	779	P11498
Q9Y3I0	RNA-splicing ligase RtcB homolog	RTCB	sp|Q9Y3I0|RTCB_HUMAN RNA-splicing ligase RtcB homolog OS=Homo sapiens OX=9606 GN=RTCB PE=1 SV=1	1	36	36	36	1078	65.7	55.21	37.4842	33.7528	33.8568	34.0518	33.4453	33.7399	33.938	34.0797	33.9368	33.7613	34.1182	34.0106	33.9673	30.9681	31.1335	30.9444	31.3436	31.3335	31.299	30.3757	30.4411	30.1847	31.2057	31.121	31.0855	88	89	87	90	103	96	88	86	76	89	92	94	4453	Q9Y3I0
P08621	U1 small nuclear ribonucleoprotein 70 kDa	SNRNP70	sp|P08621|RU17_HUMAN U1 small nuclear ribonucleoprotein 70 kDa OS=Homo sapiens OX=9606 GN=SNRNP70 PE=1 SV=2	1	39	39	39	1044	62.9	51.556	37.7546	34.007	33.782	34.2108	33.8164	34.1978	34.2507	34.2613	34.2777	34.3336	34.3326	34.3046	34.1288	31.0424	30.9178	31.0706	31.4382	31.5699	31.4788	30.4447	30.727	30.6349	31.3353	31.3308	31.1128	81	69	84	88	104	101	72	77	82	99	94	93	726	P08621
Q9UHX1	Poly(U)-binding-splicing factor PUF60	PUF60	sp|Q9UHX1|PUF60_HUMAN Poly(U)-binding-splicing factor PUF60 OS=Homo sapiens OX=9606 GN=PUF60 PE=1 SV=1	1	32	32	32	1009	64.2	59.875	36.6957	33.0598	33.0614	33.066	32.6104	33.0841	33.1696	33.4057	33.2546	33.1054	33.0988	33.2175	33.069	29.9422	30.0447	29.6533	30.2012	30.1841	30.1305	29.2443	29.3774	29.1865	29.8273	29.9295	29.8349	85	77	103	77	95	87	76	79	73	88	82	87	4215	Q9UHX1
P49327	Fatty acid synthase	FASN	sp|P49327|FAS_HUMAN Fatty acid synthase OS=Homo sapiens OX=9606 GN=FASN PE=1 SV=3	1	92	92	92	992	49.4	273.42	34.5394	31.2003	30.942	31.5257	29.8171	30.2582	30.4347	31.9024	31.7055	31.7622	29.5991	29.5424	29.7647	27.3077	27.2323	27.3364	26.7724	26.6955	26.8311	27.1334	27.1574	27.191	25.9948	25.887	26.0314	97	84	107	59	72	80	107	108	94	66	63	55	1249	P49327
Q14839	Chromodomain-helicase-DNA-binding protein 4	CHD4	sp|Q14839|CHD4_HUMAN Chromodomain-helicase-DNA-binding protein 4 OS=Homo sapiens OX=9606 GN=CHD4 PE=1 SV=2	1	98	98	76	949	56	218	34.1494	29.6511	29.6147	30.0767	29.4329	29.7074	29.8464	30.9476	30.8863	30.9222	31.2833	31.1545	31.2736	26.1386	26.2371	26.1891	26.5646	26.3918	26.3427	26.518	26.5187	26.5356	27.3763	27.3374	27.3445	67	58	74	60	67	69	75	93	80	101	100	105	1976	Q14839
P50990	T-complex protein 1 subunit theta	CCT8	sp|P50990|TCPQ_HUMAN T-complex protein 1 subunit theta OS=Homo sapiens OX=9606 GN=CCT8 PE=1 SV=4	1	43	43	43	938	78.1	59.62	36.4474	31.9075	31.8783	32.0923	31.6225	31.9727	31.9707	33.2507	33.171	33.1638	33.606	33.6109	33.6749	28.3995	28.4127	28.2821	28.8221	28.6833	28.67	28.8398	28.9688	28.8599	30.0115	30.0227	29.9923	67	64	59	64	69	76	75	76	78	103	106	101	1311	P50990
Q9C0J8	pre-mRNA 3 end processing protein WDR33	WDR33	sp|Q9C0J8|WDR33_HUMAN pre-mRNA 3 end processing protein WDR33 OS=Homo sapiens OX=9606 GN=WDR33 PE=1 SV=2	1	57	57	57	928	54	145.89	34.6566	30.7718	30.78	31.0568	31.0248	31.0014	31.1867	30.9845	30.7199	30.4396	31.5426	31.364	31.5533	27.3823	27.6761	27.4454	28.3118	28.0247	28.0295	26.8812	26.8219	26.6134	28.1813	27.9382	28.0548	75	66	85	97	86	93	56	60	44	89	91	86	3637	Q9C0J8
Q9NRZ9	Lymphoid-specific helicase	HELLS	sp|Q9NRZ9|HELLS_HUMAN Lymphoid-specific helicase OS=Homo sapiens OX=9606 GN=HELLS PE=1 SV=1	1	53	53	52	911	61.6	97.073	35.4589	31.4816	31.4133	31.7289	31.3215	31.6397	31.7012	32.1148	31.9135	32.0475	32.2199	32.1549	32.3227	28.7076	28.7735	28.677	29.2252	29.0837	29.1543	28.4849	28.4419	28.5024	29.3702	29.3166	29.448	72	71	73	72	78	81	72	74	63	88	80	87	3928	Q9NRZ9
Q9NYF8	Bcl-2-associated transcription factor 1	BCLAF1	sp|Q9NYF8|BCLF1_HUMAN Bcl-2-associated transcription factor 1 OS=Homo sapiens OX=9606 GN=BCLAF1 PE=1 SV=2	1	49	49	48	909	48.2	106.12	36.443	32.7851	32.7011	32.8935	32.8867	32.8694	33.0465	32.7406	32.6276	32.4785	32.9921	32.9713	33.1656	29.4695	29.5171	29.3078	30.2618	29.8928	29.9056	28.6105	28.6212	28.4109	29.5746	29.602	29.7556	68	69	69	99	82	87	63	63	58	71	95	85	4052	Q9NYF8
P22087	rRNA 2-O-methyltransferase fibrillarin	FBL	sp|P22087|FBRL_HUMAN rRNA 2-O-methyltransferase fibrillarin OS=Homo sapiens OX=9606 GN=FBL PE=1 SV=2	1	28	28	25	891	72	33.784	37.6634	33.9238	34.0438	34.2423	33.9805	34.2615	34.29	34.0961	33.8175	33.7989	34.075	34.1195	34.1894	31.7021	31.8253	31.599	32.3226	32.2506	32.203	30.9693	30.934	30.8517	31.7479	31.862	31.8647	69	75	77	77	94	84	57	72	64	78	74	70	932	P22087
O75643	U5 small nuclear ribonucleoprotein 200 kDa helicase	SNRNP200	sp|O75643|U520_HUMAN U5 small nuclear ribonucleoprotein 200 kDa helicase OS=Homo sapiens OX=9606 GN=SNRNP200 PE=1 SV=2	1	92	92	92	880	51	244.5	34.149	30.3061	30.0157	30.7922	29.6131	30.3652	30.5193	31.1097	31.1184	30.9323	30.4032	30.5112	30.368	27.2766	27.1619	27.2997	27.2705	27.5045	27.6059	27.0628	26.882	27.0726	27.224	27.2932	27.1982	77	62	73	53	80	75	87	79	69	77	77	71	461	O75643
CON__sp|P00761|TRYP_PIG	Trypsin	p|P00761|TRYP_PIG	sp|P00761|TRYP_PIG Trypsin OS=Sus scrofa PE=1 SV=1	1	6	6	6	877	25.1	24.409	38.5369	35.1456	34.7662	34.8595	34.9424	35.078	34.9987	34.8326	34.8669	35.0066	34.9089	34.9294	35.0423	NA	NA	NA	NA	NA	NA	NA	NA	NA	NA	NA	NA	82	55	94	92	70	71	60	51	84	86	47	85	52	CON__sp|P00761|TRYP_PIG
Q8IWI9;Q05707	MAX gene-associated protein	MGA	sp|Q8IWI9|MGAP_HUMAN MAX gene-associated protein OS=Homo sapiens OX=9606 GN=MGA PE=1 SV=4	2	110	110	110	873	47	336.16	34.5242	29.0681	28.7372	29.0624	28.7188	29.0207	29.1307	31.5385	31.3736	31.5181	31.9181	31.8867	32.0852	25.1026	25.017	24.8877	25.59	25.2487	25.3051	26.3914	26.3889	26.3999	27.4274	27.4145	27.6015	56	37	42	39	46	47	81	88	80	114	119	124	2688	Q8IWI9
CON__sp|P35908|K22E_HUMAN;P35908;P12036	;Keratin, type II cytoskeletal 2 epidermal	;KRT2	;sp|P35908|K22E_HUMAN Keratin, type II cytoskeletal 2 epidermal OS=Homo sapiens OX=9606 GN=KRT2 PE=1 SV=2	3	57	57	39	872	79.2	65.432	36.2721	31.9361	32.6911	33.3947	32.6324	31.3534	31.8575	33.382	32.3335	33.042	32.3517	33.3115	32.4251	NA	NA	NA	NA	NA	NA	NA	NA	NA	NA	NA	NA	61	70	98	72	61	57	82	67	81	65	88	70	84	CON__sp|P35908|K22E_HUMAN;P35908
P26368	Splicing factor U2AF 65 kDa subunit	U2AF2	sp|P26368|U2AF2_HUMAN Splicing factor U2AF 65 kDa subunit OS=Homo sapiens OX=9606 GN=U2AF2 PE=1 SV=4	1	21	21	21	846	56.6	53.5	36.9841	33.3606	33.5195	33.4961	33.0171	33.4188	33.5145	33.3689	33.1722	33.2484	33.5332	33.4846	33.5534	31.0111	31.3206	30.9364	31.204	31.393	31.2628	30.2746	30.3419	30.3175	31.1065	31.1814	31.0721	69	83	73	66	79	76	64	59	59	72	69	77	982	P26368
O43143	Pre-mRNA-splicing factor ATP-dependent RNA helicase DHX15	DHX15	sp|O43143|DHX15_HUMAN Pre-mRNA-splicing factor ATP-dependent RNA helicase DHX15 OS=Homo sapiens OX=9606 GN=DHX15 PE=1 SV=2	1	45	45	44	841	57.1	90.932	35.0048	31.2163	30.9924	31.5006	30.7044	31.1999	31.3307	31.9775	31.6354	31.7696	31.4918	31.3985	31.3895	28.6027	28.5464	28.6878	28.8232	28.9237	28.9873	28.5081	28.3604	28.4422	28.7627	28.7492	28.6759	73	59	77	56	73	70	73	64	76	83	70	67	271	O43143
P11940;Q9H361;Q4VXU2;Q96DU9	Polyadenylate-binding protein 1;Polyadenylate-binding protein 3	PABPC1;PABPC3	sp|P11940|PABP1_HUMAN Polyadenylate-binding protein 1 OS=Homo sapiens OX=9606 GN=PABPC1 PE=1 SV=2;sp|Q9H361|PABP3_HUMAN Polyadenylate-binding protein 3 OS=Homo sapiens OX=9606 GN=PABPC3 PE=1 SV=2	4	34	34	21	822	54.9	70.67	36.1577	32.3484	32.3082	32.6004	31.9915	32.4215	32.5516	32.8777	32.6585	32.6281	32.7884	32.7828	32.6895	29.255	29.2681	29.1641	29.5387	29.524	29.5957	28.8439	28.8192	28.8101	29.5603	29.5929	29.441	65	69	68	56	72	69	71	69	71	73	71	68	785	P11940;Q9H361
Q9UPT8;REV__Q8WX94	Zinc finger CCCH domain-containing protein 4	ZC3H4	sp|Q9UPT8|ZC3H4_HUMAN Zinc finger CCCH domain-containing protein 4 OS=Homo sapiens OX=9606 GN=ZC3H4 PE=1 SV=3	2	46	46	46	810	49.7	140.26	35.7056	32.2708	32.2329	32.1999	31.8941	32.1477	32.1975	32.1978	31.9429	31.9806	32.0831	32.091	32.1553	29.1317	29.2508	28.9274	29.5406	29.4191	29.4027	28.2346	28.3161	28.2595	29.0407	29.0918	29.122	66	72	72	72	79	74	56	62	60	67	65	65	4354	Q9UPT8
P09012	U1 small nuclear ribonucleoprotein A	SNRPA	sp|P09012|SNRPA_HUMAN U1 small nuclear ribonucleoprotein A OS=Homo sapiens OX=9606 GN=SNRPA PE=1 SV=3	1	14	14	12	798	45.7	31.279	36.1925	32.4884	32.5586	32.6581	32.0768	32.7522	32.8304	32.6389	32.4722	32.6722	32.6335	32.6125	32.7615	30.6324	30.818	30.5488	30.9313	31.1321	31.0389	30.0293	29.9776	29.9532	30.7	30.8085	30.8519	60	62	78	50	68	79	78	68	84	46	61	64	733	P09012
Q15154	Pericentriolar material 1 protein	PCM1	sp|Q15154|PCM1_HUMAN Pericentriolar material 1 protein OS=Homo sapiens OX=9606 GN=PCM1 PE=1 SV=5	1	79	79	79	797	43.2	228.54	34.3025	30.9871	30.8824	31.138	29.1538	29.2797	29.5534	31.8599	31.454	31.575	29.5799	29.5774	29.952	27.0214	27.0062	26.8338	26.1209	25.9115	25.9991	26.9754	26.8173	26.8583	25.7274	25.8232	26.0126	79	80	81	41	57	51	81	90	73	54	58	52	2024	Q15154
Q8N3C0	Activating signal cointegrator 1 complex subunit 3	ASCC3	sp|Q8N3C0|ASCC3_HUMAN Activating signal cointegrator 1 complex subunit 3 OS=Homo sapiens OX=9606 GN=ASCC3 PE=1 SV=3	1	95	95	95	788	51.6	251.46	33.961	29.5956	29.425	29.8671	28.8955	29.3039	29.7368	30.6891	30.652	30.6857	31.1484	31.1169	31.0985	26.328	26.2432	26.347	26.505	26.4255	26.6007	26.6521	26.6802	26.6464	27.7707	27.6936	27.6479	55	40	59	45	51	57	61	77	67	97	94	85	2763	Q8N3C0
Q12905	Interleukin enhancer-binding factor 2	ILF2	sp|Q12905|ILF2_HUMAN Interleukin enhancer-binding factor 2 OS=Homo sapiens OX=9606 GN=ILF2 PE=1 SV=2	1	30	30	30	772	82.6	43.062	35.9777	32.2203	32.0894	32.5269	32.033	32.3942	32.3907	32.5856	32.5107	32.4699	32.4551	32.5084	32.4147	29.8681	29.8367	29.8345	30.2673	30.2295	30.1691	29.383	29.5024	29.3403	29.9913	30.0823	30.0123	64	61	73	61	76	69	60	60	52	65	69	62	1777	Q12905
P52272	Heterogeneous nuclear ribonucleoprotein M	HNRNPM	sp|P52272|HNRPM_HUMAN Heterogeneous nuclear ribonucleoprotein M OS=Homo sapiens OX=9606 GN=HNRNPM PE=1 SV=3	1	52	52	52	738	74.5	77.515	35.2814	32.5992	32.4558	32.8033	28.2966	28.8336	29.0212	32.8387	32.369	32.3557	29.2031	29.054	29.198	29.4472	29.4456	29.3429	26.543	26.4787	26.5946	28.7993	28.582	28.6075	26.3305	26.3461	26.5741	97	112	105	23	25	24	100	83	86	29	28	26	1344	P52272
Q8NCA5	Protein FAM98A	FAM98A	sp|Q8NCA5|FA98A_HUMAN Protein FAM98A OS=Homo sapiens OX=9606 GN=FAM98A PE=1 SV=2	1	24	24	20	718	47.5	55.272	36.1059	32.4963	32.4986	32.5426	32.0778	32.4565	32.5383	32.5491	32.6152	32.328	32.6704	32.6965	32.6752	31.2899	31.3516	30.9306	31.6042	31.4842	31.4165	30.6915	30.7344	30.5542	31.3723	31.3628	31.3085	61	64	50	64	66	59	60	59	46	69	63	57	2835	Q8NCA5
Q14980	Nuclear mitotic apparatus protein 1	NUMA1	sp|Q14980|NUMA1_HUMAN Nuclear mitotic apparatus protein 1 OS=Homo sapiens OX=9606 GN=NUMA1 PE=1 SV=2	1	81	81	81	715	51.7	238.26	33.1867	29.1781	29.0663	29.448	29.0512	29.2233	29.2897	30.2481	30.1826	30.3194	29.3303	29.3402	29.6582	25.0339	25.0042	24.8592	25.4473	25.2252	25.274	25.1517	25.083	25.1795	25.1183	25.0482	25.2248	50	52	60	63	56	55	60	77	63	59	56	64	1985	Q14980
Q5VWN6	Protein TASOR 2	TASOR2	sp|Q5VWN6|TASO2_HUMAN Protein TASOR 2 OS=Homo sapiens OX=9606 GN=TASOR2 PE=1 SV=1	1	81	81	81	715	44.8	268.84	33.4064	29.3816	29.2102	29.6246	29.1808	29.4563	29.7399	30.2501	29.7041	30.1024	30.1145	30.2013	30.2686	25.4968	25.391	25.3957	25.9577	25.805	25.8874	25.4848	25.2885	25.3928	25.9924	26.1451	26.1626	55	52	55	51	56	60	57	53	60	72	77	67	2329	Q5VWN6
O00567	Nucleolar protein 56	NOP56	sp|O00567|NOP56_HUMAN Nucleolar protein 56 OS=Homo sapiens OX=9606 GN=NOP56 PE=1 SV=4	1	38	38	38	711	64.1	66.049	35.7324	32.0367	31.8444	32.1537	32.0724	32.4341	32.4378	32.1474	31.8463	31.918	32.1606	32.3115	32.249	28.6768	28.7298	28.6005	29.4335	29.3755	29.2517	28.0163	27.8654	27.8957	28.7987	28.911	28.8719	55	55	55	63	78	66	54	54	46	62	63	60	154	O00567
Q68DQ2	Very large A-kinase anchor protein	CRYBG3	sp|Q68DQ2|CRBG3_HUMAN Very large A-kinase anchor protein OS=Homo sapiens OX=9606 GN=CRYBG3 PE=1 SV=3	1	102	102	102	702	49.3	330.63	33.0366	30.0113	29.8767	30.1783	29.793	29.9904	30.1178	28.799	28.5886	28.8568	28.3835	28.3377	28.2513	25.5985	25.5927	25.4416	26.0117	25.795	25.8423	24.356	24.3334	24.3468	24.4252	24.3932	24.4875	74	79	85	82	87	85	29	37	36	35	42	31	2363	Q68DQ2
Q9Y383	Putative RNA-binding protein Luc7-like 2	LUC7L2	sp|Q9Y383|LC7L2_HUMAN Putative RNA-binding protein Luc7-like 2 OS=Homo sapiens OX=9606 GN=LUC7L2 PE=1 SV=2	1	31	31	21	683	58.2	46.513	36.7294	33.0443	33.2681	33.2832	32.9285	33.1436	33.0976	33.1688	33.0448	32.9741	33.2459	33.1494	33.3238	29.9544	30.2606	29.8818	30.4071	30.3411	30.2093	29.1573	29.3122	29.1611	30.1177	30.1055	30.1394	48	60	58	69	71	59	54	55	46	56	55	52	4437	Q9Y383
P61978	Heterogeneous nuclear ribonucleoprotein K	HNRNPK	sp|P61978|HNRPK_HUMAN Heterogeneous nuclear ribonucleoprotein K OS=Homo sapiens OX=9606 GN=HNRNPK PE=1 SV=1	1	27	27	27	675	67	50.976	35.5582	31.6899	31.9416	32.127	31.6339	32.0965	32.0753	32.0643	31.6995	31.7731	32.0911	32.1631	32.1702	29.32	29.5685	29.396	30.1421	29.9269	29.8494	28.7547	28.6416	28.5593	29.6808	29.6957	29.6311	50	56	60	64	63	63	51	56	46	55	55	56	1501	P61978
P35658	Nuclear pore complex protein Nup214	NUP214	sp|P35658|NU214_HUMAN Nuclear pore complex protein Nup214 OS=Homo sapiens OX=9606 GN=NUP214 PE=1 SV=2	1	57	57	57	672	36.9	213.62	34.1642	30.567	30.592	30.7804	29.9443	30.2165	30.4232	31.152	30.8886	31.0229	30.2783	30.2899	30.2826	26.9674	27.0714	26.8165	27.0717	26.8938	26.9458	26.6772	26.761	26.737	26.6917	26.6589	26.6374	53	59	60	54	57	54	60	56	55	55	55	54	1109	P35658
P35527;CON__sp|P35527|K1C9_HUMAN	Keratin, type I cytoskeletal 9	KRT9	sp|P35527|K1C9_HUMAN Keratin, type I cytoskeletal 9 OS=Homo sapiens OX=9606 GN=KRT9 PE=1 SV=3;	2	37	36	36	670	63.9	62.064	36.0325	31.734	31.3649	32.8184	32.7554	31.5278	31.3511	32.9738	31.6087	33.3661	32.397	33.4113	31.6758	NA	NA	NA	NA	NA	NA	NA	NA	NA	NA	NA	NA	56	41	62	63	51	46	57	45	65	55	80	49	83	P35527;CON__sp|P35527|K1C9_HUMAN
P68371;P04350	Tubulin beta-4B chain;Tubulin beta-4A chain	TUBB4B;TUBB4A	sp|P68371|TBB4B_HUMAN Tubulin beta-4B chain OS=Homo sapiens OX=9606 GN=TUBB4B PE=1 SV=1;sp|P04350|TBB4A_HUMAN Tubulin beta-4A chain OS=Homo sapiens OX=9606 GN=TUBB4A PE=1 SV=2	2	26	26	4	666	66.1	49.83	35.0196	31.3478	31.1648	31.5169	30.8142	31.2647	31.3636	31.896	31.5766	31.6334	31.4545	31.4045	31.5154	28.6256	28.6542	28.7212	28.7692	28.9201	28.9242	28.3765	28.4597	28.4852	28.7751	28.7621	28.7569	47	43	63	46	63	59	49	50	55	63	61	67	1585	P68371;P04350
Q13523	Serine/threonine-protein kinase PRP4 homolog	PRPF4B	sp|Q13523|PRP4B_HUMAN Serine/threonine-protein kinase PRP4 homolog OS=Homo sapiens OX=9606 GN=PRPF4B PE=1 SV=3	1	40	40	40	664	41.6	116.99	34.9464	31.4956	31.3527	31.5958	31.0103	31.5093	31.3017	31.4628	31.3463	31.3689	31.2626	31.2637	31.2797	28.4715	28.4354	28.2593	28.6964	28.7366	28.6753	27.7083	27.7253	27.711	28.2276	28.2949	28.2041	65	58	59	52	68	66	41	46	44	54	59	52	1854	Q13523
Q9H307	Pinin	PNN	sp|Q9H307|PININ_HUMAN Pinin OS=Homo sapiens OX=9606 GN=PNN PE=1 SV=5	1	41	41	41	661	51.3	81.627	35.5122	31.7595	31.9575	31.7531	31.9338	32.0555	32.0062	31.8622	31.894	31.7243	32.0646	31.8964	32.1514	28.941	29.2373	28.7932	29.7928	29.4294	29.3749	28.2086	28.4508	28.1553	29.17	29.0599	29.3129	54	55	55	60	64	61	40	53	42	62	62	53	3706	Q9H307
O00763	Acetyl-CoA carboxylase 2	ACACB	sp|O00763|ACACB_HUMAN Acetyl-CoA carboxylase 2 OS=Homo sapiens OX=9606 GN=ACACB PE=1 SV=3	1	81	65	65	651	42.8	276.54	33.3314	29.3388	29.447	29.4577	29.4213	29.8655	29.8963	29.7941	29.6378	29.6915	30.1039	30.0922	29.9424	25.7523	25.8807	25.7192	26.4564	26.32	26.3532	25.4566	25.4727	25.3402	26.284	26.2537	26.1698	46	46	55	49	57	59	51	51	47	73	63	54	162	O00763
Q15029	116 kDa U5 small nuclear ribonucleoprotein component	EFTUD2	sp|Q15029|U5S1_HUMAN 116 kDa U5 small nuclear ribonucleoprotein component OS=Homo sapiens OX=9606 GN=EFTUD2 PE=1 SV=1	1	46	46	45	642	69.1	109.43	34.3648	30.7202	30.6723	31.0564	30.1617	30.7509	30.8963	31.2787	30.7789	30.9771	30.4678	30.6454	30.6436	27.7407	27.769	27.7011	27.8682	27.9376	28.0256	27.3438	27.0829	27.2898	27.395	27.6103	27.5713	53	55	63	45	59	54	53	54	57	52	51	46	2006	Q15029
P36578	60S ribosomal protein L4	RPL4	sp|P36578|RL4_HUMAN 60S ribosomal protein L4 OS=Homo sapiens OX=9606 GN=RPL4 PE=1 SV=5	1	29	29	29	628	45.4	47.697	35.9146	32.0058	32.0965	32.4139	32.232	32.3114	32.4275	32.4606	32.0451	32.3395	32.5013	32.5101	32.4873	29.828	29.843	29.83	30.5084	30.2341	30.3105	29.3665	29.412	29.3184	30.1908	30.1789	30.1074	51	49	50	60	56	63	38	46	49	50	61	55	1118	P36578
O75533	Splicing factor 3B subunit 1	SF3B1	sp|O75533|SF3B1_HUMAN Splicing factor 3B subunit 1 OS=Homo sapiens OX=9606 GN=SF3B1 PE=1 SV=3	1	53	53	53	626	56.5	145.83	34.1226	30.5634	30.4343	30.8966	30.0009	30.3057	30.5297	31.0877	30.6614	30.8522	30.1392	30.2273	30.3384	27.2299	27.1006	27.1319	27.2544	27.2259	27.3535	26.8078	26.6903	26.7501	26.756	26.9141	26.8838	55	52	62	38	52	59	55	51	53	52	45	52	449	O75533
P60660	Myosin light polypeptide 6	MYL6	sp|P60660|MYL6_HUMAN Myosin light polypeptide 6 OS=Homo sapiens OX=9606 GN=MYL6 PE=1 SV=2	1	15	12	12	618	88.7	16.93	37.1686	33.6971	33.5744	33.6896	29.8533	31.1953	30.8078	35.1489	34.3985	34.9359	32.3289	32.3382	31.9564	32.46	32.4104	32.1799	29.2004	30.4576	29.527	33.0687	33.2087	32.8042	30.9696	31.1079	30.6394	61	68	59	11	24	20	95	82	90	44	34	30	1454	P60660
P13645;CON__sp|P13645|K1C10_HUMAN;Q7Z3Y7;CON__sp|Q7Z3Y7|K1C28_HUMAN;CON__sp|Q148H6|K1C28_BOVIN;Q99456;Q7Z3Y8;Q2M2I5;Q7Z3Z0;CON__sp|Q99456|K1C12_HUMAN;CON__sp|Q7Z3Y8|K1C27_HUMAN;CON__sp|Q2M2I5|K1C24_HUMAN;CON__sp|Q7Z3Z0|K1C25_HUMAN;O76014;Q7Z3Y9;CON__sp|O76014|KRT37_HUMAN;CON__sp|Q7Z3Y9|K1C26_HUMAN	Keratin, type I cytoskeletal 10	KRT10	sp|P13645|K1C10_HUMAN Keratin, type I cytoskeletal 10 OS=Homo sapiens OX=9606 GN=KRT10 PE=1 SV=6;	17	37	32	21	615	49.7	58.826	36.9588	32.218	33.0372	34.2606	33.0054	32.1007	32.2708	34.2447	33.0445	33.6022	32.9848	34.2358	33.1884	NA	NA	NA	NA	NA	NA	NA	NA	NA	NA	NA	NA	36	47	79	49	41	40	55	44	51	50	75	48	74	P13645;CON__sp|P13645|K1C10_HUMAN
Q9NR09;REV__Q96C03;REV__Q9NR09	Baculoviral IAP repeat-containing protein 6	BIRC6	sp|Q9NR09|BIRC6_HUMAN Baculoviral IAP repeat-containing protein 6 OS=Homo sapiens OX=9606 GN=BIRC6 PE=1 SV=2	3	105	105	105	614	33.7	530.25	32.9286	27.4413	27.2318	27.9711	26.515	27.0366	27.0169	30.2143	30.1035	30.1757	30.213	30.1553	30.0995	24.0998	24.1206	24.2015	23.8989	23.9809	23.906	25.4374	25.5125	25.4463	26.2095	26.1966	26.0749	27	22	28	13	16	11	72	75	74	97	100	79	3903	Q9NR09
P11021	Endoplasmic reticulum chaperone BiP	HSPA5	sp|P11021|BIP_HUMAN Endoplasmic reticulum chaperone BiP OS=Homo sapiens OX=9606 GN=HSPA5 PE=1 SV=2	1	29	28	28	612	48.9	72.332	34.8773	31.115	31.1261	31.2342	30.944	31.195	31.1931	31.5193	31.4016	31.4507	31.4344	31.278	31.4963	28.2865	28.4161	28.0892	28.7457	28.5739	28.5943	27.9304	27.9209	27.8975	28.4755	28.4742	28.5715	51	48	48	49	54	53	47	50	44	56	58	54	768	P11021
P68104;Q5VTE0;Q05639	Elongation factor 1-alpha 1;Putative elongation factor 1-alpha-like 3	EEF1A1;EEF1A1P5	sp|P68104|EF1A1_HUMAN Elongation factor 1-alpha 1 OS=Homo sapiens OX=9606 GN=EEF1A1 PE=1 SV=1;sp|Q5VTE0|EF1A3_HUMAN Putative elongation factor 1-alpha-like 3 OS=Homo sapiens OX=9606 GN=EEF1A1P5 PE=5 SV=1	3	22	22	22	612	59.5	50.14	35.9469	32.2909	32.0976	32.491	32.0947	32.3893	32.34	32.4589	32.3573	32.3949	32.4238	32.384	32.5492	29.863	29.8471	29.8116	30.495	30.2802	30.2738	29.1659	29.2629	29.1903	30.0057	29.9875	30.0833	54	48	50	46	59	57	47	58	42	54	53	44	1582	P68104;Q5VTE0
P38646	Stress-70 protein, mitochondrial	HSPA9	sp|P38646|GRP75_HUMAN Stress-70 protein, mitochondrial OS=Homo sapiens OX=9606 GN=HSPA9 PE=1 SV=2	1	38	38	38	608	57.6	73.68	35.0483	31.3843	31.4183	31.5064	31.2338	31.3564	31.5393	31.6548	31.3369	31.5149	31.5347	31.5071	31.5237	28.1585	28.3039	28.0255	28.6208	28.4119	28.4772	27.7155	27.6788	27.6337	28.2474	28.2746	28.2966	53	51	47	48	54	51	49	46	54	46	54	55	1136	P38646
P21127;Q13882	Cyclin-dependent kinase 11B	CDK11B	sp|P21127|CD11B_HUMAN Cyclin-dependent kinase 11B OS=Homo sapiens OX=9606 GN=CDK11B PE=1 SV=4	2	43	43	6	604	44.4	92.619	35.0288	31.2895	31.4531	31.4834	31.1265	31.3237	31.471	31.7134	31.4307	31.52	31.5288	31.4346	31.4731	28.0729	28.2519	27.8948	28.5346	28.3582	28.3956	27.612	27.5538	27.5891	28.2002	28.1004	28.0571	56	53	53	54	51	51	46	45	44	50	47	54	919	P21127
Q5UIP0	Telomere-associated protein RIF1	RIF1	sp|Q5UIP0|RIF1_HUMAN Telomere-associated protein RIF1 OS=Homo sapiens OX=9606 GN=RIF1 PE=1 SV=2	1	68	68	68	593	38.4	274.46	33.1101	29.3105	29.1204	29.5087	28.7999	29.0597	29.3759	29.9994	29.743	30.053	29.5207	29.4877	29.7861	25.6862	25.6254	25.5542	25.8337	25.7171	25.8345	25.4367	25.4871	25.4979	25.7775	25.7573	25.9298	40	50	50	48	47	55	48	48	47	54	50	56	2314	Q5UIP0
Q9Y2W1	Thyroid hormone receptor-associated protein 3	THRAP3	sp|Q9Y2W1|TR150_HUMAN Thyroid hormone receptor-associated protein 3 OS=Homo sapiens OX=9606 GN=THRAP3 PE=1 SV=2	1	39	38	38	583	35.5	108.66	35.1793	31.407	31.3812	31.5705	31.4084	31.4691	31.6313	31.6865	31.2825	31.2818	31.9503	31.8357	31.9892	28.2581	28.3669	28.1694	29.037	28.6679	28.7086	27.6819	27.6003	27.4975	28.7548	28.6661	28.7918	47	47	45	48	58	56	38	40	36	54	58	56	4418	Q9Y2W1
Q9HCS7	Pre-mRNA-splicing factor SYF1	XAB2	sp|Q9HCS7|SYF1_HUMAN Pre-mRNA-splicing factor SYF1 OS=Homo sapiens OX=9606 GN=XAB2 PE=1 SV=2	1	47	47	47	577	65	100.01	34.614	30.7085	30.5967	30.8854	30.6773	31.087	31.153	31.0086	30.7792	30.8002	31.5041	31.4231	31.3557	27.7066	27.6851	27.6071	28.1899	28.2683	28.2843	27.1374	27.1525	27.1382	28.3423	28.3233	28.29	42	42	49	43	52	47	46	42	39	62	54	59	3856	Q9HCS7
Q08211	ATP-dependent RNA helicase A	DHX9	sp|Q08211|DHX9_HUMAN ATP-dependent RNA helicase A OS=Homo sapiens OX=9606 GN=DHX9 PE=1 SV=4	1	46	46	46	576	48.7	140.96	33.963	30.1719	30.0128	30.5413	29.0567	29.582	29.7465	31.4747	31.2948	31.298	29.4659	29.6349	29.5626	27.3237	27.3535	27.3744	27.1523	26.9431	27.0529	27.6237	27.7032	27.6601	26.7379	26.8442	26.7783	50	53	56	28	39	40	59	70	61	43	44	33	1733	Q08211
O60832	H/ACA ribonucleoprotein complex subunit DKC1	DKC1	sp|O60832|DKC1_HUMAN H/ACA ribonucleoprotein complex subunit DKC1 OS=Homo sapiens OX=9606 GN=DKC1 PE=1 SV=3	1	36	36	36	574	61.3	57.673	35.3243	31.818	31.6263	31.9742	31.2959	31.801	31.8447	31.858	31.6581	31.7083	31.6713	31.8113	31.6996	30.0574	30.0859	30.08	30.406	30.5553	30.3466	29.4013	29.4519	29.4845	30.2333	30.1295	30.0046	51	48	48	42	49	56	41	41	45	56	49	48	379	O60832
O15042	U2 snRNP-associated SURP motif-containing protein	U2SURP	sp|O15042|SR140_HUMAN U2 snRNP-associated SURP motif-containing protein OS=Homo sapiens OX=9606 GN=U2SURP PE=1 SV=2	1	42	42	42	570	40.3	118.29	34.5178	30.8354	30.8893	31.1132	30.6368	30.6865	30.95	31.1864	31.0157	30.9437	30.9145	30.7822	31.1285	27.8436	27.9459	27.8291	28.2035	28.0178	28.1418	27.264	27.36	27.2694	27.9236	27.899	28.0797	45	48	46	50	48	50	42	49	38	51	51	52	223	O15042
P14618;P30613	Pyruvate kinase PKM	PKM	sp|P14618|KPYM_HUMAN Pyruvate kinase PKM OS=Homo sapiens OX=9606 GN=PKM PE=1 SV=4	2	37	37	37	569	73.6	57.936	34.7492	30.8183	30.6963	31.032	30.0407	30.4303	30.5921	31.952	31.7651	31.7623	31.1954	31.2203	31.2021	28.3929	28.3849	28.3956	28.2478	28.2499	28.3677	28.7147	28.7588	28.7366	28.7564	28.7286	28.6435	46	39	44	37	37	45	59	59	58	50	52	43	819	P14618
P0DMV8;P0DMV9	Heat shock 70 kDa protein 1A;Heat shock 70 kDa protein 1B	HSPA1A;HSPA1B	sp|P0DMV8|HS71A_HUMAN Heat shock 70 kDa protein 1A OS=Homo sapiens OX=9606 GN=HSPA1A PE=1 SV=1;sp|P0DMV9|HS71B_HUMAN Heat shock 70 kDa protein 1B OS=Homo sapiens OX=9606 GN=HSPA1B PE=1 SV=1	2	31	29	16	565	62.1	70.051	35.6378	31.5601	31.5607	31.6573	30.6369	30.919	31.0421	33.2822	32.9406	33.0965	31.562	31.6053	31.7128	28.7297	28.6982	28.4109	28.5284	28.3257	28.352	29.4044	29.3042	29.3777	28.6082	28.6166	28.6387	40	47	39	40	37	39	66	59	61	50	43	44	753	P0DMV8;P0DMV9
P62316	Small nuclear ribonucleoprotein Sm D2	SNRPD2	sp|P62316|SMD2_HUMAN Small nuclear ribonucleoprotein Sm D2 OS=Homo sapiens OX=9606 GN=SNRPD2 PE=1 SV=1	1	14	14	14	563	71.2	13.527	36.3875	32.7112	32.4296	32.9559	32.5314	32.8427	32.9479	32.7678	32.8097	32.8884	32.9441	32.8959	32.8053	31.2524	30.9348	31.0984	31.4861	31.5665	31.5052	30.3647	30.5829	30.6043	31.2656	31.2799	31.097	48	42	44	48	62	50	34	42	47	46	52	48	1522	P62316
P27816	Microtubule-associated protein 4	MAP4	sp|P27816|MAP4_HUMAN Microtubule-associated protein 4 OS=Homo sapiens OX=9606 GN=MAP4 PE=1 SV=3	1	45	45	45	559	49.7	121	34.3638	31.2115	30.966	31.3624	31.2068	31.3793	31.5408	29.6629	29.6173	29.7251	30.1733	30.0839	30.4412	27.9817	28.0016	27.8955	28.7285	28.443	28.482	25.8372	25.9104	25.908	27.0239	27.0039	27.2109	51	52	58	58	71	66	26	29	27	41	36	44	999	P27816
Q8IX01	SURP and G-patch domain-containing protein 2	SUGP2	sp|Q8IX01|SUGP2_HUMAN SURP and G-patch domain-containing protein 2 OS=Homo sapiens OX=9606 GN=SUGP2 PE=1 SV=2	1	54	54	54	556	61.4	120.21	33.798	29.2106	29.1492	29.4483	29.2181	29.451	29.5682	30.6073	30.3948	30.4547	30.9834	30.8148	31.0994	25.9961	25.895	25.886	26.58	26.2972	26.3499	26.2476	26.2593	26.2479	27.3935	27.2235	27.4843	33	34	35	33	44	40	56	44	49	61	60	67	2697	Q8IX01
P07910;O60812;B7ZW38;B2RXH8;P0DMR1;Q86SE5	Heterogeneous nuclear ribonucleoproteins C1/C2	HNRNPC	sp|P07910|HNRPC_HUMAN Heterogeneous nuclear ribonucleoproteins C1/C2 OS=Homo sapiens OX=9606 GN=HNRNPC PE=1 SV=4	6	27	27	27	552	74.5	33.67	36.6868	33.1331	32.8437	33.3615	32.8326	33.2854	33.3225	33.3243	32.8092	33.0011	32.7725	33.1956	33.1528	31.0807	30.9904	30.9862	31.4195	31.4961	31.4898	30.3583	30.0112	30.1146	30.6246	31.0488	30.9779	50	41	54	51	51	62	35	40	34	36	49	49	711	P07910
P23246	Splicing factor, proline- and glutamine-rich	SFPQ	sp|P23246|SFPQ_HUMAN Splicing factor, proline- and glutamine-rich OS=Homo sapiens OX=9606 GN=SFPQ PE=1 SV=2	1	34	34	33	552	50.8	76.149	35.2011	31.5714	31.7667	31.8844	31.2681	31.3295	31.5245	31.7008	31.4509	31.1212	31.9704	31.7039	31.8417	29.258	29.5965	29.26	29.6218	29.2955	29.4092	28.6031	28.5317	28.243	29.6126	29.3828	29.4578	50	49	53	37	43	52	38	46	29	56	45	54	941	P23246
Q5VTL8	Pre-mRNA-splicing factor 38B	PRPF38B	sp|Q5VTL8|PR38B_HUMAN Pre-mRNA-splicing factor 38B OS=Homo sapiens OX=9606 GN=PRPF38B PE=1 SV=1	1	24	24	24	551	40.3	64.467	35.5399	31.8318	31.6562	32.0989	31.5133	31.8289	31.996	32.1768	32.0656	32.0614	32.114	32.0088	31.9625	29.4121	29.246	29.4299	29.7066	29.6636	29.7983	28.9257	29.024	28.9265	29.7707	29.5703	29.5029	45	47	49	36	51	47	39	46	42	45	52	52	2320	Q5VTL8
Q15424	Scaffold attachment factor B1	SAFB	sp|Q15424|SAFB1_HUMAN Scaffold attachment factor B1 OS=Homo sapiens OX=9606 GN=SAFB PE=1 SV=4	1	43	43	28	544	40.3	102.64	35.0451	31.5071	31.3547	31.3764	31.3015	31.511	31.6468	31.7113	31.2963	31.0074	31.4432	31.6289	31.5957	29.2668	29.1827	29.0984	29.8325	29.5305	29.7102	28.7241	28.5328	28.4486	29.223	29.3509	29.3656	44	47	44	45	48	56	41	40	39	46	46	48	2052	Q15424
P05165	Propionyl-CoA carboxylase alpha chain, mitochondrial	PCCA	sp|P05165|PCCA_HUMAN Propionyl-CoA carboxylase alpha chain, mitochondrial OS=Homo sapiens OX=9606 GN=PCCA PE=1 SV=4	1	40	40	40	543	60	80.058	34.5271	30.8158	30.7835	30.9063	30.562	30.81	30.9314	31.0936	31.0521	30.9156	31.1612	31.0017	31.158	27.6057	27.7214	27.4389	27.9715	27.9162	27.9475	27.0756	27.1606	27.0427	27.8873	27.7494	27.7742	42	45	48	47	53	48	43	41	37	51	45	43	668	P05165
Q9Y224	RNA transcription, translation and transport factor protein	RTRAF	sp|Q9Y224|RTRAF_HUMAN RNA transcription, translation and transport factor protein OS=Homo sapiens OX=9606 GN=RTRAF PE=1 SV=1	1	23	23	23	541	84.8	28.068	35.5928	31.9262	31.8044	32.1508	31.2492	31.865	32.0379	32.4357	32.1022	32.0971	32.1272	32.0825	31.9309	30.2506	30.179	30.001	30.2181	30.5761	30.5742	29.684	29.5687	29.557	30.3437	30.3281	30.2054	42	41	56	30	45	47	47	47	37	54	54	41	4374	Q9Y224
O15027	Protein transport protein Sec16A	SEC16A	sp|O15027|SC16A_HUMAN Protein transport protein Sec16A OS=Homo sapiens OX=9606 GN=SEC16A PE=1 SV=4	1	62	62	62	534	42.1	251.89	33.1961	29.9643	29.9997	30.1999	29.3691	29.7535	29.8728	29.494	29.4991	29.687	28.8192	28.8984	29.0386	26.017	26.1212	25.9941	26.1739	26.1033	26.1491	25.0416	25.1688	25.1945	25.1925	25.2651	25.2727	58	58	56	42	60	49	40	39	37	35	30	30	222	O15027
Q93009	Ubiquitin carboxyl-terminal hydrolase 7	USP7	sp|Q93009|UBP7_HUMAN Ubiquitin carboxyl-terminal hydrolase 7 OS=Homo sapiens OX=9606 GN=USP7 PE=1 SV=2	1	51	51	51	532	56.5	128.3	33.3684	29.5276	29.4908	29.6451	29.0577	29.4783	29.5546	30.2075	30.017	29.9194	30.0515	30.006	30.0258	25.9614	26.0552	25.959	26.4079	26.1862	26.3089	25.7477	25.8394	25.7542	26.393	26.4391	26.5021	43	40	49	31	49	46	45	45	44	44	53	43	3109	Q93009
Q86V48	Leucine zipper protein 1	LUZP1	sp|Q86V48|LUZP1_HUMAN Leucine zipper protein 1 OS=Homo sapiens OX=9606 GN=LUZP1 PE=1 SV=2	1	56	56	56	528	58.7	120.27	33.6247	29.592	29.3759	29.7784	29.3155	29.4593	29.5596	30.2544	30.0795	30.0569	30.5876	30.5658	30.8118	26.2456	26.2295	26.0695	26.695	26.3676	26.4869	26.1339	26.1764	26.0229	27.1732	27.1095	27.2586	40	36	39	36	39	44	42	42	41	53	56	60	2628	Q86V48
P62750	60S ribosomal protein L23a	RPL23A	sp|P62750|RL23A_HUMAN 60S ribosomal protein L23a OS=Homo sapiens OX=9606 GN=RPL23A PE=1 SV=1	1	12	12	12	527	53.8	17.695	36.6604	33.0133	33.1338	33.1985	33.1439	32.8472	33.0039	33.0783	32.9188	32.7217	33.2459	33.212	33.2792	31.2639	31.4627	31.1603	32.0901	31.4751	31.4583	30.4788	30.5543	30.2284	31.4158	31.4387	31.4383	48	39	47	39	50	38	45	43	37	44	49	48	1532	P62750
Q92900	Regulator of nonsense transcripts 1	UPF1	sp|Q92900|RENT1_HUMAN Regulator of nonsense transcripts 1 OS=Homo sapiens OX=9606 GN=UPF1 PE=1 SV=2	1	55	55	55	527	57.7	124.34	33.5143	29.7716	29.7266	30.0549	29.1172	29.644	29.8882	30.3611	30.1397	30.1499	30.0957	30.0227	29.8114	26.2275	26.2542	26.273	26.3899	26.3744	26.4815	26.0019	26.0165	26.0268	26.547	26.4619	26.2308	43	40	49	32	43	46	48	41	45	57	49	34	3091	Q92900
Q8IYB3	Serine/arginine repetitive matrix protein 1	SRRM1	sp|Q8IYB3|SRRM1_HUMAN Serine/arginine repetitive matrix protein 1 OS=Homo sapiens OX=9606 GN=SRRM1 PE=1 SV=2	1	29	29	29	526	31.7	102.33	35.3601	31.7595	31.7979	31.7314	31.6258	31.8094	31.812	31.9683	31.6605	31.7087	31.8001	31.7827	31.8154	30.0404	30.063	29.7819	30.4802	30.3797	30.2929	29.3982	29.3908	29.2589	29.9537	30.0578	30.0636	40	46	44	47	50	52	37	36	36	44	45	49	2718	Q8IYB3
CON__sp|P15636|API_ACHLY	Protease 1	p|P15636|API_ACHLY	sp|P15636|API_ACHLY Protease 1 OS=Achromobacter lyticus PE=1 SV=1	1	13	13	13	522	25.1	68.124	37.7306	34.1736	33.8183	34.2511	34.2641	34.4003	34.1813	33.9955	33.9579	34.0577	34.085	34.1024	34.3524	NA	NA	NA	NA	NA	NA	NA	NA	NA	NA	NA	NA	51	41	46	55	46	49	31	38	32	38	46	49	78	CON__sp|P15636|API_ACHLY
Q6ZRV2	Protein FAM83H	FAM83H	sp|Q6ZRV2|FA83H_HUMAN Protein FAM83H OS=Homo sapiens OX=9606 GN=FAM83H PE=1 SV=3	1	55	55	55	516	62.6	127.12	33.2826	29.05	29.2952	29.6689	28.456	28.7833	28.8883	30.743	30.4436	30.5065	29.5444	29.4547	29.4859	26.4363	26.5988	26.5273	26.3282	26.2599	26.3314	26.7762	26.8204	26.8258	26.5079	26.4777	26.5402	45	39	39	36	37	38	52	52	49	42	44	43	2502	Q6ZRV2
P13639	Elongation factor 2	EEF2	sp|P13639|EF2_HUMAN Elongation factor 2 OS=Homo sapiens OX=9606 GN=EEF2 PE=1 SV=4	1	44	43	43	514	54	95.337	33.6846	29.9208	29.8476	30.2343	29.5783	29.8167	29.8975	30.6865	30.3865	30.4738	29.9781	29.8884	30.085	26.8765	26.8964	26.938	27.2451	26.9956	27.0669	26.7096	26.6897	26.6676	26.8389	26.8787	26.9224	46	41	53	36	50	41	41	42	42	41	40	41	803	P13639
P68363;Q9H853	Tubulin alpha-1B chain	TUBA1B	sp|P68363|TBA1B_HUMAN Tubulin alpha-1B chain OS=Homo sapiens OX=9606 GN=TUBA1B PE=1 SV=1	2	27	27	0	514	65.9	50.151	34.6387	31.0703	30.8249	31.214	30.3004	30.9161	30.733	31.5707	31.4981	31.4587	30.9199	30.8576	30.7587	28.6874	28.7656	28.7112	28.6748	28.8141	28.7341	28.5283	28.6073	28.6487	28.6798	28.6052	28.6428	46	37	49	32	46	33	49	53	50	41	42	36	1583	P68363
Q8NG31	Kinetochore scaffold 1	KNL1	sp|Q8NG31|KNL1_HUMAN Kinetochore scaffold 1 OS=Homo sapiens OX=9606 GN=KNL1 PE=1 SV=3	1	77	77	77	513	43.9	265.39	32.662	28.545	28.4682	28.5701	28.2977	28.6113	28.6341	30.3867	29.9119	30.0992	28.064	28.0811	28.3779	24.9374	24.8254	24.8352	25.208	25.0779	25.0971	25.5369	25.4188	25.5707	24.4935	24.5567	24.7213	35	47	37	39	42	44	66	55	46	34	32	36	2882	Q8NG31
P08238;Q58FF7;Q58FG1	Heat shock protein HSP 90-beta	HSP90AB1	sp|P08238|HS90B_HUMAN Heat shock protein HSP 90-beta OS=Homo sapiens OX=9606 GN=HSP90AB1 PE=1 SV=4	3	36	36	19	511	55.9	83.263	34.9572	31.4263	31.3262	31.5428	31.0277	31.2655	31.3869	31.6066	31.4408	31.5072	31.2215	31.2488	31.3716	28.406	28.4606	28.2574	28.7032	28.5063	28.5451	27.8695	27.9087	27.8938	28.169	28.1857	28.2396	45	46	47	43	40	41	41	49	38	40	38	43	721	P08238
Q6PL18	ATPase family AAA domain-containing protein 2	ATAD2	sp|Q6PL18|ATAD2_HUMAN ATPase family AAA domain-containing protein 2 OS=Homo sapiens OX=9606 GN=ATAD2 PE=1 SV=1	1	79	79	74	504	56.5	158.55	34.339	30.0695	29.7767	30.1875	25.8112	26.1418	26.0748	32.6451	32.3053	32.48	25.9884	26.5644	26.1991	26.4459	26.3346	26.1539	23.2021	23.2189	23.0272	28.2922	28.1681	28.254	22.6766	23.2617	22.9011	59	50	59	8	8	8	96	99	93	10	6	8	2458	Q6PL18
P12956	X-ray repair cross-complementing protein 6	XRCC6	sp|P12956|XRCC6_HUMAN X-ray repair cross-complementing protein 6 OS=Homo sapiens OX=9606 GN=XRCC6 PE=1 SV=2	1	32	32	32	503	51.7	69.842	34.0541	30.2796	30.0464	30.391	30.2372	30.662	30.5362	31.1044	30.5902	30.6276	29.8163	30.3854	30.5412	27.3913	27.3631	27.2799	28.0329	28.1262	27.8829	27.4532	27.2162	27.1818	27.0611	27.6039	27.6853	37	40	43	40	50	49	44	42	38	35	41	44	795	P12956
Q8N163	Cell cycle and apoptosis regulator protein 2	CCAR2	sp|Q8N163|CCAR2_HUMAN Cell cycle and apoptosis regulator protein 2 OS=Homo sapiens OX=9606 GN=CCAR2 PE=1 SV=2	1	58	58	58	502	64.9	102.9	34.5565	27.5838	27.7539	27.599	26.3208	26.5143	26.7304	31.9288	31.6725	31.7195	32.0731	31.9492	32.1095	25.133	25.088	25.0926	24.508	24.3541	24.4709	27.9803	27.9434	27.9117	28.9445	28.9311	28.9261	13	20	19	6	11	9	61	58	57	85	87	76	2747	Q8N163
Q01081;P0DN76;Q8WU68	Splicing factor U2AF 35 kDa subunit;Splicing factor U2AF 35 kDa subunit-like protein	U2AF1;U2AF1L5	sp|Q01081|U2AF1_HUMAN Splicing factor U2AF 35 kDa subunit OS=Homo sapiens OX=9606 GN=U2AF1 PE=1 SV=3;sp|P0DN76|U2AF5_HUMAN Splicing factor U2AF 35 kDa subunit-like protein OS=Homo sapiens OX=9606 GN=U2AF1L5 PE=1 SV=1	3	13	13	13	501	66.2	27.872	36.6621	32.8525	32.9976	33.212	32.6405	33.1313	33.019	33.2752	33.0965	33.2695	33.0864	33.1378	33.0914	31.37	31.5788	31.6098	31.3878	31.9443	31.5586	30.8974	31.0658	30.9892	31.5598	31.6588	31.3489	37	42	53	24	52	40	32	50	42	45	43	41	754	Q01081;P0DN76
Q07666;Q5VWX1;O75525	KH domain-containing, RNA-binding, signal transduction-associated protein 1	KHDRBS1	sp|Q07666|KHDR1_HUMAN KH domain-containing, RNA-binding, signal transduction-associated protein 1 OS=Homo sapiens OX=9606 GN=KHDRBS1 PE=1 SV=1	3	16	16	16	498	41.8	48.227	36.6312	32.8862	33.1103	33.3492	32.6676	32.7236	32.7402	33.1934	33.1085	32.6911	33.3866	33.1894	33.2416	31.0112	31.2877	31.238	31.8248	31.4482	31.4024	30.5291	30.7105	30.2729	31.6777	31.4874	31.458	47	47	50	33	38	37	41	39	30	50	42	44	1724	Q07666
Q8WWM7	Ataxin-2-like protein	ATXN2L	sp|Q8WWM7|ATX2L_HUMAN Ataxin-2-like protein OS=Homo sapiens OX=9606 GN=ATXN2L PE=1 SV=2	1	35	35	35	494	36.5	113.37	33.7811	30.0279	29.9466	30.1171	29.7825	30.1481	30.1515	30.0916	30.1534	29.8796	30.6363	30.5634	30.5568	27.2155	27.2428	27.0303	27.7371	27.6347	27.6432	26.7604	26.696	26.5248	27.7525	27.7005	27.6948	37	40	42	35	42	48	31	34	28	53	53	51	3008	Q8WWM7
Q10570	Cleavage and polyadenylation specificity factor subunit 1	CPSF1	sp|Q10570|CPSF1_HUMAN Cleavage and polyadenylation specificity factor subunit 1 OS=Homo sapiens OX=9606 GN=CPSF1 PE=1 SV=2	1	47	47	47	493	36.9	160.88	33.6757	29.6153	29.6365	30.1924	29.5446	29.7408	29.8771	30.4617	30.2366	29.9012	30.6944	30.3269	30.3196	27.2991	27.4404	27.4409	27.7084	27.7653	27.7532	27.1821	27.2385	26.7554	28.2562	27.8395	27.8476	32	32	41	36	35	42	40	46	37	55	53	44	1751	Q10570
Q04637;REV__Q8NEG2	Eukaryotic translation initiation factor 4 gamma 1	EIF4G1	sp|Q04637|IF4G1_HUMAN Eukaryotic translation initiation factor 4 gamma 1 OS=Homo sapiens OX=9606 GN=EIF4G1 PE=1 SV=4	2	51	51	46	489	37.3	175.49	33.5294	28.6691	28.5174	29.0132	28.4216	28.5936	28.8382	30.3672	30.2616	30.3784	30.8967	30.7477	30.8468	25.5364	25.3603	25.4103	25.9024	25.6879	25.7992	26.0644	26.1994	26.2063	27.2901	27.1926	27.253	31	29	28	28	22	29	44	47	48	61	66	56	1692	Q04637
Q9HCE1	Helicase MOV-10	MOV10	sp|Q9HCE1|MOV10_HUMAN Helicase MOV-10 OS=Homo sapiens OX=9606 GN=MOV10 PE=1 SV=2	1	47	47	47	480	53	113.67	33.3486	29.2224	29.1532	29.7094	28.608	29.0681	29.3954	30.38	30.3812	30.3637	29.9987	29.957	29.6904	25.4878	25.5231	25.5155	25.4546	25.4952	25.6347	25.596	25.7273	25.6856	26.0089	25.9858	25.7276	41	35	40	27	35	38	49	49	42	42	44	38	3844	Q9HCE1
O00571;Q9NQI0	ATP-dependent RNA helicase DDX3X	DDX3X	sp|O00571|DDX3X_HUMAN ATP-dependent RNA helicase DDX3X OS=Homo sapiens OX=9606 GN=DDX3X PE=1 SV=3	2	40	40	15	479	64.5	73.243	33.555	29.6207	29.4363	30.2517	29.458	29.8733	30.0817	30.3296	30.2265	30.0392	30.0496	29.8585	30.0841	26.1436	26.146	26.2192	26.5137	26.5118	26.6147	25.8593	25.8901	25.8351	26.3823	26.3194	26.4823	36	38	42	37	34	50	38	43	36	39	42	44	155	O00571
Q9HCC0	Methylcrotonoyl-CoA carboxylase beta chain, mitochondrial	MCCC2	sp|Q9HCC0|MCCB_HUMAN Methylcrotonoyl-CoA carboxylase beta chain, mitochondrial OS=Homo sapiens OX=9606 GN=MCCC2 PE=1 SV=1	1	30	30	30	479	63.6	61.332	34.5051	30.7341	30.7836	30.7825	30.4565	30.8671	31.1205	31.2572	30.4768	30.8934	31.138	31.0884	31.1799	28.5423	28.6854	28.3319	28.8337	28.8527	29.0591	28.2208	27.6923	27.9886	28.899	28.8748	28.9613	37	37	40	34	48	44	41	30	36	46	43	43	3841	Q9HCC0
Q7Z333	Probable helicase senataxin	SETX	sp|Q7Z333|SETX_HUMAN Probable helicase senataxin OS=Homo sapiens OX=9606 GN=SETX PE=1 SV=4	1	88	88	88	475	39.9	302.88	34.3794	30.3494	29.1023	30.2813	29.8843	29.7602	30.2494	32.2393	31.5391	31.6507	30.7705	30.0553	30.3953	29.912	29.8476	29.8117	29.2473	29.1922	29.0323	31.1877	31.0287	31.2024	29.374	29.3917	29.5629	31	34	35	16	17	22	80	81	80	23	24	32	2557	Q7Z333
Q96HS1	Serine/threonine-protein phosphatase PGAM5, mitochondrial	PGAM5	sp|Q96HS1|PGAM5_HUMAN Serine/threonine-protein phosphatase PGAM5, mitochondrial OS=Homo sapiens OX=9606 GN=PGAM5 PE=1 SV=2	1	28	28	28	469	82.4	32.004	35.0894	31.3436	31.2521	31.7097	31.2177	31.6132	31.7841	31.6959	31.3874	31.2317	31.5714	31.4912	31.6037	28.9833	29.0767	29.123	29.475	29.5504	29.6247	28.7043	28.5971	28.6472	29.2587	29.1928	29.1804	41	38	45	33	45	48	39	33	34	35	44	34	3251	Q96HS1
P13010	X-ray repair cross-complementing protein 5	XRCC5	sp|P13010|XRCC5_HUMAN X-ray repair cross-complementing protein 5 OS=Homo sapiens OX=9606 GN=XRCC5 PE=1 SV=3	1	36	36	36	468	57.7	82.704	33.8941	30.1381	30.1066	30.2425	30.1232	30.4619	30.4963	30.839	30.3429	30.2593	29.7959	30.282	30.3702	27.9505	27.9178	27.8289	28.2838	28.408	28.342	27.7927	27.6201	27.523	27.7108	27.9242	27.8981	36	32	35	37	47	41	40	37	42	34	39	48	796	P13010
P39023;Q92901	60S ribosomal protein L3	RPL3	sp|P39023|RL3_HUMAN 60S ribosomal protein L3 OS=Homo sapiens OX=9606 GN=RPL3 PE=1 SV=2	2	21	21	21	468	44.4	46.108	35.4469	31.6863	31.6369	31.9339	31.3106	31.7449	31.7825	32.0998	31.9303	31.9622	32.0344	32.0416	31.9964	29.3677	29.429	29.3649	29.8307	29.7998	29.7617	28.8937	29.0133	28.8918	29.7509	29.6867	29.6859	37	37	37	36	33	50	35	36	33	44	43	47	1138	P39023
P41252	Isoleucine--tRNA ligase, cytoplasmic	IARS1	sp|P41252|SYIC_HUMAN Isoleucine--tRNA ligase, cytoplasmic OS=Homo sapiens OX=9606 GN=IARS1 PE=1 SV=2	1	41	41	41	458	45.8	144.5	33.1574	29.5416	29.2657	29.7399	28.4217	29.0802	29.0875	30.2303	30.2731	30.4308	29.1444	28.9886	29.2273	26.2655	26.1779	26.1955	25.9878	25.9718	25.9512	26.1258	26.2452	26.3528	25.7857	25.6832	25.7954	38	32	45	27	35	36	46	47	45	39	36	32	1163	P41252
Q13200	26S proteasome non-ATPase regulatory subunit 2	PSMD2	sp|Q13200|PSMD2_HUMAN 26S proteasome non-ATPase regulatory subunit 2 OS=Homo sapiens OX=9606 GN=PSMD2 PE=1 SV=3	1	43	43	43	456	56.8	100.2	33.8709	30.2142	30.302	30.4837	27.7624	28.1822	28.4075	31.6157	31.6042	31.5829	28.1373	28.0931	28.5635	27.1878	27.2531	27.228	25.4378	25.4077	25.5465	27.6742	27.758	27.798	25.2791	25.2562	25.4312	42	38	49	20	27	26	60	60	60	28	23	23	1816	Q13200
P51610	Host cell factor 1	HCFC1	sp|P51610|HCFC1_HUMAN Host cell factor 1 OS=Homo sapiens OX=9606 GN=HCFC1 PE=1 SV=2	1	45	45	44	454	30.1	208.73	33.4518	28.46	28.4944	28.8972	28.3217	28.5774	28.7146	30.6498	30.329	30.5526	30.6047	30.4312	30.6078	25.2689	25.2109	25.2292	25.6559	25.4862	25.492	26.2199	26.1022	26.1929	26.876	26.734	26.962	28	27	26	23	33	30	43	37	44	53	58	52	1329	P51610
Q15652	Probable JmjC domain-containing histone demethylation protein 2C	JMJD1C	sp|Q15652|JHD2C_HUMAN Probable JmjC domain-containing histone demethylation protein 2C OS=Homo sapiens OX=9606 GN=JMJD1C PE=1 SV=2	1	56	56	56	454	28.5	284.52	32.2085	28.1711	27.9466	28.149	27.9621	27.9007	28.1447	29.4031	29.2062	29.392	28.7141	28.39	28.807	24.954	24.9206	24.7625	25.1039	24.8946	24.8722	25.0872	25.1151	25.213	25.0699	25.161	25.2862	34	32	37	33	29	38	47	44	42	40	36	42	2078	Q15652
P18124	60S ribosomal protein L7	RPL7	sp|P18124|RL7_HUMAN 60S ribosomal protein L7 OS=Homo sapiens OX=9606 GN=RPL7 PE=1 SV=1	1	21	21	21	452	57.3	29.225	36.0545	32.2337	32.2575	32.5435	31.9054	32.3134	32.3879	32.9534	32.619	32.7498	32.6087	32.4107	32.3687	30.4072	30.4474	30.3966	30.665	30.7328	30.7915	30.2458	30.1733	30.194	30.7641	30.5902	30.4627	37	35	45	28	34	37	45	36	38	42	42	33	881	P18124
P60842	Eukaryotic initiation factor 4A-I	EIF4A1	sp|P60842|IF4A1_HUMAN Eukaryotic initiation factor 4A-I OS=Homo sapiens OX=9606 GN=EIF4A1 PE=1 SV=1	1	26	26	12	449	55.4	46.153	34.6791	30.9794	30.8775	31.2396	30.3653	30.7919	30.9682	31.6026	31.5309	31.5289	30.9393	30.8656	30.941	28.2526	28.3211	28.2706	28.3417	28.3179	28.4296	28.0649	28.1978	28.1485	28.1752	28.1279	28.1589	38	36	38	30	38	40	37	43	39	35	37	38	1456	P60842
P15880	40S ribosomal protein S2	RPS2	sp|P15880|RS2_HUMAN 40S ribosomal protein S2 OS=Homo sapiens OX=9606 GN=RPS2 PE=1 SV=2	1	19	19	19	441	54.9	31.324	35.9633	32.1405	32.2073	32.4377	32.1957	32.2486	32.3904	32.4337	32.261	32.2441	32.6305	32.5786	32.6494	30.8726	31.0519	31.0205	31.4533	31.3715	31.3782	30.368	30.4589	30.3192	31.3659	31.392	31.2958	36	38	41	35	35	35	33	37	29	44	44	34	837	P15880
P33176;O60282;Q12840	Kinesin-1 heavy chain	KIF5B	sp|P33176|KINH_HUMAN Kinesin-1 heavy chain OS=Homo sapiens OX=9606 GN=KIF5B PE=1 SV=1	3	53	53	53	441	60	109.68	33.0144	28.42	27.9529	28.3442	27.8754	28.3336	28.2619	29.7968	29.676	29.7743	30.3835	30.29	30.3702	24.703	24.6321	24.5668	25.1	24.8518	24.8902	25.2193	25.236	25.2413	26.5533	26.5178	26.4942	32	25	33	28	34	29	39	42	34	48	46	51	1074	P33176
P07814	Bifunctional glutamate/proline--tRNA ligase	EPRS1	sp|P07814|SYEP_HUMAN Bifunctional glutamate/proline--tRNA ligase OS=Homo sapiens OX=9606 GN=EPRS1 PE=1 SV=5	1	56	56	55	430	47.2	170.59	32.964	29.3985	29.0629	29.5101	29.0524	29.1571	29.2366	29.71	29.6386	29.8056	29.3444	29.048	29.3153	25.9285	26.0594	25.8243	26.2426	26.0518	25.9953	25.461	25.5771	25.5691	25.8522	25.8015	25.9211	39	27	41	36	36	43	35	37	34	34	36	32	709	P07814
P17844	Probable ATP-dependent RNA helicase DDX5	DDX5	sp|P17844|DDX5_HUMAN Probable ATP-dependent RNA helicase DDX5 OS=Homo sapiens OX=9606 GN=DDX5 PE=1 SV=1	1	35	34	26	429	60.6	69.147	34.0343	30.2753	30.2376	30.6055	29.8008	29.9183	30.1449	31.1282	30.8929	30.9754	30.1965	30.2008	30.3194	28.2358	28.2178	28.1759	28.2867	28.0627	28.1665	28.2007	28.1817	28.2672	28.0681	28.0076	28.1125	37	34	39	31	37	35	41	43	38	35	32	27	873	P17844
P38398	Breast cancer type 1 susceptibility protein	BRCA1	sp|P38398|BRCA1_HUMAN Breast cancer type 1 susceptibility protein OS=Homo sapiens OX=9606 GN=BRCA1 PE=1 SV=2	1	54	54	54	427	41.1	207.72	32.4359	27.6859	27.7691	28.0956	27.6137	27.8738	28.0344	29.7084	29.225	29.4132	29.3759	29.2674	29.5568	24.4775	24.5337	24.4162	24.9365	24.8101	24.788	25.0742	25.0605	25.0536	25.5184	25.4216	25.6803	23	24	27	29	21	28	48	40	41	52	48	46	1133	P38398
Q6ULP2	Aftiphilin	AFTPH	sp|Q6ULP2|AFTIN_HUMAN Aftiphilin OS=Homo sapiens OX=9606 GN=AFTPH PE=1 SV=3	1	40	40	40	427	51.5	102.11	33.2505	30.0434	29.7467	30.1715	30.0686	30.2663	30.3618	28.707	28.6464	28.535	29.3273	29.1767	29.3352	26.7831	26.7566	26.6473	27.565	27.3638	27.4111	24.9599	25.0612	24.9666	26.1078	26.0589	26.1845	43	34	41	43	50	45	21	24	24	33	32	37	2471	Q6ULP2
Q8TCU4	Alstrom syndrome protein 1	ALMS1	sp|Q8TCU4|ALMS1_HUMAN Alstrom syndrome protein 1 OS=Homo sapiens OX=9606 GN=ALMS1 PE=1 SV=4	1	74	74	74	425	29.1	461.06	31.6877	27.7313	27.9182	27.9099	27.2701	27.6067	27.8792	28.7761	28.61	28.6091	27.916	28.1662	28.0812	24.3781	24.4847	24.2862	24.517	24.434	24.4906	24.3412	24.3364	24.3304	24.3036	24.376	24.4254	40	33	32	29	38	38	36	37	38	35	35	34	2922	Q8TCU4
P67936	Tropomyosin alpha-4 chain	TPM4	sp|P67936|TPM4_HUMAN Tropomyosin alpha-4 chain OS=Homo sapiens OX=9606 GN=TPM4 PE=1 SV=3	1	32	32	16	424	69.8	28.521	35.6077	32.0023	31.9956	32.0224	28.4869	29.8662	29.2754	33.4537	33.3099	33.1414	30.9097	30.7784	30.6293	30.0738	30.3139	29.8849	27.5649	28.4311	27.9315	30.5844	30.8005	30.5732	29.0588	29.0263	28.8439	42	36	41	19	25	22	50	52	53	31	27	26	1579	P67936
O95232	Luc7-like protein 3	LUC7L3	sp|O95232|LC7L3_HUMAN Luc7-like protein 3 OS=Homo sapiens OX=9606 GN=LUC7L3 PE=1 SV=2	1	24	24	24	421	50	51.466	34.7057	31.0683	31.0156	31.4354	30.6146	31.1135	31.1969	31.2835	31.0606	30.8998	31.312	31.1086	31.1758	28.7519	28.8675	28.8188	29.002	29.0828	29.1222	28.1919	28.1428	27.978	28.9149	28.8248	28.8413	37	34	37	27	43	38	33	36	32	32	40	32	543	O95232
Q96RT1	Erbin	ERBIN	sp|Q96RT1|ERBIN_HUMAN Erbin OS=Homo sapiens OX=9606 GN=ERBIN PE=1 SV=2	1	52	52	51	421	47	158.3	32.3995	28.6694	28.3887	28.7387	28.268	28.5707	28.8457	28.8469	28.5613	28.7223	29.2571	29.1228	29.3546	25.5604	25.5281	25.5414	25.9483	25.7178	25.8269	24.8839	24.9795	25.0105	25.957	25.9207	26.0067	34	31	32	30	34	46	30	24	30	42	46	42	3364	Q96RT1
P62241	40S ribosomal protein S8	RPS8	sp|P62241|RS8_HUMAN 40S ribosomal protein S8 OS=Homo sapiens OX=9606 GN=RPS8 PE=1 SV=2	1	19	19	19	412	63	24.205	35.8142	32.0097	32.0563	32.3005	32.0296	32.1496	32.1011	32.4532	32.3354	32.2585	32.3522	32.2886	32.3339	30.3498	30.5214	30.3243	30.8994	30.8079	30.6457	29.94	30.0225	29.8984	30.6992	30.6235	30.5992	37	34	34	43	32	35	37	29	30	33	31	37	1509	P62241
Q05519	Serine/arginine-rich splicing factor 11	SRSF11	sp|Q05519|SRS11_HUMAN Serine/arginine-rich splicing factor 11 OS=Homo sapiens OX=9606 GN=SRSF11 PE=1 SV=1	1	15	15	15	409	33.7	53.542	36.1225	32.6113	32.5503	32.4294	32.1393	32.4633	32.5744	32.6635	32.6282	32.503	32.6603	32.7216	32.4159	30.4782	30.6025	30.1056	30.8249	30.7592	30.7187	29.6026	29.8511	29.6748	30.5001	30.6093	30.4696	39	36	35	38	34	35	31	31	30	31	41	28	1700	Q05519
Q9C0D5	Protein TANC1	TANC1	sp|Q9C0D5|TANC1_HUMAN Protein TANC1 OS=Homo sapiens OX=9606 GN=TANC1 PE=1 SV=3	1	73	73	73	408	54.8	202.22	33.0231	24.1115	23.9148	25.0956	20.8892	22.8238	23.7452	29.9712	29.9258	29.9258	30.7929	30.6488	30.8966	20.2556	19.9838	20.6788	19.1343	18.6735	19.6028	25.6376	25.7451	25.6902	27.1578	26.8874	27.1345	3	2	4	1	1	4	39	59	54	78	84	79	3631	Q9C0D5
P06733;P13929	Alpha-enolase	ENO1	sp|P06733|ENOA_HUMAN Alpha-enolase OS=Homo sapiens OX=9606 GN=ENO1 PE=1 SV=2	2	19	19	18	407	57.6	47.168	34.1425	30.3218	30.3266	30.6049	30.1639	30.5401	30.7338	30.9858	30.6648	30.617	30.3938	30.4266	30.7155	27.5029	27.6613	27.5566	28.0178	28.1569	28.0697	27.316	27.2666	27.2253	27.6504	27.7506	27.8262	34	33	35	33	35	37	30	36	32	33	34	35	689	P06733
Q02878	60S ribosomal protein L6	RPL6	sp|Q02878|RL6_HUMAN 60S ribosomal protein L6 OS=Homo sapiens OX=9606 GN=RPL6 PE=1 SV=3	1	20	20	20	404	49.3	32.728	36.0597	32.4767	32.3088	32.6376	32.6005	32.5194	32.3209	32.6463	32.4529	32.3458	32.3808	32.3886	32.5606	30.6839	30.7488	30.573	31.4636	30.974	30.8228	30.0496	30.0457	30.0029	30.6739	30.7152	30.757	39	30	38	36	35	34	33	31	30	34	30	34	1675	Q02878
Q9Y4I1;Q9ULV0	Unconventional myosin-Va	MYO5A	sp|Q9Y4I1|MYO5A_HUMAN Unconventional myosin-Va OS=Homo sapiens OX=9606 GN=MYO5A PE=1 SV=2	2	68	68	61	401	38.8	215.4	32.8868	29.4644	29.0958	27.7046	23.1772	27.2157	26.3709	30.7307	30.4086	30.7448	29.2406	28.6213	26.6113	25.5817	25.3459	24.085	20.6774	24.2235	23.5534	25.978	25.8852	26.1096	25.3614	25.0023	23.662	50	40	19	4	17	7	58	58	52	50	34	12	4483	Q9Y4I1
P23396	40S ribosomal protein S3	RPS3	sp|P23396|RS3_HUMAN 40S ribosomal protein S3 OS=Homo sapiens OX=9606 GN=RPS3 PE=1 SV=2	1	20	20	20	400	73.3	26.688	34.5202	30.7129	30.5656	31.028	30.3085	30.6995	30.8318	31.3872	31.1751	31.2741	30.9979	30.8022	31.0786	27.8643	27.8151	27.7517	28.1491	28.0726	28.1081	27.6127	27.623	27.6653	28.0502	27.9618	28.082	30	32	39	32	32	33	33	32	29	35	33	40	946	P23396
Q15233	Non-POU domain-containing octamer-binding protein	NONO	sp|Q15233|NONO_HUMAN Non-POU domain-containing octamer-binding protein OS=Homo sapiens OX=9606 GN=NONO PE=1 SV=4	1	25	24	24	397	52.7	54.231	34.2476	30.4789	30.6918	30.6865	30.1377	30.3298	30.5249	31.0476	30.7429	30.6198	30.962	30.7187	30.7751	28.168	28.5077	28.0842	28.4477	28.2697	28.4039	27.8847	27.7863	27.6215	28.4922	28.403	28.4777	26	38	34	33	42	34	32	24	26	32	34	42	2029	Q15233
Q9H2P0	Activity-dependent neuroprotector homeobox protein	ADNP	sp|Q9H2P0|ADNP_HUMAN Activity-dependent neuroprotector homeobox protein OS=Homo sapiens OX=9606 GN=ADNP PE=1 SV=1	1	52	52	52	397	53	123.56	32.6025	27.6576	27.4571	27.9586	27.9019	27.5743	27.9151	29.5189	29.168	29.4154	29.8222	29.7487	30.1854	25.071	25.151	25.0688	25.6939	25.4148	25.5129	25.6825	25.6142	25.6877	26.6822	26.6667	26.8918	18	27	22	25	29	29	36	33	34	49	45	50	3701	Q9H2P0
O95071	E3 ubiquitin-protein ligase UBR5	UBR5	sp|O95071|UBR5_HUMAN E3 ubiquitin-protein ligase UBR5 OS=Homo sapiens OX=9606 GN=UBR5 PE=1 SV=2	1	83	83	83	396	37.6	309.35	32.6879	27.0517	27.338	27.6484	25.137	25.354	25.6335	30.8797	30.577	30.8953	28.0152	27.482	27.8048	24.1697	24.3045	24.3393	23.2228	22.9829	22.8916	26.4979	26.4304	26.5444	24.5718	24.372	24.5135	12	17	24	5	6	8	88	81	76	34	19	26	529	O95071
Q07157	Tight junction protein ZO-1	TJP1	sp|Q07157|ZO1_HUMAN Tight junction protein ZO-1 OS=Homo sapiens OX=9606 GN=TJP1 PE=1 SV=3	1	56	56	56	396	51.6	195.46	32.1007	28.7658	28.7091	28.9987	28.5751	28.7305	28.9273	27.9754	27.6169	27.9433	28.5471	28.2364	28.5088	24.9051	24.9603	24.8273	25.4084	25.2411	25.2576	23.7322	23.8746	23.9035	24.6877	24.6054	24.7219	35	44	43	39	39	43	17	15	22	38	30	31	1722	Q07157
Q96QC0	Serine/threonine-protein phosphatase 1 regulatory subunit 10	PPP1R10	sp|Q96QC0|PP1RA_HUMAN Serine/threonine-protein phosphatase 1 regulatory subunit 10 OS=Homo sapiens OX=9606 GN=PPP1R10 PE=1 SV=1	1	33	33	33	392	42.2	99.057	32.8246	29.0603	29.3323	29.4431	28.7171	29.1163	29.2634	29.2756	29.1796	29.0654	29.5178	29.2561	29.4702	26.5826	26.9047	26.5973	26.9301	26.7303	26.7981	25.9637	25.9597	25.8015	26.8551	26.6853	26.7201	28	36	29	30	39	33	31	34	25	32	40	35	3340	Q96QC0
Q13501	Sequestosome-1	SQSTM1	sp|Q13501|SQSTM_HUMAN Sequestosome-1 OS=Homo sapiens OX=9606 GN=SQSTM1 PE=1 SV=1	1	23	23	23	391	72	47.687	35.0574	29.5918	29.0941	29.6025	25.7665	26.0041	26.6356	32.0283	32.0486	32.1196	32.526	32.5973	32.7371	27.5619	27.5633	27.46	25.1146	24.9878	25.4622	29.4498	29.4568	29.4076	30.5489	30.5879	30.6895	20	16	18	4	6	7	49	38	43	64	64	62	1850	Q13501
O75592	E3 ubiquitin-protein ligase MYCBP2	MYCBP2	sp|O75592|MYCB2_HUMAN E3 ubiquitin-protein ligase MYCBP2 OS=Homo sapiens OX=9606 GN=MYCBP2 PE=1 SV=4	1	84	84	84	389	23.7	513.63	32.1188	26.2941	26.4784	26.9456	23.8137	24.8032	23.9345	30.0633	29.8166	29.9054	28.7232	28.5324	28.554	23.0673	23.4117	23.2348	20.8991	21.5784	21.0793	25.4464	25.3518	25.473	24.9327	24.7854	24.7688	13	12	17	4	5	7	71	69	63	50	38	40	456	O75592
P62979;A0A2R8Y422;P0CG48;P0CG47	Ubiquitin-40S ribosomal protein S27a;40S ribosomal protein S27a;Polyubiquitin-C	RPS27A;RPS27AP5;p|P0CG48|UBC_HUMAN	sp|P62979|RS27A_HUMAN Ubiquitin-40S ribosomal protein S27a OS=Homo sapiens OX=9606 GN=RPS27A PE=1 SV=2;tr|A0A2R8Y422|A0A2R8Y422_HUMAN 40S ribosomal protein S27a OS=Homo sapiens OX=9606 GN=RPS27AP5 PE=3 SV=1;sp|P0CG48|UBC_HUMAN Polyubiquitin-C OS=Homo sapie	4	9	9	4	388	62.2	17.965	36.3486	32.6974	32.9415	32.9874	32.0626	32.2541	32.225	33.3208	33.3274	33.2313	32.4158	32.6319	32.2684	32.4382	32.7689	32.5193	32.162	32.4243	32.4113	31.8855	32.5181	31.8436	32.1915	32.5627	31.797	37	48	36	27	23	26	39	40	41	25	22	24	1556	P62979;A0A2R8Y422;P0CG48;P0CG47
Q00610;P53675	Clathrin heavy chain 1	CLTC	sp|Q00610|CLH1_HUMAN Clathrin heavy chain 1 OS=Homo sapiens OX=9606 GN=CLTC PE=1 SV=5	2	54	54	54	384	41.6	191.61	32.3225	28.4682	28.4991	29.1322	26.9321	27.5234	27.8129	29.8782	29.5952	29.6816	28.0037	27.9061	28.1388	25.4625	25.4821	25.6159	24.7734	24.7509	24.939	25.6108	25.637	25.7852	24.8896	25.0378	24.9147	36	31	46	16	22	24	48	48	43	23	23	24	1640	Q00610
Q13813	Spectrin alpha chain, non-erythrocytic 1	SPTAN1	sp|Q13813|SPTN1_HUMAN Spectrin alpha chain, non-erythrocytic 1 OS=Homo sapiens OX=9606 GN=SPTAN1 PE=1 SV=3	1	72	72	72	383	40.5	284.54	31.7667	28.4795	28.5745	28.7975	27.4794	27.9064	28.0897	29.1604	28.3785	28.4936	26.9428	27.0307	26.512	25.1176	25.2059	25.0712	25.0338	25.0076	25.067	24.9011	24.7108	24.7064	23.9964	24.0932	24.0996	37	45	42	30	36	42	41	26	32	17	21	14	1885	Q13813
P62424	60S ribosomal protein L7a	RPL7A	sp|P62424|RL7A_HUMAN 60S ribosomal protein L7a OS=Homo sapiens OX=9606 GN=RPL7A PE=1 SV=2	1	21	21	21	381	56	29.995	36.3722	32.5523	32.6586	32.8705	32.7358	32.6574	32.7788	32.9762	32.7438	32.6866	32.9149	32.8314	32.9716	29.708	29.9915	29.858	30.4842	30.1888	30.2084	29.3288	29.3378	29.2079	30.1173	30.1009	30.0879	35	35	28	37	30	35	28	27	23	36	38	29	1527	P62424
Q8NC51	Plasminogen activator inhibitor 1 RNA-binding protein	SERBP1	sp|Q8NC51|PAIRB_HUMAN Plasminogen activator inhibitor 1 RNA-binding protein OS=Homo sapiens OX=9606 GN=SERBP1 PE=1 SV=2	1	28	28	28	380	60.5	44.965	34.1771	30.4051	30.4943	30.7453	30.7367	30.4461	30.4524	30.6854	30.4206	30.1172	30.8677	30.6806	30.8676	27.4644	27.7173	27.5066	28.49	27.8237	27.738	26.8521	26.827	26.495	27.9039	27.7951	27.9313	24	25	36	34	43	30	29	30	24	42	32	31	2833	Q8NC51
Q8IWX8	Calcium homeostasis endoplasmic reticulum protein	CHERP	sp|Q8IWX8|CHERP_HUMAN Calcium homeostasis endoplasmic reticulum protein OS=Homo sapiens OX=9606 GN=CHERP PE=1 SV=3	1	26	26	26	379	38.9	103.7	33.9505	30.3271	30.3851	30.4855	30.1344	30.3494	30.3861	30.5025	30.2792	30.1977	30.3406	30.3562	30.5825	27.5836	27.751	27.5982	28.1677	27.8718	27.9619	27.0074	27.0147	26.8446	27.7155	27.6824	27.811	34	28	30	26	35	35	33	28	28	35	32	35	2694	Q8IWX8
P33993	DNA replication licensing factor MCM7	MCM7	sp|P33993|MCM7_HUMAN DNA replication licensing factor MCM7 OS=Homo sapiens OX=9606 GN=MCM7 PE=1 SV=4	1	38	38	38	375	56.3	81.307	33.8931	29.7784	29.5981	30.2538	27.8006	27.8332	27.9241	31.9176	31.6509	31.8331	28.2788	27.9813	28.4498	27.121	27.0081	27.1764	25.6186	25.6521	25.5749	28.3187	28.328	28.3394	25.8654	25.4622	25.7094	30	30	38	18	18	14	58	54	54	22	18	21	1083	P33993
Q99459	Cell division cycle 5-like protein	CDC5L	sp|Q99459|CDC5L_HUMAN Cell division cycle 5-like protein OS=Homo sapiens OX=9606 GN=CDC5L PE=1 SV=2	1	36	36	36	375	58.1	92.25	32.6402	29.2663	29.123	29.2579	28.6712	29.2098	29.2849	29.216	28.9125	28.9057	28.7924	28.8006	29.0477	26.4347	26.4728	26.2966	26.506	26.6417	26.6396	26.0968	25.9364	25.8877	26.0314	26.1653	26.2058	28	34	35	33	35	39	23	22	23	28	39	36	3402	Q99459
P78347;Q6EKJ0;Q86UP8	General transcription factor II-I	GTF2I	sp|P78347|GTF2I_HUMAN General transcription factor II-I OS=Homo sapiens OX=9606 GN=GTF2I PE=1 SV=2	3	46	46	46	372	50.3	112.42	32.986	27.9499	27.6717	28.3423	27.6002	27.7189	27.8554	30.0268	29.9066	30.1397	30.0744	30.1719	30.3857	25.2584	25.4282	25.2357	25.3245	25.1623	25.2687	26.1885	26.2605	26.2548	26.8664	26.7976	26.9545	20	21	23	17	19	20	32	37	38	48	49	48	1595	P78347
Q13470	Non-receptor tyrosine-protein kinase TNK1	TNK1	sp|Q13470|TNK1_HUMAN Non-receptor tyrosine-protein kinase TNK1 OS=Homo sapiens OX=9606 GN=TNK1 PE=1 SV=3	1	32	32	32	371	55.6	72.467	33.2919	28.8077	28.571	29.0069	28.6697	28.9743	29.0449	30.3172	30.1676	30.1398	30.3343	30.2059	30.2544	26.5494	26.5225	26.4421	27.1863	26.9549	26.8893	27.1583	27.2618	27.1695	27.9698	27.8564	27.8213	23	22	28	27	25	29	35	36	34	44	35	33	1846	Q13470
Q92804	TATA-binding protein-associated factor 2N	TAF15	sp|Q92804|RBP56_HUMAN TATA-binding protein-associated factor 2N OS=Homo sapiens OX=9606 GN=TAF15 PE=1 SV=1	1	14	12	12	370	30.1	61.829	36.005	32.4462	32.6958	32.2771	31.6303	32.4292	32.4882	32.5038	32.3148	32.1587	32.4431	33.1187	32.0416	31.039	31.1164	30.7235	31.283	31.1476	31.1834	30.2123	30.2559	30.0747	30.8433	31.0966	30.9375	33	30	34	30	33	34	26	30	30	24	28	38	3082	Q92804
P27708	CAD protein	CAD	sp|P27708|PYR1_HUMAN CAD protein OS=Homo sapiens OX=9606 GN=CAD PE=1 SV=3	1	63	63	61	366	42.3	242.98	33.9614	30.1334	28.7552	30.6907	26.0361	27.5005	27.4495	32.0094	31.9284	31.7018	28.3546	28.4494	28.1978	29.6542	29.7551	29.7889	28.1144	28.3751	28.3162	30.263	30.3444	30.4616	28.4428	28.2504	28.4687	34	33	41	11	15	15	57	58	58	16	14	14	997	P27708
P17987	T-complex protein 1 subunit alpha	TCP1	sp|P17987|TCPA_HUMAN T-complex protein 1 subunit alpha OS=Homo sapiens OX=9606 GN=TCP1 PE=1 SV=1	1	27	27	27	364	59.7	60.343	33.426	29.6736	29.534	30.0188	29.4107	29.704	29.8044	29.971	30.0178	29.833	29.87	29.955	30.1311	26.5541	26.6092	26.6338	26.9786	26.9096	26.9004	26.1524	26.3006	26.2582	26.9075	26.8703	26.9677	28	32	29	28	34	37	30	27	24	29	28	38	876	P17987
P63244	Receptor of activated protein C kinase 1	RACK1	sp|P63244|RACK1_HUMAN Receptor of activated protein C kinase 1 OS=Homo sapiens OX=9606 GN=RACK1 PE=1 SV=3	1	21	21	21	364	78.9	35.076	34.42	30.5921	30.5396	30.8711	30.303	30.4757	30.7002	31.3617	31.2637	31.3552	30.6913	30.7314	30.6446	28.765	28.7284	28.6833	28.92	28.9015	28.902	28.6334	28.7567	28.8253	28.7182	28.7973	28.6593	34	28	28	28	29	35	22	32	33	27	29	39	1572	P63244
Q13427	Peptidyl-prolyl cis-trans isomerase G	PPIG	sp|Q13427|PPIG_HUMAN Peptidyl-prolyl cis-trans isomerase G OS=Homo sapiens OX=9606 GN=PPIG PE=1 SV=2	1	17	17	17	364	24	88.616	34.713	31.2635	31.1364	31.1895	30.7995	31.082	31.1923	31.2396	31.2876	30.7688	31.2015	31.2308	31.0373	29.1358	29.2756	28.9227	29.4234	29.4015	29.316	28.3572	28.5441	28.3311	29.0467	29.1826	28.938	29	31	25	32	32	35	29	32	24	33	30	32	1836	Q13427
P14866	Heterogeneous nuclear ribonucleoprotein L	HNRNPL	sp|P14866|HNRPL_HUMAN Heterogeneous nuclear ribonucleoprotein L OS=Homo sapiens OX=9606 GN=HNRNPL PE=1 SV=2	1	24	24	23	362	62.5	64.132	34.2175	30.4951	30.5452	30.831	30.4737	30.7557	30.8585	30.5203	30.3851	30.4198	30.6443	30.8078	30.7443	27.7525	27.8844	27.775	28.439	28.2329	28.2473	27.0059	26.9813	26.9573	27.7718	28.0304	27.9321	32	32	35	31	32	34	26	25	24	25	36	30	824	P14866
Q6P5Z2	Serine/threonine-protein kinase N3	PKN3	sp|Q6P5Z2|PKN3_HUMAN Serine/threonine-protein kinase N3 OS=Homo sapiens OX=9606 GN=PKN3 PE=1 SV=1	1	37	37	36	362	53.3	99.419	33.7581	31.0105	30.9254	31.2201	30.7589	31.1903	31.2349	27.8437	27.7104	27.8674	26.4284	26.7563	26.8492	28.1787	28.2595	28.2278	28.5383	28.5598	28.6406	24.5304	24.5811	24.6937	24.5145	24.5631	24.72	52	45	57	40	50	51	14	14	18	7	8	6	2437	Q6P5Z2
Q9UMZ2	Synergin gamma	SYNRG	sp|Q9UMZ2|SYNRG_HUMAN Synergin gamma OS=Homo sapiens OX=9606 GN=SYNRG PE=1 SV=2	1	39	39	39	360	36.3	140.65	33.0477	29.8584	29.607	29.8034	29.9843	30.2934	30.4087	28.0343	27.9791	28.0527	28.8885	28.9854	28.9004	26.3488	26.3956	26.1363	27.2557	27.0557	27.1144	24.4925	24.5857	24.5958	25.7661	25.7749	25.7758	32	31	31	45	44	41	15	15	17	27	33	29	4325	Q9UMZ2
Q9UBB9	Tuftelin-interacting protein 11	TFIP11	sp|Q9UBB9|TFP11_HUMAN Tuftelin-interacting protein 11 OS=Homo sapiens OX=9606 GN=TFIP11 PE=1 SV=1	1	36	36	36	356	54.7	96.819	32.682	28.9652	29.1259	29.0556	28.8276	28.9752	29.2158	29.2471	29.0697	29.0462	29.1699	29.0998	29.3002	25.6945	25.822	25.6827	26.1328	25.8584	26.0409	25.2401	25.2158	25.1828	25.7541	25.7735	25.8656	28	31	31	30	31	35	25	31	26	26	31	31	4141	Q9UBB9
O60264;P28370	SWI/SNF-related matrix-associated actin-dependent regulator of chromatin subfamily A member 5	SMARCA5	sp|O60264|SMCA5_HUMAN SWI/SNF-related matrix-associated actin-dependent regulator of chromatin subfamily A member 5 OS=Homo sapiens OX=9606 GN=SMARCA5 PE=1 SV=1	2	45	45	45	355	48	121.9	32.8444	28.958	28.9204	29.2289	28.7657	28.9234	29.1717	29.6563	29.3783	29.4624	29.4019	29.4037	29.5377	25.6743	25.7708	25.7425	26.2361	25.996	25.9556	25.525	25.5812	25.5369	26.039	26.0592	26.0427	31	26	32	31	29	33	29	27	23	29	34	31	343	O60264
Q13428	Treacle protein	TCOF1	sp|Q13428|TCOF_HUMAN Treacle protein OS=Homo sapiens OX=9606 GN=TCOF1 PE=1 SV=3	1	35	35	35	354	26.9	152.1	32.777	29.3851	29.1189	29.2885	29.2009	29.2568	29.0612	29.1864	29.0304	28.9744	29.2168	29.3157	29.2131	26.3851	26.3674	26.0331	26.8756	26.631	26.4587	25.5964	25.5549	25.4816	26.2635	26.3292	26.3309	30	31	30	33	30	30	23	24	26	29	36	32	1837	Q13428
Q15393	Splicing factor 3B subunit 3	SF3B3	sp|Q15393|SF3B3_HUMAN Splicing factor 3B subunit 3 OS=Homo sapiens OX=9606 GN=SF3B3 PE=1 SV=4	1	37	37	37	353	39.8	135.58	33.1874	29.5953	29.4488	29.9076	28.2924	29.1256	29.4435	30.321	29.8824	30.1285	29.3801	29.4495	29.2736	26.2008	26.1665	26.2734	26.0069	26.1887	26.342	25.9901	25.95	26.0744	25.9925	26.0479	26.0676	34	30	36	17	25	31	35	35	34	23	26	27	2047	Q15393
Q9P2I0	Cleavage and polyadenylation specificity factor subunit 2	CPSF2	sp|Q9P2I0|CPSF2_HUMAN Cleavage and polyadenylation specificity factor subunit 2 OS=Homo sapiens OX=9606 GN=CPSF2 PE=1 SV=2	1	32	32	32	353	59.8	88.486	33.0332	29.1959	29.2649	29.5773	28.9489	29.3646	29.4396	29.6043	29.309	29.2926	29.8136	29.6638	29.6768	26.1382	26.3918	26.1859	26.6068	26.6	26.496	25.8857	25.7226	25.6379	26.6869	26.6016	26.4855	27	26	33	26	32	34	23	26	24	39	32	31	4126	Q9P2I0
P25705	ATP synthase subunit alpha, mitochondrial	ATP5F1A	sp|P25705|ATPA_HUMAN ATP synthase subunit alpha, mitochondrial OS=Homo sapiens OX=9606 GN=ATP5F1A PE=1 SV=1	1	24	24	24	351	51.5	59.75	34.2366	30.3892	30.3736	30.7278	30.1738	30.687	30.8433	30.7138	30.6735	30.5924	30.8256	30.7085	30.9323	27.3427	27.5388	27.3611	28.0008	27.9404	27.9351	27.0262	27.0454	26.9837	27.7482	27.6464	27.7896	27	24	28	25	39	32	25	27	25	30	35	34	973	P25705
Q9Y490	Talin-1	TLN1	sp|Q9Y490|TLN1_HUMAN Talin-1 OS=Homo sapiens OX=9606 GN=TLN1 PE=1 SV=3	1	63	63	54	350	35.3	269.76	31.6254	28.1885	28.167	28.3638	28.2824	28.4674	28.6836	27.2083	26.6543	26.7581	28.0959	27.9394	28.2204	24.8012	24.7299	24.5174	25.3837	25.1497	25.1976	23.557	23.4682	23.3386	24.4651	24.4472	24.5777	31	31	32	42	43	45	16	9	17	30	26	28	4467	Q9Y490
Q86V81	THO complex subunit 4	ALYREF	sp|Q86V81|THOC4_HUMAN THO complex subunit 4 OS=Homo sapiens OX=9606 GN=ALYREF PE=1 SV=3	1	11	11	11	344	41.2	26.888	34.9843	31.3108	31.5647	31.4913	31.4363	31.4141	31.4812	31.3949	31.1724	30.8292	31.6319	31.4382	31.4712	29.9215	30.2086	29.8616	30.7148	30.224	30.2268	29.004	29.0975	28.6499	30.1032	30.0417	30.0674	30	30	28	35	33	37	23	25	19	28	23	33	2629	Q86V81
Q8WXA9	Splicing regulatory glutamine/lysine-rich protein 1	SREK1	sp|Q8WXA9|SREK1_HUMAN Splicing regulatory glutamine/lysine-rich protein 1 OS=Homo sapiens OX=9606 GN=SREK1 PE=1 SV=1	1	13	13	13	342	28.3	59.38	34.5326	30.9166	30.8606	31.1349	30.4719	30.8869	30.8965	31.0486	30.9544	30.9423	31.0359	30.9883	31.1279	28.6457	28.8167	28.5627	28.9575	29.0554	28.9866	28.0948	28.1779	28.0338	28.8026	28.7488	28.9677	26	28	26	29	32	33	26	30	23	30	29	30	3014	Q8WXA9
P05166	Propionyl-CoA carboxylase beta chain, mitochondrial	PCCB	sp|P05166|PCCB_HUMAN Propionyl-CoA carboxylase beta chain, mitochondrial OS=Homo sapiens OX=9606 GN=PCCB PE=1 SV=3	1	26	26	26	340	55.1	58.215	33.0187	29.1079	29.0479	29.3777	28.9382	29.4726	29.1957	29.8761	29.3945	29.6538	29.6844	29.6449	29.499	26.8383	26.9324	26.7498	27.281	27.3254	27.1762	26.5692	26.4419	26.5819	27.2394	27.2551	27.1339	31	22	35	24	36	27	28	29	26	30	31	21	669	P05166
Q9ULK4	Mediator of RNA polymerase II transcription subunit 23	MED23	sp|Q9ULK4|MED23_HUMAN Mediator of RNA polymerase II transcription subunit 23 OS=Homo sapiens OX=9606 GN=MED23 PE=1 SV=2	1	44	44	44	336	41.3	156.47	32.7972	27.3223	27.2287	27.6493	26.9272	27.3471	27.5114	29.8372	29.6948	29.7548	30.2947	30.1015	30.2021	24.555	24.4651	24.4996	24.6938	24.645	24.7483	25.799	25.8966	25.8599	26.9038	26.6909	26.8082	16	13	21	13	17	20	38	34	31	45	44	44	4302	Q9ULK4
Q13435	Splicing factor 3B subunit 2	SF3B2	sp|Q13435|SF3B2_HUMAN Splicing factor 3B subunit 2 OS=Homo sapiens OX=9606 GN=SF3B2 PE=1 SV=2	1	36	36	36	335	53.4	100.23	33.0824	29.5584	29.395	29.6969	29.3979	29.556	29.7995	29.6255	29.1907	29.3267	29.2345	29.4593	29.5988	26.5666	26.4707	26.2771	26.8647	26.7027	26.8457	25.8624	25.5815	25.7411	26.1783	26.4838	26.4021	32	27	26	32	35	36	22	20	23	24	28	30	1840	Q13435
P51587	Breast cancer type 2 susceptibility protein	BRCA2	sp|P51587|BRCA2_HUMAN Breast cancer type 2 susceptibility protein OS=Homo sapiens OX=9606 GN=BRCA2 PE=1 SV=3	1	71	71	71	334	28.6	384.2	31.321	25.2897	25.9071	24.9815	26.9494	27.0737	27.4094	28.2612	27.4164	27.6511	28.7745	28.8921	28.6711	22.8569	22.8551	22.4782	24.1093	23.9899	24.0172	23.9215	23.8844	23.9176	25.0041	25.1777	24.9991	7	11	10	23	22	22	29	24	24	48	59	55	1328	P51587
P49368	T-complex protein 1 subunit gamma	CCT3	sp|P49368|TCPG_HUMAN T-complex protein 1 subunit gamma OS=Homo sapiens OX=9606 GN=CCT3 PE=1 SV=4	1	28	28	28	333	59.4	60.533	32.5871	28.8353	28.7301	29.1771	27.8422	28.0417	28.3867	29.8713	29.7272	29.9081	28.4447	28.4818	28.6935	25.811	25.898	25.7848	25.5664	25.4606	25.4548	26.0092	26.066	26.0956	25.3991	25.4015	25.4628	25	34	29	22	26	25	32	28	30	24	27	31	1251	P49368
Q92616	eIF-2-alpha kinase activator GCN1	GCN1	sp|Q92616|GCN1_HUMAN eIF-2-alpha kinase activator GCN1 OS=Homo sapiens OX=9606 GN=GCN1 PE=1 SV=6	1	64	64	64	333	31.3	292.75	31.3957	27.623	27.4328	27.9497	26.9106	26.8854	26.8997	28.6471	28.598	28.8306	27.4938	27.31	27.0944	24.8142	24.8541	24.6527	24.5194	24.4	24.537	24.8806	24.9699	24.9839	24.4794	24.562	24.4511	25	20	27	18	19	23	41	36	48	22	25	29	3059	Q92616
O94776	Metastasis-associated protein MTA2	MTA2	sp|O94776|MTA2_HUMAN Metastasis-associated protein MTA2 OS=Homo sapiens OX=9606 GN=MTA2 PE=1 SV=1	1	34	34	28	329	57.5	75.022	32.5651	28.6414	28.7258	28.8466	28.5157	28.5991	28.4696	29.346	29.1828	29.234	29.1696	29.2017	29.3873	26.1123	26.3368	26.0785	26.6886	26.267	26.0891	26.0396	25.999	25.96	26.5759	26.558	26.6422	26	28	31	25	23	22	27	26	30	30	33	28	499	O94776
P30414	NK-tumor recognition protein	NKTR	sp|P30414|NKTR_HUMAN NK-tumor recognition protein OS=Homo sapiens OX=9606 GN=NKTR PE=1 SV=2	1	33	33	33	329	27.9	165.67	32.4876	28.7155	28.6248	28.9509	28.7264	29.1609	29.0571	29.1548	28.8068	28.8589	28.7546	29.0202	28.8801	26.5576	26.6409	26.309	27.1475	27.0045	27.0044	25.964	25.8696	25.8868	26.5766	26.5665	26.5415	26	28	28	32	32	32	25	18	22	30	25	31	1042	P30414
Q9NWH9	SAFB-like transcription modulator	SLTM	sp|Q9NWH9|SLTM_HUMAN SAFB-like transcription modulator OS=Homo sapiens OX=9606 GN=SLTM PE=1 SV=2	1	36	36	36	327	39.7	117.15	32.1097	28.3537	28.3865	28.6102	28.302	28.327	28.6017	28.7604	28.2678	27.7265	28.8855	28.7784	28.895	25.2165	25.3257	25.1318	25.7903	25.3654	25.5467	24.7633	24.6872	24.4068	25.5612	25.5465	25.6806	23	27	31	27	33	33	26	17	22	32	24	32	3996	Q9NWH9
Q9UNY4	Transcription termination factor 2	TTF2	sp|Q9UNY4|TTF2_HUMAN Transcription termination factor 2 OS=Homo sapiens OX=9606 GN=TTF2 PE=1 SV=2	1	49	49	49	326	52.9	129.59	32.5505	27.3404	27.2219	27.7042	26.3326	25.9194	26.3879	29.2446	29.3118	29.1555	30.2005	30.1385	30.1522	24.1085	24.0132	23.8636	23.9598	23.3882	23.6056	24.677	24.9057	24.7964	26.3019	26.2411	26.2376	19	17	17	12	9	13	29	28	35	52	48	47	4341	Q9UNY4
Q7L590	Protein MCM10 homolog	MCM10	sp|Q7L590|MCM10_HUMAN Protein MCM10 homolog OS=Homo sapiens OX=9606 GN=MCM10 PE=1 SV=2	1	44	44	44	324	55.5	98.182	33.4791	26.9871	26.7012	27.0299	24.9992	25.7824	25.8868	30.58	30.4959	30.6081	31.0231	30.9775	31.1531	24.1033	23.9482	24.0944	22.8532	22.7678	22.4673	26.8284	26.5429	26.7703	27.7939	27.9183	27.6436	11	14	17	4	4	5	39	39	32	56	51	52	2541	Q7L590
Q9NTJ3	Structural maintenance of chromosomes protein 4	SMC4	sp|Q9NTJ3|SMC4_HUMAN Structural maintenance of chromosomes protein 4 OS=Homo sapiens OX=9606 GN=SMC4 PE=1 SV=2	1	44	44	44	323	39.1	147.18	32.3428	28.8254	28.606	29.0191	26.4986	26.6763	27.3312	29.9521	29.983	29.9289	27.264	27.5029	27.3772	25.3044	25.2971	25.1314	24.4041	24.1964	24.3026	25.5542	25.5805	25.5662	24.3543	24.3012	24.3064	29	33	31	14	13	18	45	44	45	19	14	18	3943	Q9NTJ3
Q14573;Q14571;Q14643	Inositol 1,4,5-trisphosphate receptor type 3	ITPR3	sp|Q14573|ITPR3_HUMAN Inositol 1,4,5-trisphosphate receptor type 3 OS=Homo sapiens OX=9606 GN=ITPR3 PE=1 SV=2	3	48	48	48	322	26.2	304.1	31.335	27.7453	27.1483	27.9466	26.6705	26.9192	27.2605	28.5004	28.4805	28.2725	27.6446	27.6268	27.4719	24.8546	24.7661	24.9654	24.8793	24.5744	24.7226	25.0071	24.941	24.9103	24.8203	24.7462	24.6257	32	19	27	20	24	26	27	33	26	35	26	27	1943	Q14573
P02768;CON__sp|P02768|ALBU_HUMAN	Albumin	ALB	sp|P02768|ALBU_HUMAN Albumin OS=Homo sapiens OX=9606 GN=ALB PE=1 SV=2;	2	30	30	26	321	56.8	69.366	32.7537	29.6618	29.1385	29.1621	28.1093	29.2997	28.0987	29.9679	29.0623	28.819	29.6566	29.097	28.771	NA	NA	NA	NA	NA	NA	NA	NA	NA	NA	NA	NA	37	32	26	20	31	18	29	21	23	38	28	18	64	P02768;CON__sp|P02768|ALBU_HUMAN
Q14498	RNA-binding protein 39	RBM39	sp|Q14498|RBM39_HUMAN RNA-binding protein 39 OS=Homo sapiens OX=9606 GN=RBM39 PE=1 SV=2	1	18	18	16	319	41.3	59.379	33.4101	29.7637	29.8771	30.2455	29.4194	29.7319	29.8251	30.1308	29.8576	29.8213	29.8301	29.5389	29.6649	28.4734	28.7085	28.6383	28.8264	28.7289	28.6583	27.9126	27.8816	27.7659	28.4241	28.3977	28.3986	28	27	33	25	31	29	20	22	19	31	27	27	1939	Q14498
Q9UKJ3;A4D1E1	G patch domain-containing protein 8	GPATCH8	sp|Q9UKJ3|GPTC8_HUMAN G patch domain-containing protein 8 OS=Homo sapiens OX=9606 GN=GPATCH8 PE=1 SV=2	2	30	30	28	318	24.6	164.2	32.7157	29.2009	29.2577	29.2592	29.0637	28.9665	29.2903	29.3363	29.0414	28.8596	29.1063	29.0846	29.0229	26.522	26.6005	26.3769	26.9935	26.7136	26.8039	25.9229	25.9098	25.7199	26.4911	26.4352	26.4524	28	28	24	28	26	31	18	28	23	36	24	24	4268	Q9UKJ3
Q13111	Chromatin assembly factor 1 subunit A	CHAF1A	sp|Q13111|CAF1A_HUMAN Chromatin assembly factor 1 subunit A OS=Homo sapiens OX=9606 GN=CHAF1A PE=1 SV=3	1	34	34	34	316	42.5	106.91	32.2128	28.7167	28.4971	28.3934	27.7301	27.7439	28.3056	29.6111	28.7731	28.9444	28.1153	28.815	28.7998	26.4333	26.4236	25.9434	26.4121	26.2011	26.2652	26.2322	25.802	25.7491	25.815	26.4027	26.331	33	23	30	16	20	24	34	28	30	21	29	28	1797	Q13111
P08779;CON__sp|P08779|K1C16_HUMAN;CON__sp|Q9Z2K1|K1C16_MOUSE;CON__tr|Q3ZAW8|Q3ZAW8_MOUSE	Keratin, type I cytoskeletal 16	KRT16	sp|P08779|K1C16_HUMAN Keratin, type I cytoskeletal 16 OS=Homo sapiens OX=9606 GN=KRT16 PE=1 SV=4;	4	39	39	19	315	72.1	51.267	35.1772	30.6106	30.7923	32.4892	31.2223	30.2132	32.1841	32.2509	30.9487	31.7239	31.0938	32.3476	31.0391	NA	NA	NA	NA	NA	NA	NA	NA	NA	NA	NA	NA	22	15	50	21	15	55	26	18	28	19	32	14	71	P08779;CON__sp|P08779|K1C16_HUMAN
Q8IZH2	5-3 exoribonuclease 1	XRN1	sp|Q8IZH2|XRN1_HUMAN 5-3 exoribonuclease 1 OS=Homo sapiens OX=9606 GN=XRN1 PE=1 SV=1	1	43	43	43	315	35.5	194.1	31.5335	26.5761	26.6449	27.1793	25.8047	25.9061	26.0452	28.4006	28.4515	28.6013	28.897	28.7517	28.8387	23.6702	23.6221	23.4737	23.6339	23.3973	23.3651	24.2216	24.4018	24.337	25.0723	25.068	24.9408	14	18	25	11	13	15	29	34	40	36	40	40	2739	Q8IZH2
P62306	Small nuclear ribonucleoprotein F	SNRPF	sp|P62306|RUXF_HUMAN Small nuclear ribonucleoprotein F OS=Homo sapiens OX=9606 GN=SNRPF PE=1 SV=1	1	8	8	8	311	58.1	9.7251	35.4467	31.6724	31.3587	32.0142	31.3704	31.7701	31.9349	32.1316	32.0437	32.0009	32.086	31.9212	31.7909	30.6938	30.5503	30.7084	31.0713	31.0841	31.0933	30.114	30.3796	30.1397	30.9914	30.936	30.7967	23	22	25	28	29	30	21	22	25	29	28	29	1519	P62306
Q8IWZ3	Ankyrin repeat and KH domain-containing protein 1	ANKHD1	sp|Q8IWZ3|ANKH1_HUMAN Ankyrin repeat and KH domain-containing protein 1 OS=Homo sapiens OX=9606 GN=ANKHD1 PE=1 SV=1	1	48	48	32	311	30.1	269.45	32.1296	28.2649	28.1812	28.5585	27.2417	27.5923	27.9245	29.2315	29.0879	29.2702	28.7956	28.7796	28.088	26.7574	26.8708	26.7095	26.4047	26.2407	26.335	27.0001	26.9925	27.1368	27.0751	27.0382	27.0955	23	27	28	15	14	14	32	34	35	30	31	28	2695	Q8IWZ3
Q9UHI6	Probable ATP-dependent RNA helicase DDX20	DDX20	sp|Q9UHI6|DDX20_HUMAN Probable ATP-dependent RNA helicase DDX20 OS=Homo sapiens OX=9606 GN=DDX20 PE=1 SV=2	1	33	33	33	310	51.2	92.239	32.4571	28.7122	28.4944	28.9142	28.1606	28.358	28.5471	29.5638	29.4275	29.4127	28.7494	28.7544	28.5813	25.5806	25.6959	25.5586	25.8587	25.6052	25.7137	25.6668	25.7137	25.6881	25.616	25.6022	25.6385	24	19	26	21	24	23	28	31	31	30	29	24	4205	Q9UHI6
Q96KR1	Zinc finger RNA-binding protein	ZFR	sp|Q96KR1|ZFR_HUMAN Zinc finger RNA-binding protein OS=Homo sapiens OX=9606 GN=ZFR PE=1 SV=2	1	37	37	37	308	39	117.01	33.1976	29.6888	29.6769	29.8594	28.963	29.751	29.7394	29.6284	29.4952	29.409	29.6491	29.6419	29.6644	27.0412	27.0677	27.0747	27.3976	27.4628	27.4176	26.5474	26.3877	26.4499	27.1088	27.2042	27.2028	25	24	26	26	27	36	21	20	20	27	33	23	3292	Q96KR1
Q9Y2X3	Nucleolar protein 58	NOP58	sp|Q9Y2X3|NOP58_HUMAN Nucleolar protein 58 OS=Homo sapiens OX=9606 GN=NOP58 PE=1 SV=1	1	25	25	25	308	55	59.578	33.2566	29.76	29.7147	29.9908	29.4064	29.7772	29.7971	29.8544	29.5184	29.6542	29.3133	29.5148	29.6141	26.9171	26.9573	26.9094	27.3217	27.3404	27.1828	26.3066	26.1657	26.144	26.5551	26.6897	26.7238	27	25	33	30	29	30	21	20	18	24	27	24	4420	Q9Y2X3
O14617	AP-3 complex subunit delta-1	AP3D1	sp|O14617|AP3D1_HUMAN AP-3 complex subunit delta-1 OS=Homo sapiens OX=9606 GN=AP3D1 PE=1 SV=1	1	36	36	36	307	42.2	130.16	31.9909	28.0661	28.325	28.3943	28.0705	28.2886	28.4381	28.2502	28.5013	28.2932	28.8096	28.6304	28.612	25.3878	25.5162	25.3851	25.8845	25.7184	25.744	24.8921	25.0316	24.8792	25.7404	25.6876	25.5939	23	24	23	27	31	37	18	24	21	27	28	24	176	O14617
P55081	Microfibrillar-associated protein 1	MFAP1	sp|P55081|MFAP1_HUMAN Microfibrillar-associated protein 1 OS=Homo sapiens OX=9606 GN=MFAP1 PE=1 SV=2	1	24	24	24	306	56.3	51.958	33.2402	29.8349	29.6945	29.7173	29.6229	29.7486	29.8312	30.0003	29.5602	29.343	29.2089	29.5184	29.6051	27.3576	27.4374	27.0852	27.8608	27.6589	27.6022	26.6733	26.4962	26.4144	27.0555	27.3444	27.3455	26	24	30	28	25	33	21	26	21	21	24	27	1403	P55081
O75400	Pre-mRNA-processing factor 40 homolog A	PRPF40A	sp|O75400|PR40A_HUMAN Pre-mRNA-processing factor 40 homolog A OS=Homo sapiens OX=9606 GN=PRPF40A PE=1 SV=2	1	26	26	26	304	26.3	108.8	33.2222	29.5981	29.3976	29.6635	29.3961	29.5812	29.7755	29.7697	29.4814	29.5361	29.8929	29.6106	29.8403	26.8272	26.7694	26.6659	27.3135	27.1523	27.247	26.2816	26.2749	26.2901	27.1463	26.865	27.0469	26	24	23	27	34	24	25	16	22	29	27	27	423	O75400
P62318	Small nuclear ribonucleoprotein Sm D3	SNRPD3	sp|P62318|SMD3_HUMAN Small nuclear ribonucleoprotein Sm D3 OS=Homo sapiens OX=9606 GN=SNRPD3 PE=1 SV=1	1	6	6	6	303	51.6	13.916	35.7874	32.07	31.7046	32.3157	31.648	32.0747	32.1679	32.4554	32.3777	32.3995	32.3518	32.4223	32.1794	31.6282	31.5259	31.4245	31.8189	31.9298	31.835	30.9255	31.1317	31.0336	31.7814	31.8254	31.5348	28	22	24	27	25	22	24	27	28	30	23	23	1523	P62318
Q68D10	Protein SPT2 homolog	SPTY2D1	sp|Q68D10|SPT2_HUMAN Protein SPT2 homolog OS=Homo sapiens OX=9606 GN=SPTY2D1 PE=1 SV=3	1	34	34	34	302	55.5	75.598	33.0785	29.5656	29.2882	29.7749	29.6586	29.593	29.791	29.5885	29.1556	29.0261	29.185	29.457	29.6044	26.8934	26.7053	26.8107	27.5025	27.1973	27.2758	26.2679	26.008	25.8228	26.558	26.7852	26.8876	23	29	28	28	30	27	21	22	22	16	29	27	2359	Q68D10
Q13177;O75914;Q13153	Serine/threonine-protein kinase PAK 2	PAK2	sp|Q13177|PAK2_HUMAN Serine/threonine-protein kinase PAK 2 OS=Homo sapiens OX=9606 GN=PAK2 PE=1 SV=3	3	25	25	25	301	62.8	58.042	32.8063	29.5173	29.382	29.7265	29.3077	29.7036	29.7193	28.3557	28.649	28.3942	29.0331	28.9258	29.0486	27.3986	27.3148	27.2932	27.8795	27.8113	27.7327	25.815	25.9584	25.884	26.9812	26.9878	26.9344	27	24	28	28	35	28	18	17	19	26	24	27	1811	Q13177
Q9Y520	Protein PRRC2C	PRRC2C	sp|Q9Y520|PRC2C_HUMAN Protein PRRC2C OS=Homo sapiens OX=9606 GN=PRRC2C PE=1 SV=4	1	42	40	40	301	21.1	316.91	31.9903	28.3293	28.1182	28.5946	28.0766	28.4885	28.376	28.4381	27.6195	28.3765	28.6815	28.3288	29.0037	27.0553	27.1214	26.8764	27.353	27.1749	27.204	26.4464	26.5236	26.3963	27.3045	27.3024	27.3859	23	23	29	27	23	30	17	19	18	31	29	32	4494	Q9Y520
P78344	Eukaryotic translation initiation factor 4 gamma 2	EIF4G2	sp|P78344|IF4G2_HUMAN Eukaryotic translation initiation factor 4 gamma 2 OS=Homo sapiens OX=9606 GN=EIF4G2 PE=1 SV=1	1	37	37	37	300	44.4	102.36	32.059	27.335	27.269	27.7311	27.1534	27.3338	27.5813	29.016	28.8398	28.9602	29.2322	29.0839	29.2887	24.2542	24.3337	24.1786	24.5995	24.346	24.5234	24.8239	24.9465	24.9994	25.7318	25.6596	25.75	24	22	22	17	21	23	23	24	24	33	30	37	1592	P78344
Q02040	A-kinase anchor protein 17A	AKAP17A	sp|Q02040|AK17A_HUMAN A-kinase anchor protein 17A OS=Homo sapiens OX=9606 GN=AKAP17A PE=1 SV=2	1	31	31	31	300	44.3	80.735	33.2727	29.722	29.7064	29.7442	29.3391	29.5335	30.0823	29.6295	29.5227	29.3431	29.8502	29.7176	29.8824	27.5257	27.5438	27.2424	27.9291	27.6674	27.6051	26.7132	26.7226	26.5838	27.4993	27.4257	27.5396	26	24	21	23	24	33	19	20	18	32	30	30	1663	Q02040
Q7LBC6	Lysine-specific demethylase 3B	KDM3B	sp|Q7LBC6|KDM3B_HUMAN Lysine-specific demethylase 3B OS=Homo sapiens OX=9606 GN=KDM3B PE=1 SV=2	1	39	39	38	299	32.3	191.58	31.4911	27.7919	27.4603	27.9155	26.991	27.3988	27.6039	28.8041	28.6985	28.795	27.149	27.0689	27.375	24.5898	24.5391	24.4872	24.755	24.6131	24.6	24.774	24.8248	24.8531	24.2557	24.2425	24.4048	27	21	27	18	22	24	35	32	35	21	20	17	2547	Q7LBC6
P12814	Alpha-actinin-1	ACTN1	sp|P12814|ACTN1_HUMAN Alpha-actinin-1 OS=Homo sapiens OX=9606 GN=ACTN1 PE=1 SV=2	1	40	40	24	297	55	103.06	32.4785	28.5917	28.6897	29.0102	25.2436	26.2256	26.3117	30.6498	29.9347	30.0009	27.4485	27.7542	27.6446	25.8869	26.0754	25.9071	23.7702	24.532	24.2386	26.9197	26.4002	26.3695	25.0698	25.1479	24.9028	25	27	32	8	10	11	50	40	37	19	22	16	794	P12814
Q14966	Zinc finger protein 638	ZNF638	sp|Q14966|ZN638_HUMAN Zinc finger protein 638 OS=Homo sapiens OX=9606 GN=ZNF638 PE=1 SV=2	1	36	36	36	297	25	220.62	32.0474	28.1357	27.9237	28.1262	27.6119	27.6096	28.0131	29.1176	29.0871	29.0943	28.5706	28.5023	28.6124	25.0344	25.0285	24.811	25.2116	24.9355	25.077	25.0791	25.0895	25.165	25.3156	25.1862	25.425	26	22	26	26	19	23	25	27	31	25	25	22	1982	Q14966
Q9UM82	Spermatogenesis-associated protein 2	SPATA2	sp|Q9UM82|SPAT2_HUMAN Spermatogenesis-associated protein 2 OS=Homo sapiens OX=9606 GN=SPATA2 PE=1 SV=2	1	34	34	34	297	66.3	58.427	32.7636	28.7297	28.3215	28.9807	28.8108	29.043	29.0708	29.1997	28.9178	28.7774	29.8564	29.8061	29.7434	25.773	25.6867	25.7209	26.4081	26.3988	26.3105	25.5209	25.6068	25.5681	26.7595	26.7165	26.5849	22	16	23	27	29	22	24	24	24	31	28	27	4320	Q9UM82
Q5T3I0	G patch domain-containing protein 4	GPATCH4	sp|Q5T3I0|GPTC4_HUMAN G patch domain-containing protein 4 OS=Homo sapiens OX=9606 GN=GPATCH4 PE=1 SV=2	1	27	27	27	293	57	50.381	32.9952	28.962	28.8182	28.9669	29.2476	29.5637	29.292	29.8413	29.76	29.6771	29.5032	29.221	29.6395	26.4299	26.2982	26.1824	27.2665	27.1322	26.8353	26.3637	26.4631	26.3036	26.7515	26.7052	26.7853	23	21	20	25	26	27	25	25	20	28	25	28	2278	Q5T3I0
Q12872	Splicing factor, suppressor of white-apricot homolog	SFSWAP	sp|Q12872|SFSWA_HUMAN Splicing factor, suppressor of white-apricot homolog OS=Homo sapiens OX=9606 GN=SFSWAP PE=1 SV=3	1	28	28	28	291	40	104.82	32.4011	28.8237	28.9466	29.0139	28.8049	28.8698	29.033	28.7694	28.5949	28.2519	28.824	28.8953	28.8107	25.3996	25.5661	25.2973	25.984	25.7675	25.6851	24.6666	24.6564	24.5419	25.4237	25.4465	25.4799	27	22	23	32	23	35	17	21	14	26	27	24	1769	Q12872
Q9ULJ3	Zinc finger and BTB domain-containing protein 21	ZBTB21	sp|Q9ULJ3|ZBT21_HUMAN Zinc finger and BTB domain-containing protein 21 OS=Homo sapiens OX=9606 GN=ZBTB21 PE=1 SV=2	1	42	42	42	291	49.7	118.87	32.4085	26.6382	26.7204	26.9484	26.6652	27.1384	27.3132	29.1842	29.0173	29.1896	29.964	29.8183	30.1308	24.2471	24.1883	24.1821	24.7623	24.5035	24.5316	25.3178	25.4136	25.3015	26.5302	26.3635	26.6919	9	13	13	13	16	18	24	20	33	43	39	50	4300	Q9ULJ3
Q9UG63	ATP-binding cassette sub-family F member 2	ABCF2	sp|Q9UG63|ABCF2_HUMAN ATP-binding cassette sub-family F member 2 OS=Homo sapiens OX=9606 GN=ABCF2 PE=1 SV=2	1	25	25	25	289	37.6	71.289	32.4926	29.0689	28.9635	29.1978	28.5056	28.613	28.922	29.1421	28.9727	29.0676	28.6157	28.6986	28.9297	25.8786	25.8619	25.9482	26.0624	25.9076	25.9604	25.409	25.422	25.4359	25.6416	25.5418	25.738	23	31	26	24	23	27	24	25	20	20	23	23	4182	Q9UG63
O95347	Structural maintenance of chromosomes protein 2	SMC2	sp|O95347|SMC2_HUMAN Structural maintenance of chromosomes protein 2 OS=Homo sapiens OX=9606 GN=SMC2 PE=1 SV=2	1	33	33	33	288	33.4	135.65	31.7325	28.2045	28.1015	28.3313	26.9378	27.251	26.9136	29.1693	29.0911	29.0855	27.0949	27.209	27.3804	25.0606	25.0938	24.854	24.7296	24.4278	24.5301	25.1544	25.2775	25.2624	24.318	24.3762	24.5689	28	27	25	19	24	19	27	30	27	20	22	20	549	O95347
Q9NQC7	Ubiquitin carboxyl-terminal hydrolase CYLD	CYLD	sp|Q9NQC7|CYLD_HUMAN Ubiquitin carboxyl-terminal hydrolase CYLD OS=Homo sapiens OX=9606 GN=CYLD PE=1 SV=1	1	33	33	33	288	40	107.31	32.3959	28.105	28.1832	28.3682	28.1338	28.6264	28.6418	28.8009	28.6913	28.8496	29.447	29.4503	29.4498	25.844	25.9912	25.7135	26.6014	26.3758	26.3986	25.8076	25.6229	25.5827	26.8852	26.8184	26.7977	20	18	23	20	24	26	25	21	23	26	29	33	3888	Q9NQC7
P31943	Heterogeneous nuclear ribonucleoprotein H	HNRNPH1	sp|P31943|HNRH1_HUMAN Heterogeneous nuclear ribonucleoprotein H OS=Homo sapiens OX=9606 GN=HNRNPH1 PE=1 SV=4	1	16	16	10	287	51.9	49.229	33.9661	30.1851	30.2904	30.5457	30.0188	30.2845	30.5565	30.673	30.2674	30.3982	30.2927	30.4412	30.4947	27.9109	28.1139	28.0655	28.2188	28.331	28.4594	27.6722	27.4865	27.4109	27.9876	28.1196	28.0872	23	19	26	21	27	29	28	20	24	19	27	24	1061	P31943
O76094	Signal recognition particle subunit SRP72	SRP72	sp|O76094|SRP72_HUMAN Signal recognition particle subunit SRP72 OS=Homo sapiens OX=9606 GN=SRP72 PE=1 SV=3	1	28	28	28	286	46.2	74.605	32.2178	28.4741	28.5928	28.8154	28.6429	28.5901	28.6067	28.5397	28.4713	28.2536	28.7179	28.8195	28.9401	26.1505	26.3283	26.0575	26.7561	26.3066	26.2337	25.3339	25.4937	25.2405	26.1301	26.3062	26.4129	23	24	25	19	27	24	18	22	19	25	33	27	497	O76094
Q9Y5B6	PAX3- and PAX7-binding protein 1	PAXBP1	sp|Q9Y5B6|PAXB1_HUMAN PAX3- and PAX7-binding protein 1 OS=Homo sapiens OX=9606 GN=PAXBP1 PE=1 SV=2	1	33	33	33	286	46.7	104.8	31.8986	28.3118	28.2369	28.3113	28.0219	28.2923	28.4547	28.5121	28.4927	28.4272	27.9793	28.126	28.473	25.4487	25.5519	25.2536	25.8937	25.7546	25.7165	24.8545	24.9588	24.7927	25.3884	25.4498	25.5004	24	19	25	27	27	30	19	25	19	21	22	28	4504	Q9Y5B6
P61313	60S ribosomal protein L15	RPL15	sp|P61313|RL15_HUMAN 60S ribosomal protein L15 OS=Homo sapiens OX=9606 GN=RPL15 PE=1 SV=2	1	15	15	15	285	47.5	24.146	35.2162	31.4264	31.1388	31.8339	31.0604	31.1146	31.3902	32.2733	31.924	32.0861	31.7973	31.3994	31.5148	29.3726	29.1219	29.435	29.5998	29.2934	29.4728	29.3035	29.2636	29.2467	29.6716	29.3685	29.3281	23	21	22	23	22	26	29	22	27	21	23	26	1483	P61313
Q5VUA4	Zinc finger protein 318	ZNF318	sp|Q5VUA4|ZN318_HUMAN Zinc finger protein 318 OS=Homo sapiens OX=9606 GN=ZNF318 PE=1 SV=2	1	53	53	53	285	30.8	251.11	31.6944	26.9264	27.0477	26.5709	26.6525	27.0827	27.1952	28.7436	28.4959	28.5197	28.8501	28.8301	28.9915	24.6296	24.7369	24.4228	24.8357	24.6665	24.9478	25.3551	25.3445	25.3561	25.9579	25.9927	26.1926	10	17	11	16	13	18	28	22	26	44	41	39	2322	Q5VUA4
P49411	Elongation factor Tu, mitochondrial	TUFM	sp|P49411|EFTU_HUMAN Elongation factor Tu, mitochondrial OS=Homo sapiens OX=9606 GN=TUFM PE=1 SV=2	1	20	20	20	284	55.3	49.541	33.3452	29.6299	29.7063	30.099	29.4064	29.5796	29.6468	29.9068	29.8595	30.1251	29.5209	29.6117	29.8355	26.9803	27.1388	27.1758	27.4406	27.3259	27.2642	26.7157	26.8604	26.7902	26.9439	27.0455	27.1031	24	29	24	23	27	28	22	19	20	20	22	26	1252	P49411
Q01780	Exosome component 10	EXOSC10	sp|Q01780|EXOSX_HUMAN Exosome component 10 OS=Homo sapiens OX=9606 GN=EXOSC10 PE=1 SV=2	1	33	33	33	284	53.9	100.83	31.9554	27.6154	27.5502	27.8046	27.0804	27.6444	27.6672	29.0138	28.5577	28.8104	28.8921	28.8671	29.0786	24.9906	25.0488	24.8977	25.3045	25.1981	25.2558	25.1416	25.2972	25.2915	26.1002	26.0858	26.2167	18	17	24	15	21	26	26	23	22	30	32	30	1655	Q01780
Q7Z3T8	Zinc finger FYVE domain-containing protein 16	ZFYVE16	sp|Q7Z3T8|ZFY16_HUMAN Zinc finger FYVE domain-containing protein 16 OS=Homo sapiens OX=9606 GN=ZFYVE16 PE=1 SV=3	1	44	44	44	283	37.9	168.9	31.9019	28.8902	29.049	29.0191	28.7249	29.1356	29.1735	26.8474	26.7392	26.1594	27.2775	27.3187	27.0491	26.0162	26.1134	25.9487	26.3977	26.4078	26.3634	23.4266	23.9009	23.6828	24.683	24.7656	24.6157	32	32	28	29	37	38	9	12	10	22	19	15	2567	Q7Z3T8
Q9NR30	Nucleolar RNA helicase 2	DDX21	sp|Q9NR30|DDX21_HUMAN Nucleolar RNA helicase 2 OS=Homo sapiens OX=9606 GN=DDX21 PE=1 SV=5	1	25	25	24	282	37.2	87.343	32.2555	28.608	28.3774	28.7958	28.772	28.7681	28.9448	28.6074	28.3121	28.1994	28.7156	28.7412	28.984	25.8532	25.736	25.7486	26.641	26.2512	26.2805	25.1295	25.0528	25.0262	25.9722	26.0053	26.1215	22	22	25	23	28	26	19	22	17	27	29	22	3905	Q9NR30
Q15287	RNA-binding protein with serine-rich domain 1	RNPS1	sp|Q15287|RNPS1_HUMAN RNA-binding protein with serine-rich domain 1 OS=Homo sapiens OX=9606 GN=RNPS1 PE=1 SV=1	1	8	8	8	281	28.2	34.208	34.4642	30.8333	30.6151	30.8997	30.4795	31.0091	30.978	30.8927	30.9476	30.6855	31.048	31.036	31.0038	29.375	29.3175	29.1406	29.6752	29.8435	29.6634	28.6717	28.9649	28.653	29.5634	29.5845	29.4159	23	22	23	25	29	27	16	19	19	24	29	25	2032	Q15287
Q9BUQ8	Probable ATP-dependent RNA helicase DDX23	DDX23	sp|Q9BUQ8|DDX23_HUMAN Probable ATP-dependent RNA helicase DDX23 OS=Homo sapiens OX=9606 GN=DDX23 PE=1 SV=3	1	27	27	27	281	38.7	95.581	32.4892	28.6048	28.6353	28.8475	28.7695	28.7907	29.0046	28.8495	28.5093	28.6216	29.2735	29.2169	29.4001	25.6672	25.9211	25.5233	26.438	26.1153	26.1355	25.1643	25.0953	25.0651	26.1187	26.2468	26.3186	20	22	26	26	23	27	22	23	17	24	28	23	3527	Q9BUQ8
Q9BZE4	GTP-binding protein 4	GTPBP4	sp|Q9BZE4|GTPB4_HUMAN GTP-binding protein 4 OS=Homo sapiens OX=9606 GN=GTPBP4 PE=1 SV=3	1	33	33	33	281	57.7	73.964	32.554	28.7241	28.4766	29.1017	28.0778	28.2072	28.4976	29.992	29.7508	29.9224	28.2807	28.1401	28.2971	25.8872	25.7751	25.8579	26.0456	25.7974	25.8151	26.2201	26.184	26.2218	25.4855	25.4988	25.5252	28	19	29	21	15	19	31	29	34	18	21	17	3610	Q9BZE4
P54886	Delta-1-pyrroline-5-carboxylate synthase	ALDH18A1	sp|P54886|P5CS_HUMAN Delta-1-pyrroline-5-carboxylate synthase OS=Homo sapiens OX=9606 GN=ALDH18A1 PE=1 SV=2	1	33	33	33	280	42.1	87.301	32.3936	28.7583	28.4967	28.7695	28.2353	28.5877	28.9779	28.8989	29.0275	28.9241	28.9229	28.8201	29.07	26.3998	26.3929	26.2216	26.7691	26.6193	26.7251	25.9929	25.9342	26.1648	26.5767	26.5602	26.5797	22	23	19	26	27	27	18	23	20	22	25	28	1396	P54886
P49790	Nuclear pore complex protein Nup153	NUP153	sp|P49790|NU153_HUMAN Nuclear pore complex protein Nup153 OS=Homo sapiens OX=9606 GN=NUP153 PE=1 SV=2	1	37	37	37	279	34.7	153.94	31.919	27.71	28.025	28.0547	28.0979	28.2705	28.3033	28.2856	28.2931	28.078	28.8104	28.7197	28.8809	25.0719	25.1201	24.9105	25.5714	25.3914	25.3786	24.7108	24.7303	24.673	25.5368	25.5219	25.5339	22	23	20	21	23	28	20	18	17	29	29	29	1279	P49790
Q99567	Nuclear pore complex protein Nup88	NUP88	sp|Q99567|NUP88_HUMAN Nuclear pore complex protein Nup88 OS=Homo sapiens OX=9606 GN=NUP88 PE=1 SV=2	1	28	28	28	278	46.2	83.541	32.2256	28.6868	28.4706	29.1197	27.9414	28.2999	28.473	29.2788	28.9466	28.8512	28.3692	28.3374	28.3203	26.2433	26.2335	26.2251	26.4735	26.3013	26.4252	25.8364	25.9618	25.9328	26.0594	26.0782	25.9432	23	27	26	17	25	27	22	23	26	20	25	17	3411	Q99567
P62304	Small nuclear ribonucleoprotein E	SNRPE	sp|P62304|RUXE_HUMAN Small nuclear ribonucleoprotein E OS=Homo sapiens OX=9606 GN=SNRPE PE=1 SV=1	1	6	6	6	277	72.8	10.803	35.3593	31.529	31.2521	32.0406	31.21	31.7432	31.832	32.0768	32.0332	32.1991	31.6603	31.688	31.6596	31.2484	30.3864	31.7999	31.5994	32.4828	31.2684	31.3611	31.6001	31.5641	30.9272	30.9749	30.8229	25	12	28	15	36	22	23	27	26	22	19	22	1518	P62304
Q08378	Golgin subfamily A member 3	GOLGA3	sp|Q08378|GOGA3_HUMAN Golgin subfamily A member 3 OS=Homo sapiens OX=9606 GN=GOLGA3 PE=1 SV=2	1	50	50	50	277	46.2	167.35	31.1091	26.9572	26.9349	27.3306	27.3839	27.6425	27.6779	26.3403	26.6591	26.2877	28.2013	28.4212	28.3767	23.9577	23.8547	23.9389	24.6415	24.3468	24.4038	23.1381	23.2794	23.0743	24.7233	24.7471	24.7951	22	19	19	25	30	25	7	14	9	34	36	37	1736	Q08378
Q7Z417	Nuclear fragile X mental retardation-interacting protein 2	NUFIP2	sp|Q7Z417|NUFP2_HUMAN Nuclear fragile X mental retardation-interacting protein 2 OS=Homo sapiens OX=9606 GN=NUFIP2 PE=1 SV=1	1	22	22	22	277	47.2	76.12	32.7115	29.0414	29.0044	28.7964	28.9703	29.1209	29.1596	29.2308	28.9712	28.745	29.4437	29.333	29.4898	26.4407	26.4715	26.1292	27.044	26.6596	26.7354	25.7351	25.6756	25.4567	26.7148	26.5975	26.685	24	22	21	24	29	25	19	20	18	25	26	24	2569	Q7Z417
Q9NZB2;Q5T035	Constitutive coactivator of PPAR-gamma-like protein 1	FAM120A	sp|Q9NZB2|F120A_HUMAN Constitutive coactivator of PPAR-gamma-like protein 1 OS=Homo sapiens OX=9606 GN=FAM120A PE=1 SV=2	2	29	29	28	277	38.6	121.89	32.0729	28.4002	28.362	28.7362	27.7341	28.0029	28.0849	28.6593	28.9634	28.7475	28.6043	28.6333	28.47	25.9439	26.022	25.9152	25.9912	25.8026	25.8976	25.6493	25.848	25.8015	26.0815	26.0921	25.9824	23	20	22	21	21	24	19	23	20	29	29	26	4072	Q9NZB2
P48634	Protein PRRC2A	PRRC2A	sp|P48634|PRC2A_HUMAN Protein PRRC2A OS=Homo sapiens OX=9606 GN=PRRC2A PE=1 SV=3	1	47	47	45	276	35.4	228.86	31.7794	27.512	27.3372	27.805	26.7116	27.0427	27.2108	28.6223	28.2103	28.4629	29.0688	28.9233	28.957	25.0026	25.1738	25.0559	25.1857	25.0391	25.0824	25.2208	25.1473	25.2758	26.231	26.0164	26.1501	18	16	20	13	16	14	24	20	20	45	36	34	1233	P48634
Q96I25	Splicing factor 45	RBM17	sp|Q96I25|SPF45_HUMAN Splicing factor 45 OS=Homo sapiens OX=9606 GN=RBM17 PE=1 SV=1	1	23	23	23	276	58.9	44.961	33.8515	30.2925	30.3281	30.2789	30.19	30.3281	30.2856	30.267	30.1898	30.0675	30.2587	30.2231	30.4565	27.8529	28.0203	27.6331	28.3405	28.1474	28.0434	27.0265	27.2212	26.9614	27.8488	27.751	27.9241	19	26	22	24	25	27	18	23	24	22	22	24	3255	Q96I25
P30876	DNA-directed RNA polymerase II subunit RPB2	POLR2B	sp|P30876|RPB2_HUMAN DNA-directed RNA polymerase II subunit RPB2 OS=Homo sapiens OX=9606 GN=POLR2B PE=1 SV=1	1	46	46	46	275	45	133.9	32.202	28.5731	28.2841	28.9172	25.012	24.1555	24.3623	30.0202	29.9575	30.1308	26.7197	26.743	26.623	25.3955	25.477	25.4398	22.8428	21.7266	22.0475	25.8504	26.0169	26.0562	23.8432	23.8546	23.875	25	33	36	4	2	5	39	46	46	13	14	12	1049	P30876
Q9Y5Q8	General transcription factor 3C polypeptide 5	GTF3C5	sp|Q9Y5Q8|TF3C5_HUMAN General transcription factor 3C polypeptide 5 OS=Homo sapiens OX=9606 GN=GTF3C5 PE=1 SV=2	1	30	30	30	275	57	59.57	32.5361	28.2123	27.994	28.6472	26.1945	26.7553	26.8359	30.3803	30.1581	30.1311	28.608	28.4703	28.4504	25.6054	25.5576	25.6531	24.6012	24.5773	24.7549	26.4229	26.4391	26.5367	25.7928	25.7571	25.7131	22	21	23	9	14	14	36	35	37	19	22	23	4514	Q9Y5Q8
P19525	Interferon-induced, double-stranded RNA-activated protein kinase	EIF2AK2	sp|P19525|E2AK2_HUMAN Interferon-induced, double-stranded RNA-activated protein kinase OS=Homo sapiens OX=9606 GN=EIF2AK2 PE=1 SV=2	1	22	22	22	272	47.2	62.094	32.8417	29.375	29.0849	29.401	28.7402	29.2425	29.3474	29.5519	29.4477	29.275	28.9696	29.2732	29.1906	26.7971	26.5926	26.5461	26.7525	27.045	26.9416	26.2496	26.2979	26.2291	26.4625	26.768	26.6579	23	21	30	18	26	25	23	20	21	19	22	24	900	P19525
P35998	26S proteasome regulatory subunit 7	PSMC2	sp|P35998|PRS7_HUMAN 26S proteasome regulatory subunit 7 OS=Homo sapiens OX=9606 GN=PSMC2 PE=1 SV=3	1	30	30	30	271	71.6	48.633	32.8076	29.0411	29.2365	29.2233	26.7033	26.8927	27.3466	30.5309	30.6305	30.5273	27.2444	27.4655	27.5464	26.3604	26.4934	26.3612	25.2401	24.9006	24.8854	27.0807	27.2582	27.2003	24.8398	24.9189	25.1137	22	31	26	9	11	13	41	40	43	15	10	10	1113	P35998
Q96SB4	SRSF protein kinase 1	SRPK1	sp|Q96SB4|SRPK1_HUMAN SRSF protein kinase 1 OS=Homo sapiens OX=9606 GN=SRPK1 PE=1 SV=2	1	21	21	17	269	46.7	74.324	32.9992	29.2887	29.3577	29.5249	28.9229	29.3326	29.4042	29.382	29.5291	29.594	29.4188	29.6074	29.4886	27.2213	27.4335	27.2949	27.6266	27.5943	27.5014	26.7365	26.939	26.922	27.462	27.5535	27.445	21	20	23	19	23	27	20	18	21	20	30	27	3376	Q96SB4
P62136	Serine/threonine-protein phosphatase PP1-alpha catalytic subunit	PPP1CA	sp|P62136|PP1A_HUMAN Serine/threonine-protein phosphatase PP1-alpha catalytic subunit OS=Homo sapiens OX=9606 GN=PPP1CA PE=1 SV=1	1	20	20	4	268	69.7	37.512	32.574	28.7467	28.8095	29.5016	27.4383	27.772	28.0726	30.0377	29.7808	29.794	28.6011	28.4432	28.1197	26.5143	26.5432	26.8208	25.9133	25.9429	26.1175	26.8875	26.8375	26.8833	26.3195	26.2016	26.0756	24	26	32	13	19	18	24	31	25	19	19	18	1505	P62136
P53621	Coatomer subunit alpha	COPA	sp|P53621|COPA_HUMAN Coatomer subunit alpha OS=Homo sapiens OX=9606 GN=COPA PE=1 SV=2	1	29	29	29	265	31.5	138.34	31.4234	27.3005	27.5405	27.7453	26.8226	27.1156	27.214	28.353	28.4348	28.679	27.9146	27.9584	27.7473	24.9198	25.0977	24.897	25.0956	24.8429	24.8184	25.0802	25.3026	25.4471	25.2323	25.2337	25.228	14	23	24	16	17	20	20	30	27	25	27	22	1375	P53621
P62701;Q8TD47	40S ribosomal protein S4, X isoform	RPS4X	sp|P62701|RS4X_HUMAN 40S ribosomal protein S4, X isoform OS=Homo sapiens OX=9606 GN=RPS4X PE=1 SV=2	2	22	22	13	265	62.7	29.597	33.5791	29.5821	29.6733	30.0313	29.5977	29.6796	29.9333	30.5001	30.3658	30.4034	29.8134	29.817	30.1199	27.1485	27.1778	27.1747	27.6296	27.4565	27.5048	27.0818	27.0777	27.1481	27.491	27.2467	27.4152	23	20	25	26	20	20	21	23	20	23	23	21	1531	P62701
Q14157	Ubiquitin-associated protein 2-like	UBAP2L	sp|Q14157|UBP2L_HUMAN Ubiquitin-associated protein 2-like OS=Homo sapiens OX=9606 GN=UBAP2L PE=1 SV=2	1	18	18	18	264	27.5	114.53	33.1583	29.7715	29.6476	29.8878	29.3278	29.3845	29.539	29.6901	29.3935	29.4216	29.4741	29.5696	29.6581	27.2654	27.484	27.2055	27.6703	27.326	27.2993	26.5708	26.5168	26.3834	27.0889	27.0797	27.1697	22	23	24	23	25	25	16	21	17	20	26	22	1911	Q14157
Q5T4S7	E3 ubiquitin-protein ligase UBR4	UBR4	sp|Q5T4S7|UBR4_HUMAN E3 ubiquitin-protein ligase UBR4 OS=Homo sapiens OX=9606 GN=UBR4 PE=1 SV=1	1	59	59	59	264	16.1	573.83	31.0987	27.2063	26.9922	27.2822	25.5959	26.3665	26.6067	28.4115	28.3085	28.2835	27.5732	27.6903	27.3916	25.0513	24.9831	25.0972	24.8223	24.6674	24.7058	25.332	25.4178	25.2916	25.1562	25.2559	25.052	20	13	26	11	11	17	33	32	33	23	23	22	2280	Q5T4S7
P62314	Small nuclear ribonucleoprotein Sm D1	SNRPD1	sp|P62314|SMD1_HUMAN Small nuclear ribonucleoprotein Sm D1 OS=Homo sapiens OX=9606 GN=SNRPD1 PE=1 SV=1	1	6	6	6	262	58.8	13.281	35.8294	32.0161	31.8681	32.377	31.9271	32.4614	32.3767	32.1799	32.217	32.4432	32.3363	32.261	32.3231	30.8602	30.7323	30.8914	31.191	31.5712	31.2047	30.2155	30.5449	30.6004	31.057	31.0676	31.0607	26	23	29	19	24	23	15	21	17	24	24	17	1521	P62314
Q6UN15	Pre-mRNA 3-end-processing factor FIP1	FIP1L1	sp|Q6UN15|FIP1_HUMAN Pre-mRNA 3-end-processing factor FIP1 OS=Homo sapiens OX=9606 GN=FIP1L1 PE=1 SV=1	1	23	23	23	262	54.5	66.526	33.336	29.3577	29.7294	29.7645	29.2479	29.695	29.787	29.8081	29.7122	29.4809	30.1524	30.0057	30.0085	27.4937	27.8075	27.5225	28.0805	28.0581	27.9804	27.0612	27.1223	26.7614	28.1849	28.067	27.9942	20	24	22	15	22	23	24	22	18	24	27	21	2472	Q6UN15
Q92797	Symplekin	SYMPK	sp|Q92797|SYMPK_HUMAN Symplekin OS=Homo sapiens OX=9606 GN=SYMPK PE=1 SV=2	1	34	34	34	262	36.3	141.15	31.5107	27.653	27.179	28.083	27.2998	27.769	28.0268	27.8058	27.395	27.609	28.5983	28.239	28.5969	25.028	25.1036	25.1393	25.4507	25.46	25.4966	24.5304	24.6322	24.5763	25.8151	25.6699	25.6918	22	21	23	16	22	24	18	16	17	32	27	24	3079	Q92797
Q9NWB6	Arginine and glutamate-rich protein 1	ARGLU1	sp|Q9NWB6|ARGL1_HUMAN Arginine and glutamate-rich protein 1 OS=Homo sapiens OX=9606 GN=ARGLU1 PE=1 SV=1	1	14	14	14	262	28.2	33.216	37.4552	34.0709	33.8808	33.9688	33.9506	33.8787	33.9942	33.8891	33.6505	33.7263	33.8307	33.9122	33.6185	32.1369	32.094	31.6975	32.674	32.2819	32.2857	31.1867	31.2175	31.0524	31.8462	31.9646	31.9332	21	24	21	23	25	20	23	21	21	23	22	18	3993	Q9NWB6
P62805	Histone H4	H4-16	sp|P62805|H4_HUMAN Histone H4 OS=Homo sapiens OX=9606 GN=H4-16 PE=1 SV=2	1	17	17	17	261	62.1	11.367	35.0583	31.4413	30.8649	31.2833	31.6833	31.9403	32.121	31.6716	30.6186	30.9835	30.7255	31.6128	31.8233	30.0313	29.4109	29.7441	30.958	30.7837	30.7749	29.5585	28.7788	29.0002	29.4604	30.4358	30.3315	24	13	19	27	37	30	21	13	16	16	22	23	1534	P62805
P62826	GTP-binding nuclear protein Ran	RAN	sp|P62826|RAN_HUMAN GTP-binding nuclear protein Ran OS=Homo sapiens OX=9606 GN=RAN PE=1 SV=3	1	14	14	14	261	45.4	24.423	35.1837	31.4997	31.4572	31.6694	31.3322	31.4682	31.5943	31.7059	31.6608	31.6251	31.6809	31.6179	31.8085	29.4061	29.3537	29.3233	29.8414	29.5061	29.7157	28.9862	29.044	28.9775	29.519	29.5155	29.6277	22	15	23	19	27	21	22	23	21	24	19	25	1536	P62826
Q14669	E3 ubiquitin-protein ligase TRIP12	TRIP12	sp|Q14669|TRIPC_HUMAN E3 ubiquitin-protein ligase TRIP12 OS=Homo sapiens OX=9606 GN=TRIP12 PE=1 SV=1	1	41	41	41	261	28.6	220.43	31.0609	26.3564	26.6557	26.7585	26.7238	26.6986	27.0207	28.0731	27.8135	27.6711	27.9291	27.953	28.3048	24.7159	24.5853	24.7432	24.991	24.6597	24.7549	24.9503	24.9782	24.914	25.4456	25.3971	25.2938	15	18	15	16	15	18	21	28	21	33	27	34	1950	Q14669
A5YKK6	CCR4-NOT transcription complex subunit 1	CNOT1	sp|A5YKK6|CNOT1_HUMAN CCR4-NOT transcription complex subunit 1 OS=Homo sapiens OX=9606 GN=CNOT1 PE=1 SV=2	1	41	41	41	260	22.9	266.94	31.096	27.4446	27.3484	28.0381	26.6625	27.2171	27.4282	28.1503	28.1166	28.187	26.7669	26.5969	26.7529	24.6674	24.8613	24.8236	24.9616	24.5703	24.739	24.6016	24.7514	24.875	24.2476	24.1519	24.3566	20	24	29	17	23	27	23	25	20	13	16	23	24	A5YKK6
O95816	BAG family molecular chaperone regulator 2	BAG2	sp|O95816|BAG2_HUMAN BAG family molecular chaperone regulator 2 OS=Homo sapiens OX=9606 GN=BAG2 PE=1 SV=1	1	16	16	16	260	72.5	23.772	34.2476	30.0788	30.038	30.3511	28.1287	28.6587	28.9889	32.3199	31.7211	32.0488	29.4508	29.3319	29.5509	28.1092	28.2884	28.0552	27.0144	27.0589	27.1777	29.5167	29.2481	29.359	27.4917	27.5077	27.5743	23	21	24	11	17	16	34	30	31	20	14	19	594	O95816
Q5T200;Q9H1K0	Zinc finger CCCH domain-containing protein 13	ZC3H13	sp|Q5T200|ZC3HD_HUMAN Zinc finger CCCH domain-containing protein 13 OS=Homo sapiens OX=9606 GN=ZC3H13 PE=1 SV=1	2	34	34	34	260	25.5	196.63	31.9834	28.5401	28.4012	28.7313	28.399	28.3241	28.4209	28.51	28.1699	27.837	28.384	28.2603	28.6113	25.3834	25.5304	25.3775	25.8482	25.53	25.524	24.8008	24.6354	24.3441	25.3323	25.2738	25.4068	24	23	26	23	25	25	18	15	13	24	22	22	2276	Q5T200
Q9H0D6	5-3 exoribonuclease 2	XRN2	sp|Q9H0D6|XRN2_HUMAN 5-3 exoribonuclease 2 OS=Homo sapiens OX=9606 GN=XRN2 PE=1 SV=1	1	34	34	34	260	49.2	108.58	32.4089	28.3324	28.1056	28.9026	26.2721	27.5647	27.6339	29.9063	29.6927	30.0058	28.5761	28.4107	28.4898	26.8151	26.7581	26.9233	26.1862	25.9359	26.026	27.4925	27.4329	27.6086	26.9577	26.8282	26.9173	22	19	20	11	12	13	29	34	36	23	20	21	3663	Q9H0D6
P16403	Histone H1.2	H1-2	sp|P16403|H12_HUMAN Histone H1.2 OS=Homo sapiens OX=9606 GN=H1-2 PE=1 SV=2	1	11	11	3	258	37.1	21.364	37.2603	33.8103	33.6964	33.9132	33.9355	33.8381	33.6978	33.4783	33.425	33.2766	33.6213	33.6154	33.648	32.6925	32.6881	32.4258	33.4496	32.9007	32.8845	31.6252	31.638	31.4408	32.3969	32.4217	32.4981	27	21	29	22	22	27	14	22	18	20	18	18	846	P16403
A3KN83	Protein strawberry notch homolog 1	SBNO1	sp|A3KN83|SBNO1_HUMAN Protein strawberry notch homolog 1 OS=Homo sapiens OX=9606 GN=SBNO1 PE=1 SV=1	1	35	35	29	257	40	154.31	31.173	27.353	27.2078	27.7426	27.1892	27.3552	27.6954	27.8856	27.6695	27.8146	27.6048	27.3006	27.9601	24.5803	24.6273	24.7623	24.9277	24.8437	24.8792	24.3594	24.2907	24.3657	24.8469	24.7215	24.8562	19	19	28	17	22	25	16	15	20	23	24	29	20	A3KN83
Q6PJT7	Zinc finger CCCH domain-containing protein 14	ZC3H14	sp|Q6PJT7|ZC3HE_HUMAN Zinc finger CCCH domain-containing protein 14 OS=Homo sapiens OX=9606 GN=ZC3H14 PE=1 SV=1	1	31	31	31	257	60.5	82.875	32.4856	26.9808	27.3241	27.4402	27.0429	27.4909	27.7896	29.1752	28.836	29.0279	30.1535	30.0164	29.9801	24.7967	24.7789	24.6543	25.3467	25.1334	25.2117	25.4008	25.3546	25.3791	27.033	26.9835	26.9494	13	11	19	12	18	16	19	21	24	34	38	32	2456	Q6PJT7
Q9BVP2	Guanine nucleotide-binding protein-like 3	GNL3	sp|Q9BVP2|GNL3_HUMAN Guanine nucleotide-binding protein-like 3 OS=Homo sapiens OX=9606 GN=GNL3 PE=1 SV=2	1	22	22	22	257	41.5	61.992	32.5673	28.6904	28.7012	29.3796	28.4832	28.7436	28.8578	29.4298	29.2672	29.293	28.8041	28.8247	28.9363	26.7433	26.827	26.8156	26.9464	26.9406	27.0192	26.4142	26.2423	26.2845	26.8056	26.9321	26.7349	22	23	21	24	26	23	20	19	14	22	23	20	3548	Q9BVP2
Q9NYL9	Tropomodulin-3	TMOD3	sp|Q9NYL9|TMOD3_HUMAN Tropomodulin-3 OS=Homo sapiens OX=9606 GN=TMOD3 PE=1 SV=1	1	19	19	16	257	61.4	39.594	33.8353	30.3207	30.2171	29.9909	26.1901	27.2343	26.867	31.9683	31.476	31.4538	28.6918	28.6257	28.3234	27.8362	27.9048	27.3012	24.9208	25.7309	25.3121	28.6077	28.359	28.3371	26.4718	26.5295	26.2238	29	28	28	6	11	9	35	32	27	17	19	16	4056	Q9NYL9
Q7Z6E9	E3 ubiquitin-protein ligase RBBP6	RBBP6	sp|Q7Z6E9|RBBP6_HUMAN E3 ubiquitin-protein ligase RBBP6 OS=Homo sapiens OX=9606 GN=RBBP6 PE=1 SV=1	1	37	37	37	255	26.7	201.56	31.9127	28.4058	28.4383	28.5349	28.2451	28.2597	28.427	28.343	28.1751	27.9791	28.2616	28.3073	28.4703	25.4764	25.5391	25.4207	26.1864	25.8182	25.7567	24.7749	24.7986	24.7336	25.5085	25.5224	25.6263	22	28	21	19	24	24	17	19	16	22	21	22	2591	Q7Z6E9
Q96KQ7	Histone-lysine N-methyltransferase EHMT2	EHMT2	sp|Q96KQ7|EHMT2_HUMAN Histone-lysine N-methyltransferase EHMT2 OS=Homo sapiens OX=9606 GN=EHMT2 PE=1 SV=3	1	31	30	30	254	35.6	132.37	31.6993	27.1038	27.6235	27.4554	26.8582	27.2383	27.1532	28.7368	28.46	28.6703	28.6048	28.5716	28.8133	24.3961	24.6754	24.4624	24.8667	24.5381	24.6008	24.7833	24.7654	24.7552	25.4222	25.3766	25.4707	15	20	15	13	18	16	26	21	27	27	33	23	3291	Q96KQ7
Q12789	General transcription factor 3C polypeptide 1	GTF3C1	sp|Q12789|TF3C1_HUMAN General transcription factor 3C polypeptide 1 OS=Homo sapiens OX=9606 GN=GTF3C1 PE=1 SV=4	1	51	51	51	250	29.4	238.87	31.4723	26.9383	26.9152	27.353	21.521	21.7217	23.0561	29.5932	29.1742	29.4579	26.9665	26.892	26.9399	24.1686	24.2323	24.2403	19.2977	19.6372	21.3077	25.5526	25.5003	25.6146	24.015	23.9878	24.0513	19	17	20	1	3	3	52	37	51	16	15	16	1759	Q12789
Q96PK6	RNA-binding protein 14	RBM14	sp|Q96PK6|RBM14_HUMAN RNA-binding protein 14 OS=Homo sapiens OX=9606 GN=RBM14 PE=1 SV=2	1	24	24	24	250	43.9	69.491	32.8912	29.0943	28.9562	29.3743	28.852	29.0429	29.2923	29.8426	29.4521	29.5964	29.3833	29.143	29.339	26.6454	26.6566	26.6674	27.2169	26.8491	27.1225	26.5546	26.4197	26.4434	26.8994	26.7325	26.7992	21	17	25	18	21	21	24	15	17	25	23	23	3329	Q96PK6
P02545	Prelamin-A/C	LMNA	sp|P02545|LMNA_HUMAN Prelamin-A/C OS=Homo sapiens OX=9606 GN=LMNA PE=1 SV=1	1	36	36	35	248	54.7	74.139	31.3623	27.1787	27.4041	27.4305	27.0029	26.8219	27.451	28.6444	28.3485	28.7178	27.6655	27.3068	27.788	24.3947	24.4355	24.254	24.7039	24.2307	24.6875	24.5469	24.6214	24.6263	24.4377	24.4249	24.4734	19	21	20	18	14	23	21	23	30	22	14	23	635	P02545
P07355;A6NMY6	Annexin A2;Putative annexin A2-like protein	ANXA2;ANXA2P2	sp|P07355|ANXA2_HUMAN Annexin A2 OS=Homo sapiens OX=9606 GN=ANXA2 PE=1 SV=2;sp|A6NMY6|AXA2L_HUMAN Putative annexin A2-like protein OS=Homo sapiens OX=9606 GN=ANXA2P2 PE=5 SV=2	2	23	23	23	248	62.5	38.604	33.1952	29.5808	29.5119	29.8518	29.5433	29.6276	29.8447	29.8658	29.6288	29.6428	29.2261	29.3356	29.5179	28.002	28.0806	27.9406	28.5414	28.2543	28.4157	27.4091	27.4964	27.4604	27.6673	27.8037	27.8126	17	25	22	22	24	19	22	19	23	20	17	18	702	P07355;A6NMY6
P10809	60 kDa heat shock protein, mitochondrial	HSPD1	sp|P10809|CH60_HUMAN 60 kDa heat shock protein, mitochondrial OS=Homo sapiens OX=9606 GN=HSPD1 PE=1 SV=2	1	29	29	29	247	54.5	61.054	32.1288	28.2115	28.5471	28.3398	28.0763	28.5708	28.3198	28.7565	28.6367	28.5579	28.718	28.9624	28.5962	25.8633	26.0097	25.7854	26.42	26.3466	26.1652	25.5346	25.7058	25.6127	26.1061	26.1874	26.1441	16	19	19	22	25	20	25	26	16	20	22	17	767	P10809
Q92841	Probable ATP-dependent RNA helicase DDX17	DDX17	sp|Q92841|DDX17_HUMAN Probable ATP-dependent RNA helicase DDX17 OS=Homo sapiens OX=9606 GN=DDX17 PE=1 SV=2	1	30	21	21	247	47.2	80.272	32.3363	28.5907	28.5806	28.8832	28.4009	28.5668	28.6372	28.9019	29.0254	28.6479	28.8719	28.8346	28.9361	25.9921	26.0547	25.9813	26.4235	26.3068	26.3119	25.7335	25.8179	25.611	26.3368	26.2544	26.207	20	19	22	17	26	21	14	20	15	24	23	26	3084	Q92841
P49756	RNA-binding protein 25	RBM25	sp|P49756|RBM25_HUMAN RNA-binding protein 25 OS=Homo sapiens OX=9606 GN=RBM25 PE=1 SV=3	1	25	25	25	246	32.3	100.18	32.7996	28.9721	29.0112	29.0351	28.9128	29.1385	29.4395	29.4108	29.0823	29.1011	29.3918	29.4178	29.4903	26.6341	26.8473	26.5586	27.3127	27.105	27.2659	26.0416	26.0469	26.0052	27.0415	26.9607	27.0628	24	20	18	19	22	20	21	19	17	21	23	22	1273	P49756
Q9UM54	Unconventional myosin-VI	MYO6	sp|Q9UM54|MYO6_HUMAN Unconventional myosin-VI OS=Homo sapiens OX=9606 GN=MYO6 PE=1 SV=4	1	34	34	34	246	37.9	149.69	31.0565	27.016	26.6558	27.2105	26.645	27.065	26.9543	27.7725	27.614	27.464	28.0661	27.9415	28.1725	24.1831	24.2207	23.9537	24.4711	24.4543	24.1916	23.9812	24.0342	24.0371	24.6981	24.9476	24.819	17	18	12	16	19	23	18	20	16	29	29	29	4318	Q9UM54
P53814	Smoothelin	SMTN	sp|P53814|SMTN_HUMAN Smoothelin OS=Homo sapiens OX=9606 GN=SMTN PE=1 SV=7	1	35	35	35	245	49.7	99.058	32.5284	28.2304	28.0419	28.3267	26.0829	26.084	26.7899	30.488	30.3612	30.514	27.6309	27.4196	27.5945	25.1385	25.2023	25.059	24.3228	24.1013	24.2313	26.4028	26.387	26.4105	24.7627	24.6412	24.7025	23	25	18	7	6	12	35	36	38	14	16	15	1377	P53814
Q92621	Nuclear pore complex protein Nup205	NUP205	sp|Q92621|NU205_HUMAN Nuclear pore complex protein Nup205 OS=Homo sapiens OX=9606 GN=NUP205 PE=1 SV=3	1	40	40	40	245	28.1	227.92	31.2976	27.4151	27.0727	28.012	25.8696	25.8638	25.9997	28.9513	28.9259	29.1363	26.209	26.2867	26.2665	25.1296	25.1427	25.5062	24.8046	24.5413	24.4851	25.6792	25.9267	25.7889	24.4426	24.5714	24.6019	23	21	28	11	10	13	31	37	29	17	10	15	3061	Q92621
Q9UKV8	Protein argonaute-2	AGO2	sp|Q9UKV8|AGO2_HUMAN Protein argonaute-2 OS=Homo sapiens OX=9606 GN=AGO2 PE=1 SV=3	1	28	28	22	245	46.2	97.207	31.6644	28.1224	27.9691	28.5478	26.6144	26.6614	27.0874	29.2585	28.7419	28.7938	27.4205	27.4825	27.4324	25.3441	25.3155	25.3811	24.6759	24.7739	24.8103	25.2988	25.2385	25.3181	24.9432	24.7993	24.8005	17	21	29	14	15	16	27	27	24	19	23	13	4281	Q9UKV8
CON__sp|P22629|SAV_STRAV	Streptavidin	p|P22629|SAV_STRAV	sp|P22629|SAV_STRAV Streptavidin OS=Streptomyces avidinii PE=1 SV=1	1	5	5	5	244	37.7	18.834	37.6061	33.8191	33.8644	33.995	34.2922	33.984	34.0835	33.9284	33.9418	33.8738	34.207	34.0207	34.161	NA	NA	NA	NA	NA	NA	NA	NA	NA	NA	NA	NA	20	14	24	17	21	24	21	21	14	29	24	15	81	CON__sp|P22629|SAV_STRAV
Q13573	SNW domain-containing protein 1	SNW1	sp|Q13573|SNW1_HUMAN SNW domain-containing protein 1 OS=Homo sapiens OX=9606 GN=SNW1 PE=1 SV=1	1	21	21	21	243	44.4	61.494	33.1961	29.7261	29.5438	29.7763	28.9955	29.3279	29.6761	29.906	29.5844	29.5979	29.5657	29.6638	29.7687	27.5739	27.5113	27.3709	27.6814	27.7489	27.7759	26.983	26.8342	26.8579	27.3791	27.5486	27.498	21	19	18	20	22	26	16	15	17	20	20	29	1863	Q13573
Q9BTC0	Death-inducer obliterator 1	DIDO1	sp|Q9BTC0|DIDO1_HUMAN Death-inducer obliterator 1 OS=Homo sapiens OX=9606 GN=DIDO1 PE=1 SV=5	1	45	45	45	243	34.1	243.87	31.6472	26.747	26.8653	27.1955	26.5215	26.2053	27.0859	28.4368	28.24	28.213	29.0475	28.8012	29.2631	24.7348	24.663	24.7258	25.1177	24.8291	25.0758	25.0369	25.0528	24.9816	26.2417	26.2164	26.3386	7	17	10	15	9	14	21	22	15	38	36	39	3510	Q9BTC0
P14678	Small nuclear ribonucleoprotein-associated proteins B and B	SNRPB	sp|P14678|RSMB_HUMAN Small nuclear ribonucleoprotein-associated proteins B and B OS=Homo sapiens OX=9606 GN=SNRPB PE=1 SV=2	1	10	10	1	242	29.6	24.61	35.4893	31.8538	31.3435	32.1172	31.4342	31.9591	32.0723	32.1324	31.8412	31.9611	32.0373	31.9679	31.9093	30.7244	30.305	30.4988	30.8881	31.0265	30.9275	30.1621	30.0024	30.0621	30.7455	30.7233	30.4951	22	18	21	22	28	22	15	15	13	20	25	21	823	P14678
P46060	Ran GTPase-activating protein 1	RANGAP1	sp|P46060|RAGP1_HUMAN Ran GTPase-activating protein 1 OS=Homo sapiens OX=9606 GN=RANGAP1 PE=1 SV=1	1	25	25	25	241	49.2	63.541	32.3638	28.9815	28.9814	29.1909	28.1077	28.5882	28.5229	29.3138	29.2043	29.369	28.0935	27.8213	28.0225	25.7465	25.8459	25.6607	25.6808	25.647	25.6789	25.4244	25.3976	25.5545	25.0799	25.1206	25.0714	26	21	29	14	21	18	23	22	20	19	16	12	1199	P46060
P51991	Heterogeneous nuclear ribonucleoprotein A3	HNRNPA3	sp|P51991|ROA3_HUMAN Heterogeneous nuclear ribonucleoprotein A3 OS=Homo sapiens OX=9606 GN=HNRNPA3 PE=1 SV=2	1	21	21	19	241	45	39.594	32.8524	29.3566	28.7606	29.4863	29.0425	29.4203	29.4771	29.425	29.0646	28.9658	29.1863	29.381	29.4338	26.9941	26.7745	26.7517	27.429	27.2676	27.2545	26.2476	26.1298	25.9934	26.7642	26.9857	26.9324	23	14	20	22	19	27	18	17	17	19	22	23	1342	P51991
P51532	Transcription activator BRG1	SMARCA4	sp|P51532|SMCA4_HUMAN Transcription activator BRG1 OS=Homo sapiens OX=9606 GN=SMARCA4 PE=1 SV=2	1	31	31	15	239	21.2	184.64	31.1881	27.0538	26.9122	27.044	26.3739	26.5115	26.5455	28.5951	28.2564	28.4365	27.8624	27.6159	27.7312	24.675	24.7493	24.5028	24.6853	24.5808	24.437	25.0158	25.0112	24.9183	25.1384	25.0118	25.0468	18	15	18	13	14	21	21	21	24	26	25	23	1323	P51532
Q7Z4H7	HAUS augmin-like complex subunit 6	HAUS6	sp|Q7Z4H7|HAUS6_HUMAN HAUS augmin-like complex subunit 6 OS=Homo sapiens OX=9606 GN=HAUS6 PE=1 SV=2	1	32	32	32	237	48.8	108.62	32.1166	28.471	28.4642	28.7927	26.7062	26.8869	27.149	29.6923	29.3827	29.4184	27.9661	27.7493	28.1303	25.2372	25.3756	25.2246	24.6137	24.4538	24.5071	25.5401	25.4331	25.4068	24.767	24.7898	24.9531	24	27	26	11	12	15	22	26	28	16	14	16	2575	Q7Z4H7
Q14678	KN motif and ankyrin repeat domain-containing protein 1	KANK1	sp|Q14678|KANK1_HUMAN KN motif and ankyrin repeat domain-containing protein 1 OS=Homo sapiens OX=9606 GN=KANK1 PE=1 SV=3	1	36	36	35	236	37.4	147.29	31.2542	28.2231	28.3833	28.7683	27.9827	28.3469	28.6418	25.7338	24.4956	25.5976	26.3533	26.4415	26.6865	25.3244	25.449	25.313	25.7757	25.6322	25.8411	22.5562	21.6262	22.4872	23.8729	23.8523	24.0195	33	27	28	30	32	32	6	5	5	11	12	15	1955	Q14678
P57678	Gem-associated protein 4	GEMIN4	sp|P57678|GEMI4_HUMAN Gem-associated protein 4 OS=Homo sapiens OX=9606 GN=GEMIN4 PE=1 SV=2	1	30	30	30	235	32.4	120.04	31.9479	28.0569	27.9079	28.5197	27.3452	27.7137	27.7152	29.2595	29.0373	29.2079	27.858	28.2365	27.8538	25.5031	25.3516	25.57	25.5506	25.3595	25.3373	25.6474	25.7103	25.7821	25.2144	25.3205	25.2579	18	16	23	14	19	17	31	23	20	18	20	16	1436	P57678
Q5SSJ5	Heterochromatin protein 1-binding protein 3	HP1BP3	sp|Q5SSJ5|HP1B3_HUMAN Heterochromatin protein 1-binding protein 3 OS=Homo sapiens OX=9606 GN=HP1BP3 PE=1 SV=1	1	23	23	23	235	35.4	61.206	32.5562	28.7883	29.0571	29.0614	28.937	29.1312	28.8377	28.8873	28.8409	29.0137	28.8336	28.9578	29.2358	25.9023	26.186	25.8584	26.5272	26.3131	26.0882	25.2876	25.4389	25.4956	25.925	26.0422	26.0963	19	17	17	23	19	19	13	19	20	22	20	27	2266	Q5SSJ5
P62258	14-3-3 protein epsilon	YWHAE	sp|P62258|1433E_HUMAN 14-3-3 protein epsilon OS=Homo sapiens OX=9606 GN=YWHAE PE=1 SV=1	1	18	18	16	234	69	29.174	32.7173	29.1661	29.0957	29.3882	27.6998	27.8768	28.2132	30.1939	29.9792	30.1192	28.1073	28.2632	28.3522	26.8596	26.8769	26.7742	26.2964	25.8791	26.0186	27.0255	26.9637	27.0219	25.7036	25.858	26.074	23	20	19	18	15	19	24	24	22	14	20	16	1512	P62258
P62917	60S ribosomal protein L8	RPL8	sp|P62917|RL8_HUMAN 60S ribosomal protein L8 OS=Homo sapiens OX=9606 GN=RPL8 PE=1 SV=2	1	18	18	18	234	51	28.024	34.4229	30.5057	30.6644	30.8941	30.4004	30.7054	30.7888	31.2169	30.9886	31.1231	30.8098	30.8622	30.8882	28.3735	28.6048	28.5864	29.0011	28.7332	28.7039	28.3018	28.3527	28.4051	28.7024	28.7146	28.556	20	18	21	16	21	21	19	20	20	18	20	20	1554	P62917
Q9P2J5	Leucine--tRNA ligase, cytoplasmic	LARS1	sp|Q9P2J5|SYLC_HUMAN Leucine--tRNA ligase, cytoplasmic OS=Homo sapiens OX=9606 GN=LARS1 PE=1 SV=2	1	35	35	35	234	37.9	134.46	31.2745	27.5195	27.3181	27.7743	26.5059	26.8876	27.1094	28.7567	28.5298	28.4105	27.27	26.8897	27.2536	24.6224	24.6417	24.6246	24.4543	24.4687	24.4443	24.8275	24.8723	24.9003	24.4096	24.2881	24.4236	18	17	20	16	19	16	25	28	26	18	18	13	4128	Q9P2J5
Q86VP6;O75155	Cullin-associated NEDD8-dissociated protein 1	CAND1	sp|Q86VP6|CAND1_HUMAN Cullin-associated NEDD8-dissociated protein 1 OS=Homo sapiens OX=9606 GN=CAND1 PE=1 SV=2	2	26	26	26	233	23.9	136.37	31.5311	27.697	27.4359	28.2078	27.0304	27.6562	28.1	28.1174	28.2159	28.1979	28.0292	27.9737	28.2045	25.8756	25.9999	25.9783	26.4079	26.2795	26.3495	25.5615	25.66	25.6015	26.1974	26.1716	26.296	19	18	19	18	19	24	17	19	15	24	21	20	2633	Q86VP6
Q99575	Ribonucleases P/MRP protein subunit POP1	POP1	sp|Q99575|POP1_HUMAN Ribonucleases P/MRP protein subunit POP1 OS=Homo sapiens OX=9606 GN=POP1 PE=1 SV=2	1	27	27	27	233	38.6	114.71	31.4384	27.3443	27.4525	27.3188	26.9784	26.9082	26.7216	29.0727	28.8192	28.7497	27.6484	27.0508	27.4297	25.6292	25.651	25.5053	25.9269	25.478	25.3949	26.0083	25.9492	25.9689	25.7374	25.6431	25.7	21	21	21	14	15	18	25	22	19	19	19	19	3413	Q99575
Q9ULV4;Q6QEF8	Coronin-1C	CORO1C	sp|Q9ULV4|COR1C_HUMAN Coronin-1C OS=Homo sapiens OX=9606 GN=CORO1C PE=1 SV=1	2	21	21	21	233	45.4	53.248	33.2971	29.6747	29.5234	29.5716	27.3876	28.159	28.0635	31.2244	30.908	30.9081	28.2349	28.0254	27.8618	28.2735	28.2566	27.9107	27.1818	26.9217	26.9036	28.6944	28.4984	28.3942	26.8305	26.8283	26.7279	24	25	17	17	15	13	26	26	23	16	15	16	4310	Q9ULV4
P61247	40S ribosomal protein S3a	RPS3A	sp|P61247|RS3A_HUMAN 40S ribosomal protein S3a OS=Homo sapiens OX=9606 GN=RPS3A PE=1 SV=2	1	18	18	18	232	48.9	29.945	32.7756	29.1921	29.0008	29.2702	29.1155	29.1325	29.3321	29.24	28.8189	29.1458	29.3932	29.1388	29.4056	27.0027	27.1098	26.8509	27.542	27.2662	27.303	26.3222	26.4742	26.3677	27.0783	26.988	27.1908	18	17	19	22	18	19	17	22	15	22	20	23	1480	P61247
P62280	40S ribosomal protein S11	RPS11	sp|P62280|RS11_HUMAN 40S ribosomal protein S11 OS=Homo sapiens OX=9606 GN=RPS11 PE=1 SV=3	1	14	14	14	232	53.2	18.431	34.4499	30.7997	30.3996	31.0146	30.382	30.6649	30.7694	31.1889	30.8754	31.4808	30.8082	30.7753	30.8587	29.1584	29.2421	29.0935	29.4873	29.2483	29.3167	29.1106	29.0127	29.0786	29.1897	29.0677	29.1389	20	16	18	18	18	25	22	19	19	18	20	19	1517	P62280
Q69YH5	Cell division cycle-associated protein 2	CDCA2	sp|Q69YH5|CDCA2_HUMAN Cell division cycle-associated protein 2 OS=Homo sapiens OX=9606 GN=CDCA2 PE=1 SV=2	1	34	34	34	232	44.7	112.68	31.2976	26.5641	26.2375	26.8025	26.0592	25.8847	26.8544	27.552	27.8329	27.9246	28.7226	28.6469	29.0002	24.3032	24.2228	24.1788	24.3852	24.1927	24.401	24.5048	24.5662	24.64	25.7041	25.6209	25.9697	15	10	13	14	10	21	15	20	20	32	31	31	2365	Q69YH5
Q6PKG0	La-related protein 1	LARP1	sp|Q6PKG0|LARP1_HUMAN La-related protein 1 OS=Homo sapiens OX=9606 GN=LARP1 PE=1 SV=2	1	31	31	28	231	43.2	123.51	31.1957	27.3798	27.1986	27.621	27.219	27.5308	28.0027	27.5295	27.3009	26.8533	28.0999	27.8684	28.1231	24.6227	24.7068	24.5903	25.1659	24.9544	25.0511	24.1791	24.2829	24.3204	25.0231	25.0185	24.9585	20	14	20	21	22	22	13	14	9	27	22	27	2457	Q6PKG0
P14649	Myosin light chain 6B	MYL6B	sp|P14649|MYL6B_HUMAN Myosin light chain 6B OS=Homo sapiens OX=9606 GN=MYL6B PE=1 SV=1	1	19	19	16	230	73.6	22.764	36.2599	32.85	32.9674	32.6851	29.52	30.4686	29.8374	34.0548	33.8405	33.6888	31.5595	31.5052	31.3495	32.6102	32.8169	32.2588	30.1838	30.5846	29.969	33.3394	33.2672	33.196	31.3715	31.3788	31.1146	27	22	18	5	11	7	32	30	34	17	14	13	822	P14649
Q08J23	RNA cytosine C(5)-methyltransferase NSUN2	NSUN2	sp|Q08J23|NSUN2_HUMAN RNA cytosine C(5)-methyltransferase NSUN2 OS=Homo sapiens OX=9606 GN=NSUN2 PE=1 SV=2	1	33	33	33	230	58.7	86.47	31.1353	27.0471	27.0017	27.2785	25.8537	25.909	26.3861	29.016	28.6328	28.8064	26.5619	26.3118	26.5851	23.9902	24.0287	23.8819	23.8318	23.6872	23.7406	24.6535	24.5848	24.7872	23.4135	23.5739	23.4527	17	17	16	17	13	14	30	33	27	18	13	15	1744	Q08J23
Q9UIG0	Tyrosine-protein kinase BAZ1B	BAZ1B	sp|Q9UIG0|BAZ1B_HUMAN Tyrosine-protein kinase BAZ1B OS=Homo sapiens OX=9606 GN=BAZ1B PE=1 SV=2	1	33	33	33	230	27.7	170.9	31.0141	27.2139	27.0578	27.4666	27.2185	27.2874	27.1703	27.4566	27.2812	27.4756	27.7847	27.6672	27.8287	24.752	24.5685	24.5647	25.1961	24.9242	24.9342	24.388	24.1651	24.2933	24.9295	24.9398	24.9799	20	20	22	23	21	21	15	15	16	19	17	21	4227	Q9UIG0
P42166	Lamina-associated polypeptide 2, isoform alpha	TMPO	sp|P42166|LAP2A_HUMAN Lamina-associated polypeptide 2, isoform alpha OS=Homo sapiens OX=9606 GN=TMPO PE=1 SV=2	1	25	25	25	229	49.3	75.491	31.8304	27.8946	27.5953	28.229	27.4949	27.9409	27.9995	28.898	28.8019	28.8199	28.2183	28.1587	28.0742	25.9459	25.8597	25.9148	25.9443	25.932	26.0137	26.2331	26.1812	26.3189	25.8632	25.7482	25.7867	20	17	19	19	22	17	18	23	21	17	20	16	1166	P42166
P48643	T-complex protein 1 subunit epsilon	CCT5	sp|P48643|TCPE_HUMAN T-complex protein 1 subunit epsilon OS=Homo sapiens OX=9606 GN=CCT5 PE=1 SV=1	1	27	27	27	229	61.6	59.67	31.4981	27.8463	27.719	28.1548	26.6882	27.1438	27.0517	28.9122	28.6939	28.7483	27.3406	27.2701	27.2014	25.2052	25.2473	25.1681	25.0464	24.9398	24.7899	25.4694	25.3731	25.5146	24.7894	24.7637	24.753	23	22	25	15	16	17	22	23	20	16	15	15	1235	P48643
Q7Z406	Myosin-14	MYH14	sp|Q7Z406|MYH14_HUMAN Myosin-14 OS=Homo sapiens OX=9606 GN=MYH14 PE=1 SV=2	1	27	15	15	229	15.8	227.87	35.1809	31.6438	31.7674	31.7252	27.866	29.4208	29.1732	32.9045	32.9759	32.5856	30.5214	30.3896	29.8093	31.941	32.378	31.8164	29.0286	30.3184	29.8647	32.355	32.7303	32.3401	31.0412	31.0253	30.204	16	14	29	2	5	4	45	46	45	7	11	5	2568	Q7Z406
P33991	DNA replication licensing factor MCM4	MCM4	sp|P33991|MCM4_HUMAN DNA replication licensing factor MCM4 OS=Homo sapiens OX=9606 GN=MCM4 PE=1 SV=5	1	31	31	31	228	46.3	96.557	32.2426	28.2475	28.1746	28.5091	26.3376	26.9419	26.9956	30.2045	29.8259	29.9813	27.4647	26.9181	27.3356	26.0239	26.0429	25.9835	25.1439	25.1094	25.1047	26.8602	26.8509	26.8938	25.3347	25.1711	25.1438	18	19	22	9	12	16	33	24	32	13	13	17	1081	P33991
Q9BY89	Uncharacterized protein KIAA1671	KIAA1671	sp|Q9BY89|K1671_HUMAN Uncharacterized protein KIAA1671 OS=Homo sapiens OX=9606 GN=KIAA1671 PE=1 SV=2	1	31	31	31	227	27.7	196.71	30.6981	27.0092	26.6929	27.3126	26.3748	26.4827	26.216	27.7414	27.2297	27.5571	27.1216	27.3217	27.4238	24.2926	24.2169	24.2461	24.3815	24.2047	24.0589	24.2137	24.2146	24.2273	24.3513	24.4664	24.6357	16	13	25	17	13	15	22	20	18	24	20	24	3590	Q9BY89
Q07020	60S ribosomal protein L18	RPL18	sp|Q07020|RL18_HUMAN 60S ribosomal protein L18 OS=Homo sapiens OX=9606 GN=RPL18 PE=1 SV=2	1	12	12	12	226	51.6	21.634	34.9491	31.1608	31.0313	31.5062	30.878	31.2623	31.3702	31.5753	31.4308	31.5139	31.4608	31.4795	31.5236	29.8051	29.7413	29.853	30.151	30.1416	30.0946	29.383	29.4758	29.4542	30.1143	30.0638	30.0217	20	18	20	17	18	19	21	19	22	18	18	16	1719	Q07020
Q7Z6Z7	E3 ubiquitin-protein ligase HUWE1	HUWE1	sp|Q7Z6Z7|HUWE1_HUMAN E3 ubiquitin-protein ligase HUWE1 OS=Homo sapiens OX=9606 GN=HUWE1 PE=1 SV=3	1	56	56	56	226	20.5	481.89	31.048	26.9242	26.8075	27.0638	23.4836	23.6801	23.2031	28.8124	28.7285	28.77	27.6495	26.4733	26.8701	24.8726	24.8913	24.8114	21.0346	21.8778	20.891	25.4628	25.5952	25.6078	24.8171	24.5753	24.7591	15	17	17	1	3	1	42	38	40	19	14	19	2595	Q7Z6Z7
P52597	Heterogeneous nuclear ribonucleoprotein F	HNRNPF	sp|P52597|HNRPF_HUMAN Heterogeneous nuclear ribonucleoprotein F OS=Homo sapiens OX=9606 GN=HNRNPF PE=1 SV=3	1	16	14	14	225	59.3	45.671	33.3717	29.573	29.3836	30.0963	29.3252	29.7772	29.9282	30.3116	29.8797	29.9673	29.321	29.7752	29.734	27.4436	27.4833	27.5562	27.8346	27.8538	27.9241	27.0506	26.9495	27.0213	27.2744	27.6364	27.5411	19	14	24	18	25	20	19	14	13	18	18	23	1352	P52597
P18621	60S ribosomal protein L17	RPL17	sp|P18621|RL17_HUMAN 60S ribosomal protein L17 OS=Homo sapiens OX=9606 GN=RPL17 PE=1 SV=3	1	10	10	10	224	51.6	21.397	33.6569	29.9449	29.7595	30.133	29.471	29.7418	29.8967	30.5806	30.5819	30.3775	29.9635	29.9874	29.9862	28.3385	28.2892	28.1472	28.7065	28.3046	28.4502	28.0829	28.1329	27.9509	28.2268	28.1326	28.2034	18	14	21	14	18	21	16	21	21	17	22	21	884	P18621
P62195	26S proteasome regulatory subunit 8	PSMC5	sp|P62195|PRS8_HUMAN 26S proteasome regulatory subunit 8 OS=Homo sapiens OX=9606 GN=PSMC5 PE=1 SV=1	1	22	22	21	224	63.8	45.626	32.1757	28.0849	27.8964	28.3407	26.5201	26.3425	26.9854	30.0338	29.8856	30.0142	27.206	27.1627	27.4394	25.3994	25.4429	25.3942	24.7428	24.3817	24.6559	26.4836	26.5191	26.5443	24.7793	24.7103	24.7553	18	17	22	14	11	12	30	31	24	16	14	15	1508	P62195
Q9UPN3	Microtubule-actin cross-linking factor 1, isoforms 1/2/3/5	MACF1	sp|Q9UPN3|MACF1_HUMAN Microtubule-actin cross-linking factor 1, isoforms 1/2/3/5 OS=Homo sapiens OX=9606 GN=MACF1 PE=1 SV=4	1	54	54	54	224	9.8	838.3	30.3137	26.6288	26.7764	26.5335	26.6123	26.7095	27.0976	26.1923	25.6015	26.5311	26.9634	27.2278	27.1608	23.5132	23.7508	23.4794	23.8869	23.6311	23.8353	22.7308	22.8309	22.9855	23.6404	23.6475	23.6781	16	26	19	23	21	29	6	8	6	20	28	22	4344	Q9UPN3
A6NHR9	Structural maintenance of chromosomes flexible hinge domain-containing protein 1	SMCHD1	sp|A6NHR9|SMHD1_HUMAN Structural maintenance of chromosomes flexible hinge domain-containing protein 1 OS=Homo sapiens OX=9606 GN=SMCHD1 PE=1 SV=2	1	38	38	38	223	23.9	226.37	30.7825	26.4938	26.3075	26.8701	25.9885	26.4661	26.7103	27.902	27.8421	28.0002	27.4691	27.0182	27.5464	23.8115	23.7946	23.8288	23.6422	23.8963	23.7688	24.229	24.1728	24.3504	24.1864	24.0683	24.2362	13	10	16	13	20	18	22	19	22	24	24	22	33	A6NHR9
P78371	T-complex protein 1 subunit beta	CCT2	sp|P78371|TCPB_HUMAN T-complex protein 1 subunit beta OS=Homo sapiens OX=9606 GN=CCT2 PE=1 SV=4	1	27	27	27	223	62.1	57.488	32.9345	29.0296	29.0004	29.4296	25.9954	26.7154	26.7742	31.8021	29.9404	29.8872	26.8548	26.7104	26.7086	28.3003	28.2856	28.3213	26.4124	26.753	26.7351	28.3982	28.4114	28.4845	26.6342	26.5124	26.578	20	19	28	7	13	11	28	36	28	12	12	9	1597	P78371
Q9NVI1	Fanconi anemia group I protein	FANCI	sp|Q9NVI1|FANCI_HUMAN Fanconi anemia group I protein OS=Homo sapiens OX=9606 GN=FANCI PE=1 SV=4	1	43	43	43	222	42.5	149.32	31.5088	27.1254	27.0465	27.3402	22.9193	23.5547	23.7841	29.4356	29.4931	29.5783	26.7178	26.4989	26.206	24.4799	24.6801	24.3774	21.2842	21.3994	21.5782	25.6584	25.7529	25.8257	23.745	23.8414	23.6147	18	17	19	0	1	2	34	41	42	16	17	15	3972	Q9NVI1
P46781	40S ribosomal protein S9	RPS9	sp|P46781|RS9_HUMAN 40S ribosomal protein S9 OS=Homo sapiens OX=9606 GN=RPS9 PE=1 SV=3	1	18	18	18	221	51.5	22.591	34.0021	30.1209	29.87	30.5017	29.9438	30.24	30.2533	30.7508	30.7527	30.7188	30.6243	30.4322	30.4514	27.8468	27.7621	27.9415	28.3709	28.1942	28.198	27.6939	27.843	27.7837	28.3861	28.1046	28.1945	16	17	19	19	22	24	16	18	16	19	17	18	1211	P46781
P13647;CON__sp|P13647|K2C5_HUMAN	Keratin, type II cytoskeletal 5	KRT5	sp|P13647|K2C5_HUMAN Keratin, type II cytoskeletal 5 OS=Homo sapiens OX=9606 GN=KRT5 PE=1 SV=3;	2	39	22	7	220	45.8	62.378	32.6865	28.1784	28.5071	29.8375	29.0763	28.317	29.8181	29.6876	28.4277	29.2206	28.515	29.4838	28.697	NA	NA	NA	NA	NA	NA	NA	NA	NA	NA	NA	NA	17	16	26	21	16	23	18	13	16	16	20	18	76	P13647;CON__sp|P13647|K2C5_HUMAN
P15924	Desmoplakin	DSP	sp|P15924|DESP_HUMAN Desmoplakin OS=Homo sapiens OX=9606 GN=DSP PE=1 SV=3	1	61	61	61	219	24.8	331.77	30.629	25.409	25.3948	28.2722	27.257	25.4388	27.8601	27.6429	24.7442	27.8061	25.987	27.261	26.5536	23.2258	23.3986	24.8897	24.587	23.4359	24.7538	23.8597	22.0564	23.9621	23.3697	24.171	23.5377	5	11	36	26	6	44	24	3	19	10	23	12	838	P15924
Q14145	Kelch-like ECH-associated protein 1	KEAP1	sp|Q14145|KEAP1_HUMAN Kelch-like ECH-associated protein 1 OS=Homo sapiens OX=9606 GN=KEAP1 PE=1 SV=2	1	25	25	25	219	48.7	69.666	31.9	27.6668	27.5598	27.8875	27.1581	27.4085	27.6362	29.0853	28.834	28.8071	28.6075	28.6646	28.7752	25.3892	25.4122	25.2736	25.4058	25.4455	25.4242	25.6941	25.7519	25.6872	25.9968	26.0474	26.0737	14	19	18	14	17	16	18	20	17	26	17	23	1904	Q14145
Q15365	Poly(rC)-binding protein 1	PCBP1	sp|Q15365|PCBP1_HUMAN Poly(rC)-binding protein 1 OS=Homo sapiens OX=9606 GN=PCBP1 PE=1 SV=2	1	13	13	10	219	59	37.497	33.2099	29.5118	29.6393	29.7942	29.0028	29.2837	29.5009	30.0755	29.9882	29.9985	29.4893	29.3011	29.5153	27.3797	27.6172	27.399	27.4972	27.4615	27.4962	27.105	27.1945	27.1437	27.2122	27.224	27.3521	20	20	20	16	23	21	16	14	22	17	17	13	2039	Q15365
O75165	DnaJ homolog subfamily C member 13	DNAJC13	sp|O75165|DJC13_HUMAN DnaJ homolog subfamily C member 13 OS=Homo sapiens OX=9606 GN=DNAJC13 PE=1 SV=5	1	46	46	46	218	26.7	254.41	30.9065	27.2983	27.4418	27.7059	27.2509	27.789	27.8466	27.3283	26.5816	27.3962	26.8961	26.8496	26.8624	25.4256	25.3553	25.4993	25.8984	25.9179	25.7843	24.4681	24.4751	24.3228	25.0488	24.9119	25.1564	24	21	26	20	26	33	9	5	8	16	16	14	404	O75165
O75683	Surfeit locus protein 6	SURF6	sp|O75683|SURF6_HUMAN Surfeit locus protein 6 OS=Homo sapiens OX=9606 GN=SURF6 PE=1 SV=3	1	17	17	17	218	41.8	41.45	32.7035	29.3631	28.8752	29.3804	28.896	29.1844	29.4488	29.1207	28.8323	28.9532	29.193	28.9685	29.0337	27.286	27.3076	27.0177	27.4116	27.4937	27.4858	26.5737	26.2567	26.3149	27.069	26.9384	26.9427	21	18	18	18	16	22	15	18	16	16	22	18	466	O75683
Q13751	Laminin subunit beta-3	LAMB3	sp|Q13751|LAMB3_HUMAN Laminin subunit beta-3 OS=Homo sapiens OX=9606 GN=LAMB3 PE=1 SV=1	1	47	47	47	218	58.7	129.57	32.3265	28.0825	28.1479	28.5337	NA	NA	18.3695	30.6002	30.279	30.4674	NA	NA	NA	25.7052	24.525	25.8776	18.6224	18.1043	16.4957	26.8545	26.8066	26.9239	18.2041	19.0345	19.5269	24	24	28	0	0	0	51	48	43	0	0	0	1882	Q13751
Q9UPQ9	Trinucleotide repeat-containing gene 6B protein	TNRC6B	sp|Q9UPQ9|TNR6B_HUMAN Trinucleotide repeat-containing gene 6B protein OS=Homo sapiens OX=9606 GN=TNRC6B PE=1 SV=4	1	33	33	33	218	29.6	194	31.0709	26.8868	27.0431	27.342	26.6943	26.9623	27.2217	27.882	27.7294	27.6321	27.912	27.741	28.0215	24.2954	24.461	24.3444	24.7516	24.4644	24.49	24.2518	24.2485	24.2199	24.7069	24.7862	24.8914	11	15	18	17	18	17	16	16	17	25	26	22	4351	Q9UPQ9
Q9UMS4	Pre-mRNA-processing factor 19	PRPF19	sp|Q9UMS4|PRP19_HUMAN Pre-mRNA-processing factor 19 OS=Homo sapiens OX=9606 GN=PRPF19 PE=1 SV=1	1	16	16	16	217	60.7	55.18	33.1304	29.4226	29.2553	29.8882	28.4408	29.4862	29.457	30.0592	29.6908	29.9588	29.4074	29.5221	29.3478	26.7929	26.8464	26.951	26.5305	27.1736	27.1204	26.522	26.4705	26.6024	26.6642	26.7862	26.6429	18	17	18	13	21	23	18	18	20	17	18	16	4322	Q9UMS4
O15294	UDP-N-acetylglucosamine--peptide N-acetylglucosaminyltransferase 110 kDa subunit	OGT	sp|O15294|OGT1_HUMAN UDP-N-acetylglucosamine--peptide N-acetylglucosaminyltransferase 110 kDa subunit OS=Homo sapiens OX=9606 GN=OGT PE=1 SV=3	1	30	30	30	216	37	116.92	31.6003	27.4564	27.2124	27.4998	26.9409	27.1295	27.5433	28.7578	28.3421	28.4874	28.4284	28.2751	28.5699	25.2473	25.2628	25.0474	25.5453	25.3272	25.4474	25.4921	25.356	25.498	25.9415	25.8089	26.0325	13	14	17	13	11	15	20	16	20	24	24	29	253	O15294
O60306	RNA helicase aquarius	AQR	sp|O60306|AQR_HUMAN RNA helicase aquarius OS=Homo sapiens OX=9606 GN=AQR PE=1 SV=4	1	33	33	33	216	33	171.29	31.2946	26.71	27.1984	28.0027	26.9838	27.5597	27.7479	28.2692	27.9706	28.1174	27.9819	27.6984	27.4601	24.7718	24.7593	24.8243	25.2103	24.9772	25.1683	24.587	24.63	24.6906	25.0381	25.0379	24.8847	10	10	24	15	18	19	21	23	17	22	20	17	351	O60306
Q02543	60S ribosomal protein L18a	RPL18A	sp|Q02543|RL18A_HUMAN 60S ribosomal protein L18a OS=Homo sapiens OX=9606 GN=RPL18A PE=1 SV=2	1	12	12	12	216	47.7	20.762	34.1357	30.2774	30.2001	30.6838	29.428	29.7898	30.0125	31.3574	31.3618	31.2844	30.3684	30.135	30.1483	29.1942	29.0308	29.2779	28.6923	28.8463	29.0214	29.4596	29.654	29.5819	29.2068	28.9429	28.8651	19	18	18	16	16	20	20	22	19	21	13	14	1670	Q02543
Q14683	Structural maintenance of chromosomes protein 1A	SMC1A	sp|Q14683|SMC1A_HUMAN Structural maintenance of chromosomes protein 1A OS=Homo sapiens OX=9606 GN=SMC1A PE=1 SV=2	1	50	50	50	216	41.3	143.23	31.2634	27.7561	27.5915	27.69	25.7591	25.7092	25.6651	29.2081	28.88	28.8889	25.0219	25.7691	25.9521	24.7598	24.5776	24.4814	23.7637	23.6827	23.6121	25.2881	25.203	25.0851	23.1815	23.6129	23.6633	25	24	19	8	9	8	39	32	36	4	6	6	1958	Q14683
Q8NI27	THO complex subunit 2	THOC2	sp|Q8NI27|THOC2_HUMAN THO complex subunit 2 OS=Homo sapiens OX=9606 GN=THOC2 PE=1 SV=2	1	29	29	29	216	24.5	182.77	30.9974	27.1114	26.7615	27.4226	26.7958	27.2167	27.3042	27.6757	27.6757	27.4934	27.6958	27.6977	27.6724	24.4196	24.2619	24.2926	24.8597	24.6058	24.5592	24.1198	24.2657	24.3323	24.5648	24.7962	24.6283	16	13	16	18	20	20	16	17	13	21	27	19	2891	Q8NI27
Q9BZJ0	Crooked neck-like protein 1	CRNKL1	sp|Q9BZJ0|CRNL1_HUMAN Crooked neck-like protein 1 OS=Homo sapiens OX=9606 GN=CRNKL1 PE=1 SV=4	1	24	24	24	216	32.4	100.45	31.5472	28.1719	27.9421	28.176	27.7102	28.1543	28.1973	28.3316	27.6645	27.9139	27.5657	27.7879	27.6776	25.1664	25.0196	25.0042	25.4513	25.4306	25.4174	24.6624	24.4453	24.4457	24.8397	24.9125	24.7991	14	17	20	20	21	23	18	16	12	18	20	17	3614	Q9BZJ0
Q9UKM9	RNA-binding protein Raly	RALY	sp|Q9UKM9|RALY_HUMAN RNA-binding protein Raly OS=Homo sapiens OX=9606 GN=RALY PE=1 SV=1	1	13	13	13	216	52	32.463	33.8938	30.5065	30.1732	30.8932	30.0888	30.604	30.8176	30.295	29.7952	29.8713	29.8767	30.1587	30.0974	27.8871	27.6889	27.9258	28.0192	28.1428	28.3848	27.0793	26.8255	26.8778	27.2909	27.5696	27.441	14	17	20	19	23	19	16	15	16	19	19	19	4273	Q9UKM9
O00443	Phosphatidylinositol 4-phosphate 3-kinase C2 domain-containing subunit alpha	PIK3C2A	sp|O00443|P3C2A_HUMAN Phosphatidylinositol 4-phosphate 3-kinase C2 domain-containing subunit alpha OS=Homo sapiens OX=9606 GN=PIK3C2A PE=1 SV=2	1	34	34	34	215	26.3	190.68	30.8521	26.7509	27.0818	27.506	26.21	26.0107	25.8358	28.286	28.0726	27.8711	27.1167	27.078	27.1142	24.5983	24.6126	24.5553	24.3608	24.1707	24.2151	24.8024	24.863	24.8421	24.4668	24.3954	24.4669	16	20	19	8	13	14	24	25	25	18	18	15	141	O00443
O94906	Pre-mRNA-processing factor 6	PRPF6	sp|O94906|PRP6_HUMAN Pre-mRNA-processing factor 6 OS=Homo sapiens OX=9606 GN=PRPF6 PE=1 SV=1	1	33	33	33	215	41.6	106.92	31.3633	27.7672	27.419	27.9633	27.0618	27.5809	27.9113	28.3993	27.9981	28.0627	27.2616	27.6529	27.7466	24.9912	24.9974	24.8587	25.032	25.1215	25.1879	24.7045	24.6194	24.6426	24.6134	24.885	24.7274	20	20	21	15	20	18	19	18	18	15	14	17	513	O94906
Q15058	Kinesin-like protein KIF14	KIF14	sp|Q15058|KIF14_HUMAN Kinesin-like protein KIF14 OS=Homo sapiens OX=9606 GN=KIF14 PE=1 SV=1	1	49	49	49	215	37.6	186.49	31.1566	25.4075	25.3902	25.552	23.427	25.8004	23.4707	28.1817	27.6818	27.9154	28.8626	28.7565	28.7776	23.8822	23.7364	23.903	21.8515	23.3408	22.5877	25.1877	25.0165	25.1954	26.3559	26.3757	26.6455	10	4	8	1	3	2	24	22	20	42	39	40	2016	Q15058
Q7L4I2	Arginine/serine-rich coiled-coil protein 2	RSRC2	sp|Q7L4I2|RSRC2_HUMAN Arginine/serine-rich coiled-coil protein 2 OS=Homo sapiens OX=9606 GN=RSRC2 PE=1 SV=1	1	8	8	8	215	22.4	50.559	34.1081	30.3509	30.6697	30.6115	30.3045	30.4613	30.6018	30.5913	30.4267	30.405	30.577	30.5947	30.6281	28.8509	29.1878	28.8342	29.6117	29.2	29.2996	28.1085	28.2211	28.0851	28.929	28.9935	29.0209	19	23	16	15	18	19	18	15	16	19	21	16	2538	Q7L4I2
Q14152	Eukaryotic translation initiation factor 3 subunit A	EIF3A	sp|Q14152|EIF3A_HUMAN Eukaryotic translation initiation factor 3 subunit A OS=Homo sapiens OX=9606 GN=EIF3A PE=1 SV=1	1	39	39	39	214	31.3	166.57	31.6314	27.4649	26.9879	27.4319	27.03	27.38	27.5683	28.6896	28.3617	28.6108	28.625	28.3157	28.5031	25.5233	25.4765	25.4399	25.798	25.6754	25.7714	25.7923	25.7561	25.9189	26.481	26.2837	26.4331	14	12	15	12	10	15	22	18	28	21	23	24	1909	Q14152
O14802	DNA-directed RNA polymerase III subunit RPC1	POLR3A	sp|O14802|RPC1_HUMAN DNA-directed RNA polymerase III subunit RPC1 OS=Homo sapiens OX=9606 GN=POLR3A PE=1 SV=2	1	44	44	44	213	44.2	155.64	31.3187	26.8942	26.5346	26.8179	26.3214	21.0391	26.4947	28.2036	28.2526	28.374	28.574	28.5611	28.5203	25.3153	24.9748	24.9679	21.7345	20.6628	22.003	26.8204	26.7991	26.9706	27.447	27.5364	26.684	7	7	9	0	0	0	30	27	27	38	33	35	195	O14802
P23528	Cofilin-1	CFL1	sp|P23528|COF1_HUMAN Cofilin-1 OS=Homo sapiens OX=9606 GN=CFL1 PE=1 SV=3	1	13	13	9	213	66.9	18.502	33.7067	30.0842	29.9829	30.2016	29.7421	30.1314	30.2233	30.2546	30.3237	30.1055	30.0177	30.113	30.1953	28.2183	28.276	28.1081	28.5877	28.5065	28.5279	27.6101	27.7783	27.6707	28.1709	28.2348	28.2657	18	15	21	16	20	14	20	15	17	21	17	19	950	P23528
Q06830	Peroxiredoxin-1	PRDX1	sp|Q06830|PRDX1_HUMAN Peroxiredoxin-1 OS=Homo sapiens OX=9606 GN=PRDX1 PE=1 SV=1	1	14	14	10	213	60.8	22.11	33.8527	29.8922	29.9406	30.3227	29.8563	29.8926	30.2238	30.8194	30.4835	30.5647	30.2904	30.2265	30.3473	28.2406	28.3597	28.1289	28.6832	28.4327	28.6081	28.2904	28.1416	28.0975	28.5412	28.4779	28.6104	16	19	16	19	19	21	20	12	17	16	18	20	1718	Q06830
Q9C0C2	182 kDa tankyrase-1-binding protein	TNKS1BP1	sp|Q9C0C2|TB182_HUMAN 182 kDa tankyrase-1-binding protein OS=Homo sapiens OX=9606 GN=TNKS1BP1 PE=1 SV=4	1	37	37	37	213	34.3	181.79	30.7226	27.2837	27.4119	27.6859	27.5213	28.17	28.2578	24.8033	24.7198	25.5858	26.7718	25.9656	26.7248	24.5637	24.8409	24.5308	25.3659	25.5184	25.4963	21.8336	22.2505	22.6145	23.9614	24.0374	24.0495	21	24	23	23	33	32	3	3	4	20	14	13	3627	Q9C0C2
P55265	Double-stranded RNA-specific adenosine deaminase	ADAR	sp|P55265|DSRAD_HUMAN Double-stranded RNA-specific adenosine deaminase OS=Homo sapiens OX=9606 GN=ADAR PE=1 SV=4	1	25	25	25	212	23.6	136.06	30.9359	26.952	26.702	26.9784	26.2446	26.4237	26.5816	28.2816	27.5975	27.7794	27.7748	27.4383	27.8483	24.1016	24.1334	23.9321	24.1728	23.9118	23.9425	24.3514	24.2557	24.3508	24.6063	24.4037	24.5758	13	15	16	11	18	12	20	19	18	26	18	26	1411	P55265
Q13263	Transcription intermediary factor 1-beta	TRIM28	sp|Q13263|TIF1B_HUMAN Transcription intermediary factor 1-beta OS=Homo sapiens OX=9606 GN=TRIM28 PE=1 SV=5	1	21	21	21	211	30.8	88.549	32.102	27.2551	27.1113	27.599	27.1039	27.0207	27.1921	29.6358	29.2995	29.4834	28.7954	28.7858	28.8775	24.5723	24.6992	24.4844	24.9357	24.6388	24.7301	25.8364	25.7489	25.8953	25.7873	25.7553	25.8645	11	10	16	10	11	11	23	22	25	24	23	25	1822	Q13263
Q9Y266	Nuclear migration protein nudC	NUDC	sp|Q9Y266|NUDC_HUMAN Nuclear migration protein nudC OS=Homo sapiens OX=9606 GN=NUDC PE=1 SV=1	1	20	20	20	211	60.4	38.242	32.5714	29.4133	29.1721	29.3345	28.394	28.6459	28.6191	29.597	29.5149	29.5943	28.0255	27.7309	28.2294	26.5856	26.6096	26.3491	26.4069	26.2414	26.1559	26.0555	26.143	26.1486	25.3273	25.2353	25.5409	17	19	25	20	15	18	17	18	16	15	15	16	4385	Q9Y266
P60228	Eukaryotic translation initiation factor 3 subunit E	EIF3E	sp|P60228|EIF3E_HUMAN Eukaryotic translation initiation factor 3 subunit E OS=Homo sapiens OX=9606 GN=EIF3E PE=1 SV=1	1	22	22	22	210	59.6	52.22	32.3967	28.5195	28.4843	29.0756	25.1812	24.8346	25.0489	30.2921	30.347	30.2724	26.3989	26.2607	26.2423	26.5627	26.5266	26.496	23.8816	22.9768	23.1669	27.2915	27.3789	27.4722	24.2228	24.0402	24.2428	21	20	31	4	2	3	36	35	35	10	6	7	1450	P60228
Q96N67;Q8NF50	Dedicator of cytokinesis protein 7	DOCK7	sp|Q96N67|DOCK7_HUMAN Dedicator of cytokinesis protein 7 OS=Homo sapiens OX=9606 GN=DOCK7 PE=1 SV=4	2	36	36	35	210	23.3	242.56	30.9086	27.6766	27.4869	27.9117	27.4246	27.6414	27.4552	26.9498	27.0208	27.3309	26.9724	26.7166	26.7191	25.4875	25.5072	25.5102	25.7806	25.6514	25.6463	24.5977	24.7549	24.6315	24.9637	24.887	24.8478	21	17	27	23	24	20	11	15	14	14	11	13	3317	Q96N67
Q9H7N4	Splicing factor, arginine/serine-rich 19	SCAF1	sp|Q9H7N4|SFR19_HUMAN Splicing factor, arginine/serine-rich 19 OS=Homo sapiens OX=9606 GN=SCAF1 PE=1 SV=3	1	19	18	18	210	19.7	139.27	32.1669	28.8058	28.6942	28.8696	28.4418	28.5401	28.7432	28.6139	28.3928	28.0933	28.4346	28.5216	28.665	26.3811	26.4218	26.1542	26.6958	26.4344	26.5653	25.3883	25.5414	25.3998	25.9703	26.0645	26.1214	19	15	18	17	17	18	16	16	15	17	22	20	3765	Q9H7N4
Q9H9B1	Histone-lysine N-methyltransferase EHMT1	EHMT1	sp|Q9H9B1|EHMT1_HUMAN Histone-lysine N-methyltransferase EHMT1 OS=Homo sapiens OX=9606 GN=EHMT1 PE=1 SV=4	1	32	32	31	210	38.7	141.46	31.4614	26.5271	26.968	26.6277	26.8938	26.7752	26.7708	28.4211	28.0317	28.3061	28.7655	28.6325	28.69	24.6593	24.8716	24.4658	25.1875	24.9671	24.9564	25.3029	25.1682	25.2465	26.2459	26.1658	26.3194	11	15	12	15	11	14	19	15	15	28	30	25	3795	Q9H9B1
O43395	U4/U6 small nuclear ribonucleoprotein Prp3	PRPF3	sp|O43395|PRPF3_HUMAN U4/U6 small nuclear ribonucleoprotein Prp3 OS=Homo sapiens OX=9606 GN=PRPF3 PE=1 SV=2	1	22	22	22	209	44.8	77.528	32.1499	28.0515	28.0879	28.2325	27.8239	28.3839	28.431	28.7532	28.0842	28.578	29.0141	29.1366	29.3119	25.7645	25.816	25.54	26.3198	26.2293	26.2753	25.5588	25.5398	25.6723	26.6991	26.6873	26.7893	15	20	13	14	17	19	18	15	16	16	24	22	295	O43395
Q8TAQ2	SWI/SNF complex subunit SMARCC2	SMARCC2	sp|Q8TAQ2|SMRC2_HUMAN SWI/SNF complex subunit SMARCC2 OS=Homo sapiens OX=9606 GN=SMARCC2 PE=1 SV=1	1	31	31	25	208	35.4	132.88	31.4487	26.9528	26.7645	27.0745	27.0908	27.1837	27.6155	28.2609	28.0364	27.9087	28.675	28.4425	28.5838	24.1379	24.1314	24.0282	24.8176	24.4525	24.6013	24.3759	24.3531	24.2184	25.3439	25.156	25.2727	13	11	12	10	15	19	18	18	16	26	25	25	2901	Q8TAQ2
O60508	Pre-mRNA-processing factor 17	CDC40	sp|O60508|PRP17_HUMAN Pre-mRNA-processing factor 17 OS=Homo sapiens OX=9606 GN=CDC40 PE=1 SV=1	1	24	24	24	207	47.3	65.521	31.8213	28.4374	28.2574	28.5783	28.0292	28.2693	28.362	28.4109	27.8991	28.1017	28.1054	28.1396	28.0982	25.9558	25.9265	25.9404	26.2192	26.1328	26.2518	25.3604	25.138	25.2421	25.6716	25.8553	25.6023	23	19	21	13	19	15	19	11	16	16	18	17	361	O60508
P43243	Matrin-3	MATR3	sp|P43243|MATR3_HUMAN Matrin-3 OS=Homo sapiens OX=9606 GN=MATR3 PE=1 SV=2	1	30	30	30	207	43.3	94.622	31.4909	27.9455	28.0523	28.0559	26.8932	26.6988	26.7054	28.8163	28.5667	28.8508	26.9763	27.0293	27.8118	26.1857	26.2361	26.1856	25.6093	25.4424	25.4039	26.2244	26.2886	26.3015	25.2889	25.3533	25.4149	24	22	22	8	8	13	20	19	28	13	11	19	1184	P43243
Q15459	Splicing factor 3A subunit 1	SF3A1	sp|Q15459|SF3A1_HUMAN Splicing factor 3A subunit 1 OS=Homo sapiens OX=9606 GN=SF3A1 PE=1 SV=1	1	27	27	27	207	42.5	88.885	31.7437	28.2104	28.0691	28.2584	27.9839	28.1875	28.4338	28.2943	27.8879	27.985	27.8913	28.2649	28.3154	25.7152	25.7481	25.5286	26.2092	26.0455	26.0514	25.1479	24.8471	24.9325	25.5007	25.5488	25.6494	17	16	18	20	22	19	14	15	17	15	15	19	2059	Q15459
Q9Y2X9	Zinc finger protein 281	ZNF281	sp|Q9Y2X9|ZN281_HUMAN Zinc finger protein 281 OS=Homo sapiens OX=9606 GN=ZNF281 PE=1 SV=1	1	22	22	22	207	42.1	96.914	31.7384	27.2498	27.2375	27.7062	27.3617	27.7524	27.8413	28.7218	28.4427	28.6294	28.6063	28.3568	28.6849	24.8779	24.9675	24.8977	25.5403	25.4762	25.4936	25.2786	25.2513	25.32	25.8146	25.8056	25.9641	14	15	18	12	14	18	17	18	20	20	21	20	4422	Q9Y2X9
Q9P2E9	Ribosome-binding protein 1	RRBP1	sp|Q9P2E9|RRBP1_HUMAN Ribosome-binding protein 1 OS=Homo sapiens OX=9606 GN=RRBP1 PE=1 SV=5	1	33	33	32	205	29.4	152.45	30.694	27.4019	27.7414	27.5342	27.2125	27.3889	27.6676	26.6283	26.2393	26.2963	26.9255	26.6857	26.5124	24.5249	24.6484	24.2038	24.6705	24.5088	24.6139	23.4126	23.554	23.3723	23.938	23.923	23.8977	21	23	19	21	21	29	10	12	10	15	12	12	4125	Q9P2E9
P62191	26S proteasome regulatory subunit 4	PSMC1	sp|P62191|PRS4_HUMAN 26S proteasome regulatory subunit 4 OS=Homo sapiens OX=9606 GN=PSMC1 PE=1 SV=1	1	26	26	26	204	68.2	49.184	32.6766	28.7395	28.7642	28.8409	27.0681	27.2718	27.743	30.5451	30.2666	30.3737	27.7396	27.889	27.7797	26.4774	26.6885	26.5098	25.5305	25.5705	25.5357	27.4807	27.3849	27.4918	25.4012	25.46	25.5565	19	17	17	11	10	10	26	29	23	16	14	12	1507	P62191
Q14151	Scaffold attachment factor B2	SAFB2	sp|Q14151|SAFB2_HUMAN Scaffold attachment factor B2 OS=Homo sapiens OX=9606 GN=SAFB2 PE=1 SV=1	1	38	23	23	204	41.4	107.47	32.1763	28.5531	28.5394	28.8128	28.4428	28.6709	29.0132	28.3033	28.1601	28.0014	28.722	28.6687	28.8803	26.3371	26.2219	26.1886	26.8347	26.5378	26.7577	25.4636	25.3414	25.2284	26.24	26.2834	26.3359	16	18	20	21	19	20	15	11	10	20	17	17	1908	Q14151
Q14247	Src substrate cortactin	CTTN	sp|Q14247|SRC8_HUMAN Src substrate cortactin OS=Homo sapiens OX=9606 GN=CTTN PE=1 SV=2	1	23	23	23	204	49.3	61.585	32.5755	29.4039	29.1321	29.3596	29.2292	29.364	29.5252	28.3713	28.4124	28.1823	28.5113	28.6074	28.9517	26.7812	26.7634	26.5886	27.3201	27.1226	27.1852	25.1892	25.2859	25.1483	26.1059	26.0717	26.2527	19	20	20	21	23	21	15	13	8	16	16	12	1929	Q14247
Q15021;REV__Q02790	Condensin complex subunit 1	NCAPD2	sp|Q15021|CND1_HUMAN Condensin complex subunit 1 OS=Homo sapiens OX=9606 GN=NCAPD2 PE=1 SV=3	2	43	43	43	204	38	157.18	31.78	28.1073	27.6445	28.2155	22.5053	22.5956	23.0953	29.8992	29.6908	29.8455	23.5806	22.3287	22.3291	24.8318	24.5644	25.0847	16.7252	16.8405	18.2574	26.5746	26.5693	26.0865	18.6221	18.7247	17.2987	27	23	31	0	1	0	37	36	46	1	1	1	2001	Q15021
Q9BRR8	G patch domain-containing protein 1	GPATCH1	sp|Q9BRR8|GPTC1_HUMAN G patch domain-containing protein 1 OS=Homo sapiens OX=9606 GN=GPATCH1 PE=1 SV=1	1	24	24	24	204	40.5	103.34	31.4248	27.3917	27.4471	27.3914	27.565	27.7971	28.0986	27.5461	27.6422	27.4648	28.2938	28.5254	28.2641	24.8762	24.8455	24.805	25.5507	25.3269	25.4482	24.3513	24.4759	24.3553	25.4893	25.5766	25.3678	15	14	12	16	20	23	12	16	14	22	23	17	3487	Q9BRR8
Q9UHR5	SAP30-binding protein	SAP30BP	sp|Q9UHR5|S30BP_HUMAN SAP30-binding protein OS=Homo sapiens OX=9606 GN=SAP30BP PE=1 SV=1	1	14	14	14	204	69.2	33.87	33.3552	29.7804	29.7764	29.7448	29.2331	29.7818	29.8921	30.0989	29.8737	29.7423	29.8237	29.7219	29.6268	27.7887	27.906	27.4624	27.9911	28.1302	28.0269	27.2709	27.2746	27.0892	27.8041	27.7075	27.5914	20	21	19	15	20	21	12	18	12	15	14	17	4211	Q9UHR5
P52907	F-actin-capping protein subunit alpha-1	CAPZA1	sp|P52907|CAZA1_HUMAN F-actin-capping protein subunit alpha-1 OS=Homo sapiens OX=9606 GN=CAPZA1 PE=1 SV=3	1	11	11	9	203	63.3	32.922	33.7128	30.3017	30.2412	30.143	27.2549	28.0315	27.9522	31.5498	31.2843	31.2142	28.786	28.8644	28.592	28.2928	28.3506	27.9109	26.2194	26.52	26.3109	28.7327	28.5992	28.5172	26.9149	26.9063	26.6927	20	21	18	9	8	14	29	24	21	14	13	12	1366	P52907
Q9NV06	DDB1- and CUL4-associated factor 13	DCAF13	sp|Q9NV06|DCA13_HUMAN DDB1- and CUL4-associated factor 13 OS=Homo sapiens OX=9606 GN=DCAF13 PE=1 SV=2	1	21	21	21	203	48.8	51.402	32.056	27.6338	27.5584	27.882	25.5578	25.3291	25.5497	29.7369	29.597	29.7351	28.4067	28.3335	28.489	24.75	24.9085	24.8887	24.0582	23.6515	23.7618	25.995	26.0974	26.1914	25.695	25.5647	25.7574	16	14	18	5	6	5	29	25	28	18	22	17	3961	Q9NV06
O43290	U4/U6.U5 tri-snRNP-associated protein 1	SART1	sp|O43290|SNUT1_HUMAN U4/U6.U5 tri-snRNP-associated protein 1 OS=Homo sapiens OX=9606 GN=SART1 PE=1 SV=1	1	22	22	22	202	35.9	90.254	31.2366	27.392	27.5818	27.612	27.2865	27.736	27.8961	27.682	27.211	27.656	27.7553	27.9573	27.8486	24.6734	24.7951	24.5226	25.0559	25.0401	25.1537	24.1618	24.1354	24.1602	24.7145	24.8244	24.9103	16	15	16	20	20	18	15	12	15	17	21	17	285	O43290
O43303	Centriolar coiled-coil protein of 110 kDa	CCP110	sp|O43303|CP110_HUMAN Centriolar coiled-coil protein of 110 kDa OS=Homo sapiens OX=9606 GN=CCP110 PE=1 SV=3	1	30	30	30	202	43.6	113.42	30.9172	26.996	26.835	27.1982	26.5702	26.5841	26.9553	28.0554	27.4143	27.8812	27.2711	27.5096	27.7881	24.1571	24.2516	24.0553	24.3962	24.2179	24.2819	24.2513	24.2941	24.346	24.3917	24.5449	24.4621	16	12	16	16	16	15	19	16	16	16	23	21	288	O43303
P06748	Nucleophosmin	NPM1	sp|P06748|NPM_HUMAN Nucleophosmin OS=Homo sapiens OX=9606 GN=NPM1 PE=1 SV=2	1	12	12	12	202	65	32.575	32.8519	29.069	29.0343	29.5823	27.6113	28.1187	28.1668	30.4715	30.1344	30.3917	28.4128	27.9884	28.3309	27.8588	27.6751	27.7293	26.8696	26.7797	26.8096	28.099	28.0507	27.9155	26.8416	26.6713	26.6443	14	20	19	8	11	13	25	29	25	13	15	10	692	P06748
Q92576	PHD finger protein 3	PHF3	sp|Q92576|PHF3_HUMAN PHD finger protein 3 OS=Homo sapiens OX=9606 GN=PHF3 PE=1 SV=3	1	42	42	42	202	29.3	229.48	30.223	26.0271	25.9848	25.9189	25.7892	25.2358	26.4366	26.7062	25.8974	26.4859	27.6765	27.3388	27.6894	23.5718	23.423	23.3844	23.9476	23.5748	23.7163	23.2664	23.2416	23.3437	24.3233	24.1997	24.3453	13	10	13	11	15	18	11	9	12	32	27	31	3050	Q92576
Q99613;B5ME19	Eukaryotic translation initiation factor 3 subunit C;Eukaryotic translation initiation factor 3 subunit C-like protein	EIF3C;EIF3CL	sp|Q99613|EIF3C_HUMAN Eukaryotic translation initiation factor 3 subunit C OS=Homo sapiens OX=9606 GN=EIF3C PE=1 SV=1;sp|B5ME19|EIFCL_HUMAN Eukaryotic translation initiation factor 3 subunit C-like protein OS=Homo sapiens OX=9606 GN=EIF3CL PE=1 SV=1	2	23	23	23	202	29.6	105.34	31.3733	27.982	27.7035	27.9515	26.7909	27.22	27.5236	28.089	27.7771	27.8547	28.0572	27.9706	28.0222	25.3354	25.3453	25.2779	25.3272	25.105	25.2	24.8804	24.9061	24.8839	25.5731	25.595	25.6962	18	20	19	13	14	19	13	16	13	22	20	15	3417	Q99613;B5ME19
O43242	26S proteasome non-ATPase regulatory subunit 3	PSMD3	sp|O43242|PSMD3_HUMAN 26S proteasome non-ATPase regulatory subunit 3 OS=Homo sapiens OX=9606 GN=PSMD3 PE=1 SV=2	1	28	28	28	201	57.7	60.977	31.0408	27.261	27.5704	27.5072	26.7125	26.9458	27.2629	27.8069	27.9446	27.8271	27.4466	27.5216	27.1701	25.1174	25.1494	25.1578	25.4081	25.3577	25.3681	24.6095	24.8695	24.7429	25.3	24.979	25.2035	15	15	16	14	19	18	13	21	17	18	17	18	280	O43242
Q9H2Y7	Zinc finger protein 106	ZNF106	sp|Q9H2Y7|ZN106_HUMAN Zinc finger protein 106 OS=Homo sapiens OX=9606 GN=ZNF106 PE=1 SV=1	1	46	46	45	201	34.9	208.88	30.8108	24.6714	23.4578	25.243	24.4008	21.8154	25.5833	27.9113	27.4406	28.061	28.2444	28.1758	28.5525	22.4845	21.572	22.5206	22.4464	20.4427	22.6272	24.2706	24.0822	24.4455	25.3104	25.25	25.4013	3	3	3	2	3	4	23	21	27	37	36	39	3705	Q9H2Y7
P26599	Polypyrimidine tract-binding protein 1	PTBP1	sp|P26599|PTBP1_HUMAN Polypyrimidine tract-binding protein 1 OS=Homo sapiens OX=9606 GN=PTBP1 PE=1 SV=1	1	17	17	15	200	55.4	57.221	32.3128	28.4578	28.2769	28.8911	28.0326	28.7932	28.7912	29.0985	28.869	28.8879	28.6413	29.0205	28.624	26.0644	25.8905	26.0226	26.2817	26.4348	26.4747	25.744	25.7436	25.7014	26.291	26.3682	25.9926	12	14	22	16	22	17	15	17	13	14	19	19	984	P26599
Q9NY12	H/ACA ribonucleoprotein complex subunit 1	GAR1	sp|Q9NY12|GAR1_HUMAN H/ACA ribonucleoprotein complex subunit 1 OS=Homo sapiens OX=9606 GN=GAR1 PE=1 SV=1	1	12	12	12	200	38.7	22.348	35.0051	31.4438	31.5101	31.478	31.3073	31.4635	31.6788	31.5555	31.3342	31.3731	31.4594	31.4816	30.7922	30.4202	30.5351	30.1809	30.9195	30.7028	30.8895	29.7267	29.7158	29.6382	30.4451	30.3907	30.3273	18	14	15	17	19	18	16	19	19	16	14	15	4042	Q9NY12
Q5VYS8	Terminal uridylyltransferase 7	TUT7	sp|Q5VYS8|TUT7_HUMAN Terminal uridylyltransferase 7 OS=Homo sapiens OX=9606 GN=TUT7 PE=1 SV=1	1	44	44	42	199	35.5	171.23	31.3948	24.667	23.1468	24.6242	24.341	24.0221	24.7812	28.4265	27.9364	27.9098	29.1643	29.0655	29.3009	21.2669	20.035	21.4621	22.1569	21.442	22.1996	24.2838	24.6819	24.1171	25.8704	25.6955	25.7769	4	3	3	5	4	5	22	19	22	41	34	37	2333	Q5VYS8
Q8TAD8	Smad nuclear-interacting protein 1	SNIP1	sp|Q8TAD8|SNIP1_HUMAN Smad nuclear-interacting protein 1 OS=Homo sapiens OX=9606 GN=SNIP1 PE=1 SV=1	1	16	16	16	199	48.2	45.777	31.8335	28.189	27.7117	28.3155	27.7279	28.2483	28.3291	28.2366	28.3253	28.2192	28.5678	28.4485	28.4204	26.0307	26.0721	26.2033	26.4235	26.6078	26.4775	25.5802	25.6669	25.6295	26.5226	26.4657	26.3617	17	13	17	22	17	16	15	13	13	22	17	17	2895	Q8TAD8
Q96F86	Enhancer of mRNA-decapping protein 3	EDC3	sp|Q96F86|EDC3_HUMAN Enhancer of mRNA-decapping protein 3 OS=Homo sapiens OX=9606 GN=EDC3 PE=1 SV=1	1	18	18	18	198	56.3	56.077	31.9882	27.6606	27.4763	27.7411	27.5078	27.6837	27.7259	28.8405	28.717	28.6871	29.0638	28.9834	29.0673	25.0527	25.1179	25.0312	25.6025	25.4501	25.4764	25.3323	25.4578	25.3649	26.4108	26.3508	26.4381	12	12	16	14	17	13	20	16	19	20	19	20	3210	Q96F86
Q9UKN8	General transcription factor 3C polypeptide 4	GTF3C4	sp|Q9UKN8|TF3C4_HUMAN General transcription factor 3C polypeptide 4 OS=Homo sapiens OX=9606 GN=GTF3C4 PE=1 SV=2	1	23	23	23	198	43.4	91.981	31.5778	27.6444	27.1421	27.6449	25.981	25.8097	26.5309	29.0709	28.8294	29.0008	28.0029	27.9699	28.187	25.1181	25.0745	25.0309	24.6069	24.4859	24.6298	25.5605	25.588	25.6013	25.4984	25.5393	25.5685	16	13	16	9	8	12	23	22	25	18	15	21	4275	Q9UKN8
Q9ULM3	YEATS domain-containing protein 2	YEATS2	sp|Q9ULM3|YETS2_HUMAN YEATS domain-containing protein 2 OS=Homo sapiens OX=9606 GN=YEATS2 PE=1 SV=2	1	37	37	37	198	37.5	150.78	30.9058	24.6985	25.5676	26.1919	24.182	24.5396	25.2891	28.7978	28.5935	28.697	27.2717	26.8138	27.4765	22.7473	23.7544	23.6332	23.0021	22.7902	23.3414	24.9972	25.0924	25.214	24.4478	24.1341	24.6225	7	8	8	5	4	6	31	29	33	19	21	27	4304	Q9ULM3
Q6P1X5	Transcription initiation factor TFIID subunit 2	TAF2	sp|Q6P1X5|TAF2_HUMAN Transcription initiation factor TFIID subunit 2 OS=Homo sapiens OX=9606 GN=TAF2 PE=1 SV=3	1	28	28	28	197	29.9	136.97	31.2416	27.4427	27.5067	27.8596	26.8217	27.3789	27.258	28.0507	28.0036	27.9279	27.8272	27.6688	27.6777	25.235	25.3286	25.2944	25.4549	25.3394	25.2304	25.0017	25.162	25.0618	25.429	25.2814	25.4185	12	14	20	13	18	16	14	16	14	20	20	20	2424	Q6P1X5
P62753	40S ribosomal protein S6	RPS6	sp|P62753|RS6_HUMAN 40S ribosomal protein S6 OS=Homo sapiens OX=9606 GN=RPS6 PE=1 SV=1	1	12	12	12	196	37.8	28.68	34.1484	30.4443	30.1908	30.5593	30.3598	30.4094	30.6575	30.8346	30.6198	30.5454	30.6772	30.5602	30.7789	28.7032	28.6641	28.559	29.1717	28.9303	29.0909	28.4344	28.3986	28.3671	29.0036	28.9036	29.008	18	14	16	15	15	19	17	17	18	16	16	15	1533	P62753
O75369	Filamin-B	FLNB	sp|O75369|FLNB_HUMAN Filamin-B OS=Homo sapiens OX=9606 GN=FLNB PE=1 SV=2	1	46	34	33	195	22.9	278.16	30.2929	26.5143	26.7352	26.8636	26.6967	27.1473	27.1419	26.5235	26.1371	26.4235	26.5333	26.4504	26.9668	24.0974	24.1317	24.0198	24.4588	24.4357	24.324	23.4148	23.2392	23.3675	23.7181	23.8573	23.8213	17	15	14	27	22	26	11	8	5	12	18	20	421	O75369
Q01082	Spectrin beta chain, non-erythrocytic 1	SPTBN1	sp|Q01082|SPTB2_HUMAN Spectrin beta chain, non-erythrocytic 1 OS=Homo sapiens OX=9606 GN=SPTBN1 PE=1 SV=2	1	44	44	40	195	26.2	274.61	30.3624	27.0559	26.6811	27.2817	26.4123	26.7993	27.1641	27.3495	27.1904	26.9853	25.1643	25.7296	25.9162	24.3581	24.3901	24.3306	24.3506	24.421	24.4822	24.253	24.0763	23.9156	23.3981	23.752	23.4904	22	18	23	24	19	24	15	10	14	7	12	7	1646	Q01082
P17980	26S proteasome regulatory subunit 6A	PSMC3	sp|P17980|PRS6A_HUMAN 26S proteasome regulatory subunit 6A OS=Homo sapiens OX=9606 GN=PSMC3 PE=1 SV=3	1	22	22	22	194	61.5	49.203	31.9313	27.3759	27.3514	28.24	24.2542	23.7886	24.7873	30.0664	30.0338	29.8917	25.4704	25.5602	25.6815	25.9628	26.1269	26.1756	24.5645	24.4479	24.6564	27.5967	27.5423	27.511	24.7594	24.8942	24.8324	16	20	16	1	4	7	36	37	34	9	6	8	875	P17980
P27635;Q96L21	60S ribosomal protein L10	RPL10	sp|P27635|RL10_HUMAN 60S ribosomal protein L10 OS=Homo sapiens OX=9606 GN=RPL10 PE=1 SV=4	2	9	9	9	194	47.2	24.604	33.2882	29.6609	29.5662	29.872	28.8656	29.437	29.5603	30.2026	29.9592	30.0366	29.7079	29.5225	29.6213	28.2221	28.1884	28.089	28.2043	28.3294	28.2763	27.9874	27.9792	28.0335	28.1748	28.0743	28.1214	17	18	16	11	13	21	16	16	16	18	17	15	994	P27635
CON__sp|P02769|ALBU_BOVIN	Serum albumin	ALB	sp|P02769|ALBU_BOVIN Serum albumin OS=Bos taurus GN=ALB PE=1 SV=4	1	26	22	22	193	45.6	69.293	31.7678	28.3383	28.034	28.3331	27.843	28.2172	28.1049	28.069	28.2642	28.1691	28.3574	28.057	28.3139	NA	NA	NA	NA	NA	NA	NA	NA	NA	NA	NA	NA	14	11	19	16	19	16	14	14	14	19	16	21	65	CON__sp|P02769|ALBU_BOVIN
Q07065;Q96K21	Cytoskeleton-associated protein 4	CKAP4	sp|Q07065|CKAP4_HUMAN Cytoskeleton-associated protein 4 OS=Homo sapiens OX=9606 GN=CKAP4 PE=1 SV=2	2	24	24	24	193	46.5	66.022	31.145	27.4007	27.4629	27.459	27.5059	27.455	27.7267	27.3652	26.7148	27.1712	27.9774	28.0029	27.9745	24.8152	24.8631	24.5188	25.4416	25.2155	25.2465	24.2819	24.2221	24.219	25.1882	25.181	25.2813	19	17	10	19	17	19	10	11	11	21	21	18	1721	Q07065
Q9UKF6	Cleavage and polyadenylation specificity factor subunit 3	CPSF3	sp|Q9UKF6|CPSF3_HUMAN Cleavage and polyadenylation specificity factor subunit 3 OS=Homo sapiens OX=9606 GN=CPSF3 PE=1 SV=1	1	25	25	25	193	50.7	77.485	31.2582	27.3239	27.476	27.648	26.8322	27.2629	27.2404	28.3719	27.8053	28.0847	27.7159	27.7788	27.8792	24.7957	25.0597	24.6234	25.2008	24.8335	24.9346	24.7401	24.606	24.6244	25.0306	25.1112	25.1734	15	11	19	13	15	16	19	17	14	20	14	20	4266	Q9UKF6
Q13547	Histone deacetylase 1	HDAC1	sp|Q13547|HDAC1_HUMAN Histone deacetylase 1 OS=Homo sapiens OX=9606 GN=HDAC1 PE=1 SV=1	1	18	18	13	192	45.2	55.102	32.4153	28.4277	28.4486	28.6006	27.9269	28.1693	28.231	29.5521	29.364	29.357	28.8491	28.7199	29.23	26.3567	26.5039	26.3435	26.5188	26.4287	26.4208	26.7119	26.7112	26.6223	26.7054	26.6751	26.8306	14	14	17	10	16	13	20	19	18	18	14	19	1857	Q13547
Q5SRE5	Nucleoporin NUP188	NUP188	sp|Q5SRE5|NU188_HUMAN Nucleoporin NUP188 OS=Homo sapiens OX=9606 GN=NUP188 PE=1 SV=1	1	39	39	39	192	29.1	196.04	31.407	27.6719	27.5197	28.225	25.0741	25.9167	26.2353	29.01	28.9833	29.2071	26.5894	26.4819	25.9317	24.9065	24.9082	25.4091	22.9852	23.2641	23.4979	25.5323	25.8876	26.061	23.7447	23.2792	22.8298	23	17	29	3	2	5	33	34	38	4	3	1	2265	Q5SRE5
O75717	WD repeat and HMG-box DNA-binding protein 1	WDHD1	sp|O75717|WDHD1_HUMAN WD repeat and HMG-box DNA-binding protein 1 OS=Homo sapiens OX=9606 GN=WDHD1 PE=1 SV=1	1	28	28	28	191	35.7	125.97	30.904	26.7307	26.8902	26.9732	26.7689	26.6748	27.3698	27.7515	27.4261	27.4365	27.7056	27.7158	27.71	24.4103	24.5557	24.309	24.7706	24.5114	24.7154	24.3307	24.3593	24.4342	24.963	24.9369	25.1013	13	10	15	13	14	24	13	17	14	20	20	18	469	O75717
P14868	Aspartate--tRNA ligase, cytoplasmic	DARS1	sp|P14868|SYDC_HUMAN Aspartate--tRNA ligase, cytoplasmic OS=Homo sapiens OX=9606 GN=DARS1 PE=1 SV=2	1	23	23	23	191	47.5	57.136	31.1275	27.2218	27.1417	27.6644	26.7221	27.2488	27.384	28.1309	27.6726	28.0328	27.5431	27.5177	27.6666	25.0502	25.1084	24.9412	25.2636	25.3144	25.2876	25.0213	24.8466	24.9786	25.1942	25.128	25.1855	17	14	14	14	18	20	12	12	18	19	17	16	825	P14868
P43686	26S proteasome regulatory subunit 6B	PSMC4	sp|P43686|PRS6B_HUMAN 26S proteasome regulatory subunit 6B OS=Homo sapiens OX=9606 GN=PSMC4 PE=1 SV=2	1	23	23	23	190	56.2	47.366	32.0688	28.0903	27.7699	28.2359	25.4326	25.4785	26.2656	30.1776	29.8334	29.9651	26.6132	26.2085	26.6013	25.0725	25.0323	25.1532	23.9257	23.8146	23.827	26.1723	26.1187	26.1651	23.8276	23.7243	23.8394	19	21	17	8	7	9	24	25	31	11	8	10	1192	P43686
P55884	Eukaryotic translation initiation factor 3 subunit B	EIF3B	sp|P55884|EIF3B_HUMAN Eukaryotic translation initiation factor 3 subunit B OS=Homo sapiens OX=9606 GN=EIF3B PE=1 SV=3	1	26	26	26	190	41	92.48	31.3729	27.1096	27.1839	27.4819	26.2177	26.5618	26.7864	28.4421	28.5998	28.706	28.1197	27.9241	27.8835	24.9876	25.0507	25.0053	24.9715	24.8094	24.8917	25.278	25.447	25.5573	25.5775	25.481	25.3981	10	11	15	9	13	12	20	20	23	22	20	15	1421	P55884
Q7L2E3	ATP-dependent RNA helicase DHX30	DHX30	sp|Q7L2E3|DHX30_HUMAN ATP-dependent RNA helicase DHX30 OS=Homo sapiens OX=9606 GN=DHX30 PE=1 SV=1	1	29	29	29	190	30.7	133.94	30.7941	27.0424	26.9083	27.4023	26.6913	27.2158	27.1571	27.5491	27.5203	27.6211	27.0688	27.1683	26.8317	24.2251	24.1028	24.1188	24.4983	24.4188	24.4396	23.9787	23.8014	23.9206	24.0931	24.2631	24.0918	15	16	17	15	16	17	18	17	17	12	13	17	2533	Q7L2E3
P04792	Heat shock protein beta-1	HSPB1	sp|P04792|HSPB1_HUMAN Heat shock protein beta-1 OS=Homo sapiens OX=9606 GN=HSPB1 PE=1 SV=2	1	19	19	19	189	78	22.782	33.3598	29.9156	29.5395	30.0618	27.7462	27.9599	28.1318	30.9979	30.9063	30.9503	28.5243	28.3977	28.4146	27.8682	27.7955	27.9048	26.4612	26.2667	26.205	28.0782	28.4153	28.2716	26.4582	26.2769	26.357	18	18	19	6	9	10	24	29	28	11	10	7	653	P04792
Q13823	Nucleolar GTP-binding protein 2	GNL2	sp|Q13823|NOG2_HUMAN Nucleolar GTP-binding protein 2 OS=Homo sapiens OX=9606 GN=GNL2 PE=1 SV=1	1	23	23	23	189	36.7	83.654	30.8693	27.3438	26.9016	27.4057	26.6555	26.7816	27.1195	27.8385	27.7118	27.8194	27.0786	26.9598	27.1808	24.7803	24.9251	24.6952	25.2627	24.8715	24.9047	24.5974	24.5397	24.622	24.7311	24.6736	24.7265	18	15	15	13	16	17	15	17	17	20	11	15	1886	Q13823
P15170	Eukaryotic peptide chain release factor GTP-binding subunit ERF3A	GSPT1	sp|P15170|ERF3A_HUMAN Eukaryotic peptide chain release factor GTP-binding subunit ERF3A OS=Homo sapiens OX=9606 GN=GSPT1 PE=1 SV=1	1	23	23	12	188	59.3	55.755	32.0024	28.979	28.7435	29.1183	28.7915	29.1749	29.2378	26.7496	27.3313	26.9434	27.6678	27.745	27.4885	26.11	26.0478	26.0228	26.6026	26.4925	26.5732	23.9786	24.0451	23.9892	25.1907	25.0842	25.112	21	19	21	21	27	19	7	10	9	10	12	12	832	P15170
Q9ULW0	Targeting protein for Xklp2	TPX2	sp|Q9ULW0|TPX2_HUMAN Targeting protein for Xklp2 OS=Homo sapiens OX=9606 GN=TPX2 PE=1 SV=2	1	23	23	23	188	35.3	85.652	31.2284	27.9336	27.7498	28.057	27.2067	27.5081	27.5201	27.32	26.9567	27.2298	27.8204	27.7042	28.1857	24.826	24.9752	24.7996	24.9125	24.7545	24.9371	23.8427	23.8164	23.9433	24.8745	24.7508	25.0632	18	14	19	14	16	18	11	13	10	18	15	22	4311	Q9ULW0
Q00341	Vigilin	HDLBP	sp|Q00341|VIGLN_HUMAN Vigilin OS=Homo sapiens OX=9606 GN=HDLBP PE=1 SV=2	1	25	25	25	187	22.8	141.45	30.4163	26.7049	26.3222	26.9185	26.0096	26.1246	26.4087	27.2137	27.133	27.3252	26.6922	26.7941	27.4799	24.7078	24.5552	24.3382	24.5955	24.539	24.6099	24.3944	24.6309	24.529	24.8158	24.8389	24.979	16	14	18	14	11	15	14	13	17	14	21	20	1634	Q00341
Q14974	Importin subunit beta-1	KPNB1	sp|Q14974|IMB1_HUMAN Importin subunit beta-1 OS=Homo sapiens OX=9606 GN=KPNB1 PE=1 SV=2	1	25	25	25	187	37.4	97.169	31.157	27.3734	27.4852	27.938	26.9913	27.1731	27.4868	28.1037	28.0145	28.085	27.0918	27.1709	27.2913	25.4272	25.5256	25.5851	25.4448	25.3614	25.5671	25.3925	25.3226	25.4112	25.0814	24.9996	25.1534	13	14	17	16	19	20	17	17	15	13	11	15	1983	Q14974
Q9NXF1	Testis-expressed protein 10	TEX10	sp|Q9NXF1|TEX10_HUMAN Testis-expressed protein 10 OS=Homo sapiens OX=9606 GN=TEX10 PE=1 SV=2	1	31	31	31	187	42	105.67	31.7839	27.2424	26.9597	28.0689	22.4388	21.4691	22.9167	29.9625	29.8706	29.8922	24.6959	24.65	24.9481	24.245	24.2613	24.6634	20.769	18.9638	20.271	26.2883	26.4301	26.2251	22.3613	22.1125	22.2489	17	17	21	3	1	2	32	43	37	5	4	5	4029	Q9NXF1
Q86YP4	Transcriptional repressor p66-alpha	GATAD2A	sp|Q86YP4|P66A_HUMAN Transcriptional repressor p66-alpha OS=Homo sapiens OX=9606 GN=GATAD2A PE=1 SV=1	1	21	21	18	186	43.3	68.062	31.9749	27.7978	27.8036	28.1628	27.9241	27.5617	28.1829	28.573	28.4174	28.3262	28.7885	29.067	29.0985	26.077	26.2524	25.9982	26.572	26.1838	26.2326	26.1268	26.2104	26.1724	26.8877	26.9172	27.0295	12	17	14	14	18	14	14	15	14	16	19	19	2664	Q86YP4
Q9H0B6;Q9NSK0	Kinesin light chain 2	KLC2	sp|Q9H0B6|KLC2_HUMAN Kinesin light chain 2 OS=Homo sapiens OX=9606 GN=KLC2 PE=1 SV=1	2	35	35	27	186	69.1	68.934	31.4058	25.1001	24.6555	25.4132	25.0263	25.0103	25.3048	28.0701	28.1417	28.154	29.1247	29.1106	29.1284	23.0202	22.8569	22.9616	23.7041	23.353	23.3069	24.3795	24.6392	24.5267	26.094	26.2187	26.0259	6	6	4	5	9	8	20	19	15	30	36	28	3660	Q9H0B6
Q96DI7	U5 small nuclear ribonucleoprotein 40 kDa protein	SNRNP40	sp|Q96DI7|SNR40_HUMAN U5 small nuclear ribonucleoprotein 40 kDa protein OS=Homo sapiens OX=9606 GN=SNRNP40 PE=1 SV=1	1	16	16	16	185	72.3	39.31	33.0321	29.5334	29.3957	29.9629	28.9473	29.3577	29.6194	29.7942	29.3624	29.3886	29.1358	29.4177	29.1418	27.8195	27.7077	27.6781	28.037	27.9101	28.1187	27.2392	27.0693	27.1153	27.4518	27.6237	27.4948	18	17	16	13	18	20	14	16	15	9	17	12	3185	Q96DI7
Q96SI9	Spermatid perinuclear RNA-binding protein	STRBP	sp|Q96SI9|STRBP_HUMAN Spermatid perinuclear RNA-binding protein OS=Homo sapiens OX=9606 GN=STRBP PE=1 SV=1	1	31	24	24	185	50	73.652	31.7374	26.8141	26.565	26.9522	26.4621	26.6334	26.8606	28.4928	28.3649	28.4868	29.2516	29.0144	29.2391	25.0988	24.878	24.9904	25.4412	25.1445	25.2481	25.6786	25.6788	25.6653	26.9053	26.7379	26.9348	10	8	14	11	13	12	18	14	17	24	19	25	3379	Q96SI9
Q8TEQ6	Gem-associated protein 5	GEMIN5	sp|Q8TEQ6|GEMI5_HUMAN Gem-associated protein 5 OS=Homo sapiens OX=9606 GN=GEMIN5 PE=1 SV=3	1	30	30	30	184	25.7	168.59	30.5687	26.6566	26.4618	27.1219	26.0144	26.2072	26.7529	27.4908	27.384	27.2083	27.1928	27.1409	27.3388	24.414	24.4261	24.3763	24.5314	24.3573	24.5105	24.5762	24.6105	24.4648	24.7268	24.8966	24.7583	14	17	13	12	11	15	13	18	14	21	17	19	2945	Q8TEQ6
Q9Y4W2	Ribosomal biogenesis protein LAS1L	LAS1L	sp|Q9Y4W2|LAS1L_HUMAN Ribosomal biogenesis protein LAS1L OS=Homo sapiens OX=9606 GN=LAS1L PE=1 SV=2	1	33	33	33	184	54.8	83.064	32.2842	28.1418	28.0932	28.3163	24.0629	24.2437	24.6741	30.3848	30.243	30.4092	25.3884	25.3274	25.9447	26.3813	26.4869	26.3041	23.2494	23.2139	23.4035	27.642	27.8544	27.8398	24.1793	23.8116	24.3966	17	19	15	1	2	4	34	37	37	5	6	7	4490	Q9Y4W2
P19338	Nucleolin	NCL	sp|P19338|NUCL_HUMAN Nucleolin OS=Homo sapiens OX=9606 GN=NCL PE=1 SV=3	1	18	18	18	183	28.3	76.613	31.8133	28.191	28.2449	28.2531	28.1818	27.9874	28.2755	28.379	28.2187	28.116	28.2853	28.1182	28.4349	25.7802	25.966	25.5946	26.5061	26.0774	26.163	25.2333	25.272	25.3029	25.8193	25.8749	25.8403	17	18	13	17	15	17	15	12	13	17	12	17	893	P19338
P12236	ADP/ATP translocase 3	SLC25A6	sp|P12236|ADT3_HUMAN ADP/ATP translocase 3 OS=Homo sapiens OX=9606 GN=SLC25A6 PE=1 SV=4	1	16	16	5	182	51	32.866	33.4018	29.7264	29.6669	29.7231	29.0828	29.3015	29.8582	30.0794	29.8441	30.1829	30.0334	29.9358	30.003	28.3294	28.5184	28.447	28.6423	28.5433	28.8139	28.0718	28.175	28.1402	28.6521	28.6369	28.5839	15	16	17	12	16	16	13	19	17	15	12	14	789	P12236
Q86TB9	Protein PAT1 homolog 1	PATL1	sp|Q86TB9|PATL1_HUMAN Protein PAT1 homolog 1 OS=Homo sapiens OX=9606 GN=PATL1 PE=1 SV=2	1	26	26	26	182	46.5	86.849	32.0151	25.8643	25.8719	25.8497	25.2892	25.4815	26.3434	28.8763	28.7332	28.7517	29.7489	29.7507	29.5531	23.9769	24.1488	23.9524	24.2264	24.0474	24.196	25.6695	25.8306	25.7616	26.9475	26.9381	26.9854	5	7	10	5	6	11	16	24	18	28	28	24	2605	Q86TB9
Q9Y2F5	Little elongation complex subunit 1	ICE1	sp|Q9Y2F5|ICE1_HUMAN Little elongation complex subunit 1 OS=Homo sapiens OX=9606 GN=ICE1 PE=1 SV=5	1	36	36	36	181	23.1	247.89	30.3642	26.0385	25.0744	25.7846	24.7013	25.6263	25.8318	28.2288	27.5526	27.6869	26.847	26.7102	26.8772	23.4067	23.1563	23.267	23.3818	23.342	23.403	24.1631	23.891	24.1668	23.841	23.887	24.0069	12	11	4	8	5	9	21	26	26	23	19	17	4397	Q9Y2F5
O95433	Activator of 90 kDa heat shock protein ATPase homolog 1	AHSA1	sp|O95433|AHSA1_HUMAN Activator of 90 kDa heat shock protein ATPase homolog 1 OS=Homo sapiens OX=9606 GN=AHSA1 PE=1 SV=1	1	13	13	13	180	50.9	38.274	32.2444	28.6064	28.5872	28.7536	27.9328	28.3508	28.7211	28.7716	28.938	28.9054	28.7404	28.799	28.5443	26.2938	26.3524	26.1783	26.6873	26.4233	26.5431	25.8233	25.9687	25.868	26.5306	26.4099	26.3761	12	19	14	16	17	17	14	13	13	15	15	15	561	O95433
O95785	Protein Wiz	WIZ	sp|O95785|WIZ_HUMAN Protein Wiz OS=Homo sapiens OX=9606 GN=WIZ PE=1 SV=2	1	29	29	29	180	22.7	178.67	31.3774	24.6708	24.4189	25.1064	25.6305	25.5724	25.921	28.3388	28.0999	28.1771	29.0352	28.7819	29.1519	22.7942	22.3288	23.3158	23.9616	23.7441	23.9645	24.8522	24.9524	24.9561	26.1433	25.993	26.2634	3	3	5	8	6	10	19	20	20	31	24	31	590	O95785
P68032;P68133;P62736;P63267	Actin, alpha cardiac muscle 1;Actin, alpha skeletal muscle;Actin, aortic smooth muscle	ACTC1;ACTA1;p|P62736|ACTA_HUMAN	sp|P68032|ACTC_HUMAN Actin, alpha cardiac muscle 1 OS=Homo sapiens OX=9606 GN=ACTC1 PE=1 SV=1;sp|P68133|ACTS_HUMAN Actin, alpha skeletal muscle OS=Homo sapiens OX=9606 GN=ACTA1 PE=1 SV=1;sp|P62736|ACTA_HUMAN Actin, aortic smooth muscle OS=Homo sapiens OX=9	4	20	4	4	180	51.2	42.019	35.1028	31.9179	31.5466	31.4617	28.8401	29.9255	29.3169	32.9014	32.5779	32.3322	30.7576	30.5965	30.2722	31.9029	31.6488	31.158	29.4506	30.3952	29.5472	31.9996	31.945	31.4456	30.5434	30.5718	30.2079	20	20	14	7	12	9	18	20	23	18	10	9	1580	P68032;P68133;P62736;P63267
Q13310;P0CB38	Polyadenylate-binding protein 4	PABPC4	sp|Q13310|PABP4_HUMAN Polyadenylate-binding protein 4 OS=Homo sapiens OX=9606 GN=PABPC4 PE=1 SV=1	2	26	14	13	180	43	70.782	33.4193	29.7396	29.7764	30.038	29.467	29.8425	30.0239	30.0992	29.8566	29.6754	29.7828	30.004	29.5603	27.4203	27.3686	27.2603	27.6024	27.6174	27.6476	26.7062	26.7339	26.6295	27.4478	27.458	27.3457	14	15	14	16	16	19	13	11	10	16	18	18	1825	Q13310
O14980	Exportin-1	XPO1	sp|O14980|XPO1_HUMAN Exportin-1 OS=Homo sapiens OX=9606 GN=XPO1 PE=1 SV=1	1	25	25	25	179	32.1	123.38	30.7088	26.7144	26.8277	27.286	25.5591	26.4157	26.2424	28.1686	28.0817	27.8898	26.6832	26.449	26.7124	24.5213	24.403	24.7421	24.5339	24.224	24.2799	24.9665	24.8364	25.0719	24.3229	24.1824	24.3329	12	16	19	6	10	14	17	19	22	12	16	16	216	O14980
Q12873	Chromodomain-helicase-DNA-binding protein 3	CHD3	sp|Q12873|CHD3_HUMAN Chromodomain-helicase-DNA-binding protein 3 OS=Homo sapiens OX=9606 GN=CHD3 PE=1 SV=3	1	44	29	26	179	27.2	226.59	30.4843	26.4387	26.9355	26.6839	26.8787	26.6694	26.9076	27.1759	26.8032	26.6113	27.0504	27.2348	27.168	24.2043	24.2237	24.0438	24.6248	24.3892	24.2299	23.973	23.788	23.6547	24.4377	24.2787	24.4784	12	17	17	15	14	18	13	10	9	18	19	17	1770	Q12873
Q9UHB9	Signal recognition particle subunit SRP68	SRP68	sp|Q9UHB9|SRP68_HUMAN Signal recognition particle subunit SRP68 OS=Homo sapiens OX=9606 GN=SRP68 PE=1 SV=2	1	21	21	21	179	43.1	70.729	30.6594	26.9157	26.8978	27.3939	27.0739	27.0885	27.2073	26.8579	27.062	27.185	27.2393	26.8736	26.9901	24.4802	24.5778	24.4936	25.0652	24.6822	24.687	23.9043	24.0702	24.0399	24.5259	24.4588	24.354	13	14	18	15	23	16	9	13	12	16	14	16	4197	Q9UHB9
O15355	Protein phosphatase 1G	PPM1G	sp|O15355|PPM1G_HUMAN Protein phosphatase 1G OS=Homo sapiens OX=9606 GN=PPM1G PE=1 SV=1	1	16	16	16	178	45.4	59.271	32.8206	29.3926	29.1158	29.2224	26.9453	27.7654	27.576	30.5641	30.2519	30.1982	28.3509	28.3954	28.2619	28.6241	28.7703	28.4161	28.2507	28.3376	28.2695	29.121	29.1085	29.0876	28.307	28.3027	28.3557	18	13	16	12	13	12	18	17	19	14	13	13	257	O15355
P55072	Transitional endoplasmic reticulum ATPase	VCP	sp|P55072|TERA_HUMAN Transitional endoplasmic reticulum ATPase OS=Homo sapiens OX=9606 GN=VCP PE=1 SV=4	1	38	38	38	178	56.9	89.321	31.4467	27.7703	27.1494	27.543	22.2492	22.7222	24.3643	29.755	29.3056	29.4218	23.0545	22.7437	23.8788	25.0594	24.8924	24.5206	20.6284	20.7238	21.3606	26.1411	26.1338	26.0978	20.7131	20.4416	20.4568	18	18	20	1	2	4	40	37	30	2	2	4	1402	P55072
Q68CP9	AT-rich interactive domain-containing protein 2	ARID2	sp|Q68CP9|ARID2_HUMAN AT-rich interactive domain-containing protein 2 OS=Homo sapiens OX=9606 GN=ARID2 PE=1 SV=2	1	29	29	29	178	24.4	197.39	30.5677	26.2336	26.3424	26.8679	26.3534	26.3846	26.6747	27.4845	26.9558	27.013	27.5143	27.4124	27.5819	24.0123	24.1615	24.0415	24.4068	24.2587	24.2645	24.1527	24.0871	24.1476	24.7307	24.6944	24.6727	11	12	14	13	14	18	12	13	10	19	19	23	2355	Q68CP9
Q6Y7W6;REV__Q86UU1	GRB10-interacting GYF protein 2	GIGYF2	sp|Q6Y7W6|GGYF2_HUMAN GRB10-interacting GYF protein 2 OS=Homo sapiens OX=9606 GN=GIGYF2 PE=1 SV=1	2	26	26	26	178	22.7	150.07	31.705	28.2434	27.9401	28.5366	27.3975	27.4782	27.9653	28.4086	27.9344	28.1971	28.3499	27.968	28.5202	25.7806	25.6259	25.7792	25.835	25.5061	25.7301	25.0631	25.057	25.2337	25.67	25.6327	25.8499	12	15	17	12	11	14	16	14	14	19	15	19	2487	Q6Y7W6
Q92620	Pre-mRNA-splicing factor ATP-dependent RNA helicase PRP16	DHX38	sp|Q92620|PRP16_HUMAN Pre-mRNA-splicing factor ATP-dependent RNA helicase PRP16 OS=Homo sapiens OX=9606 GN=DHX38 PE=1 SV=2	1	29	29	29	178	31.1	140.5	30.5374	26.9345	26.398	26.9935	26.0631	25.9153	26.5427	27.746	27.6055	27.746	26.6536	26.6116	26.7704	24.0188	23.8229	23.8524	24.1368	23.8035	24.0075	24.1263	24.1454	24.1919	23.9292	23.8052	24.0599	15	10	14	13	14	15	16	18	19	14	13	17	3060	Q92620
Q14160;Q9BTT6	Protein scribble homolog	SCRIB	sp|Q14160|SCRIB_HUMAN Protein scribble homolog OS=Homo sapiens OX=9606 GN=SCRIB PE=1 SV=4	2	30	30	30	177	27.2	174.88	31.03	27.87	27.7125	27.7021	27.1267	27.6015	27.7109	27.3164	27.0709	27.0738	27.1462	27.1887	27.4879	25.4087	25.4527	25.2825	25.399	25.4081	25.6575	24.48	24.5397	24.3288	24.9672	24.906	25.0499	19	17	18	16	16	19	11	11	9	16	10	15	1913	Q14160
Q6STE5	SWI/SNF-related matrix-associated actin-dependent regulator of chromatin subfamily D member 3	SMARCD3	sp|Q6STE5|SMRD3_HUMAN SWI/SNF-related matrix-associated actin-dependent regulator of chromatin subfamily D member 3 OS=Homo sapiens OX=9606 GN=SMARCD3 PE=1 SV=1	1	24	24	16	177	52.6	55.015	31.9051	26.8713	25.8737	26.1946	26.3709	26.7329	26.758	28.3635	28.7284	28.9022	29.4259	29.5301	29.2987	24.6533	24.4705	24.5181	24.6703	25.0387	24.9942	25.3571	25.6058	25.5575	26.7058	26.6391	26.6287	10	3	4	8	7	13	15	16	16	31	25	29	2464	Q6STE5
Q9NYV4;O94921;Q96Q40	Cyclin-dependent kinase 12	CDK12	sp|Q9NYV4|CDK12_HUMAN Cyclin-dependent kinase 12 OS=Homo sapiens OX=9606 GN=CDK12 PE=1 SV=2	3	22	22	19	177	22.5	164.15	31.4489	27.622	27.5909	28.1578	26.3636	26.3127	27.1456	29.0197	28.6566	28.9066	27.3791	26.8897	27.0134	26.7335	26.7446	26.8118	26.7505	26.2913	26.4373	26.7777	26.7068	26.8141	26.5525	26.274	26.3554	15	18	17	12	9	13	18	16	18	13	14	14	4062	Q9NYV4
O43172	U4/U6 small nuclear ribonucleoprotein Prp4	PRPF4	sp|O43172|PRP4_HUMAN U4/U6 small nuclear ribonucleoprotein Prp4 OS=Homo sapiens OX=9606 GN=PRPF4 PE=1 SV=2	1	20	20	20	176	55	58.449	31.3522	27.4751	27.0595	27.6477	26.5318	26.4573	27.3219	28.8481	28.7039	28.6545	27.3848	27.3104	27.279	25.6504	25.3746	25.4709	25.3954	25.3617	25.462	25.72	25.6217	25.6301	25.6553	25.4706	25.4483	13	13	13	9	13	14	15	22	20	16	14	14	277	O43172
O95359	Transforming acidic coiled-coil-containing protein 2	TACC2	sp|O95359|TACC2_HUMAN Transforming acidic coiled-coil-containing protein 2 OS=Homo sapiens OX=9606 GN=TACC2 PE=1 SV=3	1	22	22	20	176	10.9	309.42	31.7566	27.7582	28.1272	28.002	27.9659	28.295	28.3256	26.4064	29.9228	26.0708	28.1993	27.5609	27.7643	27.0928	27.1194	26.9167	27.7279	27.4356	27.5526	25.463	25.5133	25.365	26.6144	26.6691	26.8347	18	17	19	19	17	20	8	7	6	14	16	15	551	O95359
O60216;Q9H4I0	Double-strand-break repair protein rad21 homolog	RAD21	sp|O60216|RAD21_HUMAN Double-strand-break repair protein rad21 homolog OS=Homo sapiens OX=9606 GN=RAD21 PE=1 SV=2	2	30	30	30	175	61.5	71.689	32.3713	28.1447	28.0723	28.3286	23.3221	22.1778	24.2202	30.5533	30.4199	30.5025	24.4122	24.5537	24.5601	25.6293	25.5363	25.552	21.2387	19.8951	21.9645	27.115	27.0376	27.0189	21.5075	21.539	21.188	17	18	19	3	1	3	35	35	36	3	2	3	339	O60216
P29692	Elongation factor 1-delta	EEF1D	sp|P29692|EF1D_HUMAN Elongation factor 1-delta OS=Homo sapiens OX=9606 GN=EEF1D PE=1 SV=5	1	20	20	17	175	84.7	31.121	33.0858	29.4913	29.5937	29.7572	29.6354	29.6804	29.8982	29.2737	29.15	29.0274	29.2348	29.4135	29.5943	27.7543	28.0226	27.752	28.3991	28.1863	28.2549	26.8193	26.7157	26.7624	27.6392	27.7307	27.7227	15	14	17	21	16	16	20	12	8	10	12	14	1025	P29692
P54136	Arginine--tRNA ligase, cytoplasmic	RARS1	sp|P54136|SYRC_HUMAN Arginine--tRNA ligase, cytoplasmic OS=Homo sapiens OX=9606 GN=RARS1 PE=1 SV=2	1	24	24	24	175	40.8	75.378	31.4088	27.6836	27.6152	27.8915	27.1885	27.6207	27.7365	28.5437	28.0532	28.0981	27.6606	27.633	27.7156	25.0323	25.107	24.9965	25.3717	25.1921	25.2445	24.9313	24.9326	24.9093	25.0377	25.0594	25.0522	14	17	16	9	16	14	19	14	15	15	14	12	1385	P54136
Q9HCG8	Pre-mRNA-splicing factor CWC22 homolog	CWC22	sp|Q9HCG8|CWC22_HUMAN Pre-mRNA-splicing factor CWC22 homolog OS=Homo sapiens OX=9606 GN=CWC22 PE=1 SV=3	1	20	20	20	174	23.5	105.47	31.0283	27.8081	27.0732	27.7181	27.2405	27.9432	27.6652	28.0241	26.8539	26.9634	26.8881	27.0371	27.395	26.2074	26.0713	26.1102	26.631	26.5022	26.7135	25.5337	25.3621	25.4725	26.0019	26.11	26.0913	18	15	19	12	16	17	11	12	10	14	15	15	3846	Q9HCG8
Q9UKK3	Protein mono-ADP-ribosyltransferase PARP4	PARP4	sp|Q9UKK3|PARP4_HUMAN Protein mono-ADP-ribosyltransferase PARP4 OS=Homo sapiens OX=9606 GN=PARP4 PE=1 SV=3	1	37	37	37	174	27.7	192.59	31.4183	28.1791	27.9044	27.8867	26.4856	26.316	26.7469	29.1559	28.8854	28.922	25.4985	25.6137	26.1589	25.6512	25.6729	25.7308	24.2768	24.139	24.2848	26.3358	26.0435	26.1319	23.6932	23.4955	23.6975	23	17	21	4	2	9	33	31	25	3	2	4	4269	Q9UKK3
P04259;CON__sp|P04259|K2C6B_HUMAN	Keratin, type II cytoskeletal 6B	KRT6B	sp|P04259|K2C6B_HUMAN Keratin, type II cytoskeletal 6B OS=Homo sapiens OX=9606 GN=KRT6B PE=1 SV=5;	2	40	30	2	173	55.3	60.066	32.8475	28.0055	27.9644	29.9671	28.615	27.5424	31.2242	29.5294	28.2466	29.6546	28.3482	28.877	27.9475	NA	NA	NA	NA	NA	NA	NA	NA	NA	NA	NA	NA	9	8	20	17	4	36	16	10	20	14	12	7	66	P04259;CON__sp|P04259|K2C6B_HUMAN
O95639;A6NMK7	Cleavage and polyadenylation specificity factor subunit 4	CPSF4	sp|O95639|CPSF4_HUMAN Cleavage and polyadenylation specificity factor subunit 4 OS=Homo sapiens OX=9606 GN=CPSF4 PE=1 SV=1	2	11	11	11	173	54.6	30.255	32.581	28.4025	29.0339	29.0492	28.8929	29.057	28.8926	28.9487	28.8917	28.5985	29.4164	29.3505	29.1258	26.5886	27.4264	26.7204	27.4558	27.3322	27.0651	26.1153	26.1256	25.9069	27.3449	27.2304	27.238	11	15	12	17	17	16	9	13	13	17	17	16	578	O95639
Q99832	T-complex protein 1 subunit eta	CCT7	sp|Q99832|TCPH_HUMAN T-complex protein 1 subunit eta OS=Homo sapiens OX=9606 GN=CCT7 PE=1 SV=2	1	21	21	21	173	47.9	59.366	31.4603	27.6346	27.669	28.0435	27.037	27.5829	27.3917	28.739	28.2706	28.6471	27.1915	27.4131	27.6946	25.6354	25.7171	25.7444	25.7097	25.6865	25.6236	25.8072	25.8596	25.8163	25.2892	25.4175	25.4968	13	15	13	8	13	18	18	15	21	13	13	13	3444	Q99832
Q9NSV4	Protein diaphanous homolog 3	DIAPH3	sp|Q9NSV4|DIAP3_HUMAN Protein diaphanous homolog 3 OS=Homo sapiens OX=9606 GN=DIAPH3 PE=1 SV=4	1	34	34	34	173	33.2	136.92	30.8085	26.5676	26.1858	26.7434	24.6771	24.856	25.1356	28.3735	28.3267	28.4375	26.9863	27.2231	27.2611	24.1055	24.066	24.5072	22.303	21.6212	22.7828	25.1394	24.9049	25.4083	24.6467	24.6139	24.5894	14	11	13	1	1	1	28	26	21	17	23	17	3940	Q9NSV4
O15371	Eukaryotic translation initiation factor 3 subunit D	EIF3D	sp|O15371|EIF3D_HUMAN Eukaryotic translation initiation factor 3 subunit D OS=Homo sapiens OX=9606 GN=EIF3D PE=1 SV=1	1	17	17	17	172	49.1	63.972	31.2264	27.4112	27.1323	27.5231	27.0583	26.7967	27.2753	28.4148	28.0497	28.0883	27.673	27.6575	27.7663	25.2454	25.2573	25.1949	25.5786	25.3302	25.3971	25.3219	25.3181	25.2576	25.5419	25.5132	25.4922	14	13	14	10	10	14	14	17	15	16	18	17	259	O15371
Q9Y4R8	Telomere length regulation protein TEL2 homolog	TELO2	sp|Q9Y4R8|TELO2_HUMAN Telomere length regulation protein TEL2 homolog OS=Homo sapiens OX=9606 GN=TELO2 PE=1 SV=2	1	37	37	37	172	51	91.746	31.7177	27.9441	27.8064	28.3686	NA	NA	20.659	29.6754	29.9463	29.5696	NA	20.6876	NA	24.8699	24.6068	24.9274	18.9658	19.0584	17.0966	25.6626	25.8934	25.8063	19.4192	16.9564	19.7902	19	18	26	0	0	0	36	38	35	0	0	0	4489	Q9Y4R8
P02533;CON__sp|P02533|K1C14_HUMAN;P35900;CON__sp|P35900|K1C20_HUMAN;Q8N1A0;CON__sp|Q8N1A0|KT222_HUMAN	Keratin, type I cytoskeletal 14	KRT14	sp|P02533|K1C14_HUMAN Keratin, type I cytoskeletal 14 OS=Homo sapiens OX=9606 GN=KRT14 PE=1 SV=4;	6	38	21	7	171	70.1	51.561	32.1506	27.3448	26.9147	29.6728	27.7995	27.2327	30.3905	29.0992	26.6171	28.8151	27.3623	28.4941	26.7786	NA	NA	NA	NA	NA	NA	NA	NA	NA	NA	NA	NA	9	11	28	16	9	26	14	4	20	11	16	7	56	P02533;CON__sp|P02533|K1C14_HUMAN
Q9NQS1	Cell death regulator Aven	AVEN	sp|Q9NQS1|AVEN_HUMAN Cell death regulator Aven OS=Homo sapiens OX=9606 GN=AVEN PE=1 SV=1	1	16	16	16	171	54.1	38.506	33.1517	29.4404	29.621	29.601	29.4595	29.5044	29.5999	29.6195	29.4317	29.1651	29.6792	29.703	29.8625	27.3192	27.6007	27.2143	28.0352	27.5695	27.6328	26.6656	26.6388	26.4318	27.5544	27.5535	27.6237	14	16	16	13	16	16	11	14	9	15	14	17	3891	Q9NQS1
P16615;O14983;Q93084	Sarcoplasmic/endoplasmic reticulum calcium ATPase 2	ATP2A2	sp|P16615|AT2A2_HUMAN Sarcoplasmic/endoplasmic reticulum calcium ATPase 2 OS=Homo sapiens OX=9606 GN=ATP2A2 PE=1 SV=1	3	20	20	20	170	22.7	114.76	31.4021	27.493	27.4456	27.7222	27.6433	27.4557	27.9828	28.1038	27.8567	27.9101	28.1603	27.7321	28.0555	25.6981	25.6817	25.5773	26.0799	25.9029	26.0048	25.3615	25.4242	25.4124	25.9844	25.8869	25.9557	11	16	13	18	16	16	12	10	9	17	16	16	849	P16615
P26641	Elongation factor 1-gamma	EEF1G	sp|P26641|EF1G_HUMAN Elongation factor 1-gamma OS=Homo sapiens OX=9606 GN=EEF1G PE=1 SV=3	1	17	17	17	170	43.5	50.118	31.6122	27.9247	28.027	28.2568	27.588	27.976	28.1481	28.3145	28.0199	28.1552	28.0047	27.9081	27.8637	25.314	25.4511	25.3009	25.5292	25.4308	25.5585	24.8351	24.6747	24.6992	25.2421	25.1004	25.1817	13	15	18	14	14	16	9	15	13	16	15	12	987	P26641
Q8IVL0	Neuron navigator 3	NAV3	sp|Q8IVL0|NAV3_HUMAN Neuron navigator 3 OS=Homo sapiens OX=9606 GN=NAV3 PE=1 SV=3	1	33	33	29	170	18.4	255.65	30.4416	27.1012	26.7277	27.0428	26.0532	26.4704	26.7557	27.5765	27.0178	27.0729	26.5648	26.2699	26.9718	24.3447	24.2756	24.1256	24.3836	24.0544	24.0941	23.7246	23.7771	23.732	23.9378	23.8099	23.9914	23	13	15	14	10	15	15	15	14	15	10	11	2678	Q8IVL0
Q96I24	Far upstream element-binding protein 3	FUBP3	sp|Q96I24|FUBP3_HUMAN Far upstream element-binding protein 3 OS=Homo sapiens OX=9606 GN=FUBP3 PE=1 SV=2	1	24	24	22	169	61	61.64	32.1877	29.2757	29.355	29.3738	24.9348	25.6111	25.3096	29.6172	29.8474	29.5433	25.4831	25.4992	26.0275	26.875	26.9364	26.6319	23.4473	23.9081	24.1324	26.4948	26.7304	26.4952	23.6483	23.7423	24.0778	22	24	23	6	7	5	20	22	22	6	5	7	3254	Q96I24
P40227	T-complex protein 1 subunit zeta	CCT6A	sp|P40227|TCPZ_HUMAN T-complex protein 1 subunit zeta OS=Homo sapiens OX=9606 GN=CCT6A PE=1 SV=3	1	21	21	16	168	45.8	58.024	32.2642	28.6239	28.5734	28.796	27.9555	28.3034	28.0577	29.3999	29.2148	29.2383	28.2908	28.3436	28.4799	26.0479	26.1027	25.9711	26.1769	26.0412	25.9627	25.9657	25.998	25.9803	25.9129	25.9016	26.0711	15	11	18	10	16	10	19	16	17	12	12	12	1144	P40227
P48444	Coatomer subunit delta	ARCN1	sp|P48444|COPD_HUMAN Coatomer subunit delta OS=Homo sapiens OX=9606 GN=ARCN1 PE=1 SV=1	1	20	20	20	168	42.3	57.21	31.0038	26.9821	27.2749	27.6075	26.6508	26.6855	27.0085	28.0803	27.7386	27.906	27.3421	27.5015	27.471	24.4792	24.5722	24.5144	24.5718	24.2736	24.4719	24.4476	24.5811	24.6147	24.6625	24.6157	24.6642	14	15	15	13	12	14	15	16	14	12	16	12	1228	P48444
P57740	Nuclear pore complex protein Nup107	NUP107	sp|P57740|NU107_HUMAN Nuclear pore complex protein Nup107 OS=Homo sapiens OX=9606 GN=NUP107 PE=1 SV=1	1	31	31	31	168	45	106.37	31.8422	28.2454	27.6549	28.4213	25.2844	25.7941	26.4369	29.843	29.6445	29.6403	25.1657	25.5361	25.446	25.9246	25.7958	25.8566	24.1416	24.3665	24.3143	26.4175	26.5248	26.4668	23.8242	24.0628	23.6638	14	16	19	4	8	7	25	31	27	7	7	3	1442	P57740
Q2NKX8	DNA excision repair protein ERCC-6-like	ERCC6L	sp|Q2NKX8|ERC6L_HUMAN DNA excision repair protein ERCC-6-like OS=Homo sapiens OX=9606 GN=ERCC6L PE=1 SV=1	1	26	26	26	168	30.9	141.1	30.2911	26.5702	26.8287	26.9035	25.9575	26.7647	26.7447	26.6998	26.4196	26.9108	27.1725	26.6832	26.4841	24.4264	24.6326	24.6081	24.6744	24.5002	24.6004	24.3578	24.444	24.2807	24.4387	24.3189	24.1947	17	11	12	16	15	15	9	14	14	17	16	12	2156	Q2NKX8
Q8TF01	Arginine/serine-rich protein PNISR	PNISR	sp|Q8TF01|PNISR_HUMAN Arginine/serine-rich protein PNISR OS=Homo sapiens OX=9606 GN=PNISR PE=1 SV=2	1	18	18	18	168	19.9	92.576	32.2687	28.7056	28.6471	28.5824	28.8746	28.7417	28.8042	28.6139	28.2923	28.3421	28.8275	28.6992	28.9328	27.2054	27.2976	26.9257	27.9878	27.4494	27.4633	26.3385	26.2241	26.0816	27.2042	27.2676	27.3995	13	13	19	16	15	17	10	11	9	16	15	14	2952	Q8TF01
O00422	Histone deacetylase complex subunit SAP18	SAP18	sp|O00422|SAP18_HUMAN Histone deacetylase complex subunit SAP18 OS=Homo sapiens OX=9606 GN=SAP18 PE=1 SV=1	1	15	15	15	167	77.1	17.561	32.1941	28.3348	28.0393	28.6903	27.7921	28.6222	28.482	29.0163	28.7713	28.8564	28.9263	28.6543	28.6658	26.4689	26.4069	26.5415	26.8225	26.9053	26.9201	26.1488	26.1935	26.1195	26.9753	26.8009	26.66	13	8	13	10	19	14	14	17	15	18	14	12	137	O00422
P07900;Q14568;Q58FG0	Heat shock protein HSP 90-alpha	HSP90AA1	sp|P07900|HS90A_HUMAN Heat shock protein HSP 90-alpha OS=Homo sapiens OX=9606 GN=HSP90AA1 PE=1 SV=5	3	32	20	20	167	49	84.659	31.3312	27.4773	27.4386	28.0719	27.5044	27.5137	27.8179	28.2949	27.74	28.2954	27.0731	27.1949	27.9226	26.0228	25.9144	25.8526	26.107	25.7403	25.8853	25.7218	25.5005	25.6749	25.6732	25.6732	25.8007	12	16	14	12	17	16	13	12	12	10	15	18	710	P07900
P11586	C-1-tetrahydrofolate synthase, cytoplasmic	MTHFD1	sp|P11586|C1TC_HUMAN C-1-tetrahydrofolate synthase, cytoplasmic OS=Homo sapiens OX=9606 GN=MTHFD1 PE=1 SV=4	1	24	24	24	167	38	101.53	30.9757	27.6388	27.2154	27.5957	26.5329	26.5959	26.9474	28.2904	27.6914	28.1408	26.9744	26.7366	26.969	24.929	24.8135	24.7651	24.7399	24.5126	24.7063	24.8812	24.7931	24.8397	24.5204	24.3884	24.6634	17	16	17	7	13	13	16	16	18	13	10	11	780	P11586
P50454	Serpin H1	SERPINH1	sp|P50454|SERPH_HUMAN Serpin H1 OS=Homo sapiens OX=9606 GN=SERPINH1 PE=1 SV=2	1	12	12	12	167	40.2	46.44	31.7566	28.1618	28.0131	28.1064	27.68	28.0499	28.099	28.516	28.3665	28.3774	28.0254	28.2837	28.2025	26.0158	26.0163	25.7874	26.2793	26.2187	26.1015	25.7332	25.6926	25.6306	26.0075	26.1567	25.9743	16	16	14	17	16	15	10	12	13	11	16	11	1297	P50454
Q9Y426	C2 domain-containing protein 2	C2CD2	sp|Q9Y426|C2CD2_HUMAN C2 domain-containing protein 2 OS=Homo sapiens OX=9606 GN=C2CD2 PE=1 SV=2	1	18	18	18	167	44.4	75.532	31.6294	28.5652	28.5246	28.5011	26.3972	26.9787	27.0232	28.8139	28.7926	28.5874	27.3746	26.9892	27.2026	26.2945	26.3204	26.0641	25.3838	25.2785	25.301	25.8921	25.8864	25.9137	25.3026	25.0908	25.2759	18	20	19	6	11	10	20	14	15	12	12	10	4462	Q9Y426
P45880	Voltage-dependent anion-selective channel protein 2	VDAC2	sp|P45880|VDAC2_HUMAN Voltage-dependent anion-selective channel protein 2 OS=Homo sapiens OX=9606 GN=VDAC2 PE=1 SV=2	1	14	14	14	166	67.3	31.566	32.7707	28.9907	28.885	29.3563	28.6398	28.8898	29.0722	29.7485	29.472	29.7749	28.9126	28.8974	29.0616	26.9477	27.0003	26.9652	27.1958	27.2285	27.0996	26.8123	26.7848	26.9043	26.9461	26.9126	27.046	14	13	12	11	13	16	15	13	16	13	15	15	1194	P45880
P46379	Large proline-rich protein BAG6	BAG6	sp|P46379|BAG6_HUMAN Large proline-rich protein BAG6 OS=Homo sapiens OX=9606 GN=BAG6 PE=1 SV=2	1	27	27	27	166	33.9	119.41	31.95	28.2524	28.1075	28.6982	NA	NA	NA	29.9841	29.8938	29.9552	NA	21.8501	NA	24.8967	24.8417	25.9391	19.6183	20.7961	19.3536	25.5304	26.6189	26.6546	19.3862	20.1267	19.6681	23	21	25	0	0	0	34	33	30	0	0	0	1203	P46379
P50914	60S ribosomal protein L14	RPL14	sp|P50914|RL14_HUMAN 60S ribosomal protein L14 OS=Homo sapiens OX=9606 GN=RPL14 PE=1 SV=4	1	7	7	7	166	31.6	23.432	33.5881	29.7524	29.6843	30.068	29.727	29.9633	29.873	30.4004	30.1285	30.279	30.0335	29.8975	30.0456	27.9721	27.9059	27.9464	28.6023	28.407	28.1479	27.6373	27.6417	27.5872	28.1209	27.9925	28.141	12	14	15	14	14	14	15	14	16	10	18	10	1310	P50914
Q9H0A0	RNA cytidine acetyltransferase	NAT10	sp|Q9H0A0|NAT10_HUMAN RNA cytidine acetyltransferase OS=Homo sapiens OX=9606 GN=NAT10 PE=1 SV=2	1	24	24	24	166	29.2	115.73	31.0858	27.3093	26.7278	27.5906	27.1809	27.6553	27.4179	27.7046	27.7205	27.6625	27.5237	27.5506	27.6784	25.0214	25.0312	24.9814	25.5731	25.1689	25.1984	24.9221	24.9633	24.7132	25.3307	25.2207	25.2117	13	9	16	8	14	14	17	15	14	17	16	13	3658	Q9H0A0
Q9Y4A5	Transformation/transcription domain-associated protein	TRRAP	sp|Q9Y4A5|TRRAP_HUMAN Transformation/transcription domain-associated protein OS=Homo sapiens OX=9606 GN=TRRAP PE=1 SV=3	1	45	45	45	166	16.4	437.6	30.2638	26.1256	25.8804	26.6165	23.2767	23.403	24.1896	28.2156	27.9436	28.0367	25.8655	26.0449	25.0762	23.5861	23.4037	23.6476	21.8619	21.5659	22.2853	24.3478	24.5129	24.785	23.3784	23.4837	23.1646	12	15	13	1	0	5	24	35	28	10	12	11	4469	Q9Y4A5
O95163	Elongator complex protein 1	ELP1	sp|O95163|ELP1_HUMAN Elongator complex protein 1 OS=Homo sapiens OX=9606 GN=ELP1 PE=1 SV=3	1	26	26	26	165	27.4	150.25	30.7301	26.6446	26.5845	26.7129	25.4421	25.5247	25.722	28.2183	27.9728	28.1345	27.2254	27.0298	27.1802	24.9323	24.957	24.8641	24.4889	24.5217	24.6219	25.3268	25.3162	25.4064	25.3557	25.3701	25.3691	12	9	10	8	6	10	20	14	22	19	16	19	535	O95163
P62995	Transformer-2 protein homolog beta	TRA2B	sp|P62995|TRA2B_HUMAN Transformer-2 protein homolog beta OS=Homo sapiens OX=9606 GN=TRA2B PE=1 SV=1	1	15	15	13	165	44.8	33.665	31.8595	28.1934	27.7161	28.6455	27.9182	28.3451	28.6602	28.4102	28.1911	28.1122	28.4264	28.3292	28.0564	26.3203	25.9763	26.495	26.519	26.7846	26.9054	25.7076	25.6695	25.7525	26.4359	26.5264	26.2828	18	13	14	10	15	20	10	11	12	17	14	11	1559	P62995
Q969R5	Lethal(3)malignant brain tumor-like protein 2	L3MBTL2	sp|Q969R5|LMBL2_HUMAN Lethal(3)malignant brain tumor-like protein 2 OS=Homo sapiens OX=9606 GN=L3MBTL2 PE=1 SV=1	1	24	24	22	165	38.6	79.109	31.2532	25.7699	25.0509	26.0041	25.3011	25.2991	25.9625	28.3732	28.0579	28.3069	28.7606	28.4561	28.8082	23.675	23.8265	23.9653	24.036	23.829	24.0436	25.2774	25.1229	25.1894	26.1192	25.9975	26.1208	8	7	9	7	6	9	15	15	19	23	22	25	3124	Q969R5
Q9BU76	Multiple myeloma tumor-associated protein 2	MMTAG2	sp|Q9BU76|MMTA2_HUMAN Multiple myeloma tumor-associated protein 2 OS=Homo sapiens OX=9606 GN=MMTAG2 PE=1 SV=1	1	13	13	13	165	49	29.411	33.0983	29.4499	29.6797	29.7232	29.4121	29.3751	29.5566	29.6045	29.3152	29.2824	29.5022	29.493	29.6838	27.607	27.8908	27.5861	28.279	27.8817	27.9935	27.0466	26.9274	26.8103	27.7509	27.8533	27.8236	14	13	15	16	12	18	14	10	10	12	15	16	3520	Q9BU76
Q2KHR3	Glutamine and serine-rich protein 1	QSER1	sp|Q2KHR3|QSER1_HUMAN Glutamine and serine-rich protein 1 OS=Homo sapiens OX=9606 GN=QSER1 PE=1 SV=3	1	25	25	25	164	23	189.97	30.4847	26.814	26.8346	26.7466	26.2161	25.5599	26.3241	27.6439	27.7935	27.735	26.1343	26.5486	26.622	24.1902	24.1377	23.7978	24.2806	23.8801	24.0038	24.1167	24.2602	24.2212	23.8997	23.7854	23.9798	15	17	12	14	10	14	15	19	10	12	14	12	2150	Q2KHR3
Q8TEP8	Centrosomal protein of 192 kDa	CEP192	sp|Q8TEP8|CE192_HUMAN Centrosomal protein of 192 kDa OS=Homo sapiens OX=9606 GN=CEP192 PE=1 SV=3	1	38	38	38	164	20.4	279.11	30.4037	25.9998	25.8792	26.7133	25.2157	25.9929	26.0932	27.8477	27.2671	27.098	27.2469	27.1399	27.164	24.0765	24.1152	24.213	23.8195	23.9422	24.1409	24.5615	24.3745	24.4591	24.5381	24.7289	24.7312	6	8	12	9	11	11	18	12	12	27	19	19	2944	Q8TEP8
P46777	60S ribosomal protein L5	RPL5	sp|P46777|RL5_HUMAN 60S ribosomal protein L5 OS=Homo sapiens OX=9606 GN=RPL5 PE=1 SV=3	1	15	15	15	162	46.1	34.362	32.303	28.4525	28.4139	28.6921	28.7014	28.5025	28.6965	29.1581	29.0172	28.7828	28.6908	28.5532	28.7678	26.8955	26.9841	26.6987	27.7641	27.2792	27.2876	26.7428	26.7196	26.7081	27.0797	26.9713	27.0889	13	14	14	14	11	14	10	17	13	16	12	14	1208	P46777
O95613	Pericentrin	PCNT	sp|O95613|PCNT_HUMAN Pericentrin OS=Homo sapiens OX=9606 GN=PCNT PE=1 SV=4	1	38	38	38	161	14.7	378.03	30.0037	25.7146	25.5906	25.8513	25.7668	25.6405	25.5222	27.078	26.1394	26.7036	26.7817	26.76	27.5675	24.2509	24.3382	23.9372	24.1992	24.3667	24.3401	24.1459	24.2595	24.2103	24.6627	24.7552	24.8342	13	5	12	8	10	10	14	11	11	21	24	22	574	O95613
Q99623	Prohibitin-2	PHB2	sp|Q99623|PHB2_HUMAN Prohibitin-2 OS=Homo sapiens OX=9606 GN=PHB2 PE=1 SV=2	1	14	14	14	161	52.5	33.296	32.6481	28.8365	28.4143	29.121	28.3589	28.8278	29.0482	29.5732	29.3527	29.4175	29.1321	29.077	29.1065	27.5934	27.4276	27.5391	27.7945	27.9451	27.9801	27.4278	27.3964	27.4953	27.8967	27.8357	27.8093	10	9	16	16	13	17	11	13	14	14	13	15	3420	Q99623
P31689	DnaJ homolog subfamily A member 1	DNAJA1	sp|P31689|DNJA1_HUMAN DnaJ homolog subfamily A member 1 OS=Homo sapiens OX=9606 GN=DNAJA1 PE=1 SV=2	1	17	17	17	160	54.7	44.868	31.4271	27.7334	27.4867	28.0368	26.3927	26.4909	26.7917	28.83	28.9142	28.628	27.6017	27.2353	27.086	25.6958	25.5794	25.5832	25.5036	25.1462	25.2975	25.7947	25.9408	25.7742	25.5793	25.3181	25.3724	14	17	16	9	7	9	17	15	18	14	10	14	1056	P31689
Q99590	Protein SCAF11	SCAF11	sp|Q99590|SCAFB_HUMAN Protein SCAF11 OS=Homo sapiens OX=9606 GN=SCAF11 PE=1 SV=2	1	27	27	27	160	26.1	164.65	30.5321	26.5126	27.0053	26.9432	25.2889	25.7233	25.5024	28.2321	28.0987	27.8295	26.3803	25.6882	25.9889	24.1298	24.0726	23.8262	24.0197	23.3677	23.5737	24.2565	24.2326	24.2337	23.8224	23.7509	23.8263	12	15	14	9	6	7	22	23	24	10	9	9	3414	Q99590
Q99700	Ataxin-2	ATXN2	sp|Q99700|ATX2_HUMAN Ataxin-2 OS=Homo sapiens OX=9606 GN=ATXN2 PE=1 SV=2	1	17	17	17	160	17.3	140.28	30.8347	27.1969	27.0599	27.0203	26.2915	26.4043	26.6053	27.9542	27.7233	27.7468	27.3296	27.3338	27.3192	24.6627	24.5859	24.3516	24.4947	24.2268	24.2833	24.5844	24.5588	24.5315	24.8429	24.8529	24.7658	11	12	11	12	16	13	13	14	12	17	16	13	3429	Q99700
Q9H0U4;Q92928	Ras-related protein Rab-1B	RAB1B	sp|Q9H0U4|RAB1B_HUMAN Ras-related protein Rab-1B OS=Homo sapiens OX=9606 GN=RAB1B PE=1 SV=1	2	13	13	6	160	56.7	22.171	31.9347	28.0717	27.917	28.1875	28.0933	28.2007	28.3521	28.5898	28.474	28.6206	28.6541	28.4393	28.384	27.3363	27.3698	27.2961	27.9132	27.6197	27.6944	27.2307	27.2427	27.1969	27.7828	27.794	27.6027	16	11	15	12	11	14	13	14	13	15	12	14	3677	Q9H0U4
P62263	40S ribosomal protein S14	RPS14	sp|P62263|RS14_HUMAN 40S ribosomal protein S14 OS=Homo sapiens OX=9606 GN=RPS14 PE=1 SV=3	1	9	9	9	159	67.5	16.273	33.2388	29.5671	29.4286	29.7161	29.158	29.5433	29.6439	29.9163	29.9603	29.695	29.6969	29.7451	29.6092	28.0512	28.062	28.0054	28.4853	28.3662	28.4351	27.6343	27.9392	27.6138	28.2139	28.2553	28.1038	15	15	11	12	17	13	14	12	13	13	12	12	1513	P62263
Q5VT52	Regulation of nuclear pre-mRNA domain-containing protein 2	RPRD2	sp|Q5VT52|RPRD2_HUMAN Regulation of nuclear pre-mRNA domain-containing protein 2 OS=Homo sapiens OX=9606 GN=RPRD2 PE=1 SV=1	1	25	25	25	159	29.6	156.02	30.0958	26.1946	26.2773	26.6819	26.5666	26.5815	26.6359	26.6917	26.447	26.6382	26.5366	26.2721	26.5004	24.4021	24.6208	24.641	24.7702	24.6545	24.6623	24.2617	24.1611	24.217	24.4024	24.3819	24.4049	14	14	15	15	16	17	6	10	8	15	14	15	2318	Q5VT52
Q96JM3	Chromosome alignment-maintaining phosphoprotein 1	CHAMP1	sp|Q96JM3|CHAP1_HUMAN Chromosome alignment-maintaining phosphoprotein 1 OS=Homo sapiens OX=9606 GN=CHAMP1 PE=1 SV=2	1	20	20	20	159	27.2	89.098	30.4355	26.3566	26.8471	27.7421	26.4022	26.7361	27.1081	26.8574	26.529	26.8226	26.5585	26.4649	27.1335	24.9226	24.9175	24.7557	25.2949	25.1777	25.2181	24.5359	24.5314	24.6627	24.8594	24.6694	24.9151	12	16	12	12	17	18	10	11	12	11	12	16	3280	Q96JM3
P35232	Prohibitin	PHB	sp|P35232|PHB_HUMAN Prohibitin OS=Homo sapiens OX=9606 GN=PHB PE=1 SV=1	1	14	14	14	158	59.6	29.804	31.7737	27.9728	27.8937	28.2544	27.6964	28.0309	28.2813	28.5831	28.3363	28.4495	28.1873	28.0977	28.2539	25.7071	25.8954	25.7933	26.1665	26.0878	26.3391	25.6096	25.5568	25.6078	25.9433	25.9284	25.9883	13	13	13	12	15	12	13	14	11	14	15	13	1093	P35232
P47756	F-actin-capping protein subunit beta	CAPZB	sp|P47756|CAPZB_HUMAN F-actin-capping protein subunit beta OS=Homo sapiens OX=9606 GN=CAPZB PE=1 SV=4	1	15	15	15	158	56.7	31.35	32.6991	29.1473	29.1689	29.1671	26.8545	27.2882	27.4259	30.4993	30.1051	30.1782	27.9152	28.1072	28.0433	27.2553	27.3943	27.0164	25.9213	25.8265	25.8657	27.6958	27.4919	27.4379	26.3152	26.2327	26.2061	17	16	15	8	6	10	21	18	20	9	10	8	1219	P47756
Q02241	Kinesin-like protein KIF23	KIF23	sp|Q02241|KIF23_HUMAN Kinesin-like protein KIF23 OS=Homo sapiens OX=9606 GN=KIF23 PE=1 SV=3	1	23	23	23	158	32.1	110.06	30.6278	26.1808	26.0768	26.6242	25.536	26.2526	26.019	28.0588	27.0595	27.6848	27.3385	27.5636	27.6387	24.5805	24.4611	24.511	24.9848	24.803	24.8342	24.8761	24.6663	24.646	25.4526	25.3793	25.4789	8	10	6	10	9	12	20	10	14	18	16	25	1665	Q02241
Q12874	Splicing factor 3A subunit 3	SF3A3	sp|Q12874|SF3A3_HUMAN Splicing factor 3A subunit 3 OS=Homo sapiens OX=9606 GN=SF3A3 PE=1 SV=1	1	18	18	18	158	47.7	58.848	31.4409	28.1714	27.9919	27.9575	27.5207	27.7225	27.7277	28.7414	27.3406	28.1915	27.5787	27.448	27.0639	26.2593	26.1869	25.9348	26.2425	26.3246	26.3232	25.7903	25.3169	25.6345	25.7784	25.9361	25.8159	13	13	17	12	14	12	18	12	10	13	15	9	1771	Q12874
Q13347	Eukaryotic translation initiation factor 3 subunit I	EIF3I	sp|Q13347|EIF3I_HUMAN Eukaryotic translation initiation factor 3 subunit I OS=Homo sapiens OX=9606 GN=EIF3I PE=1 SV=1	1	17	17	17	158	64.6	36.501	31.8116	28.2122	27.8097	28.4772	26.477	26.2034	26.6005	29.4336	29.3161	29.2345	27.4016	27.139	27.7554	26.4311	26.3755	26.3672	25.6731	25.4028	25.4187	26.7465	26.7684	26.7688	25.9809	25.784	26.0684	18	10	16	7	9	9	19	20	20	10	11	9	1829	Q13347
Q6PJG6	BRCA1-associated ATM activator 1	BRAT1	sp|Q6PJG6|BRAT1_HUMAN BRCA1-associated ATM activator 1 OS=Homo sapiens OX=9606 GN=BRAT1 PE=1 SV=2	1	30	30	30	158	53.2	88.118	31.1568	27.0329	26.7879	27.7488	NA	NA	NA	29.3535	29.1631	29.2023	22.6463	NA	21.9476	23.1259	23.0774	24.7447	18.4617	20.6451	19.1621	25.5834	25.616	25.5595	19.3323	18.6439	18.7459	17	21	27	0	0	0	31	31	31	0	0	0	2453	Q6PJG6
P62829	60S ribosomal protein L23	RPL23	sp|P62829|RL23_HUMAN 60S ribosomal protein L23 OS=Homo sapiens OX=9606 GN=RPL23 PE=1 SV=1	1	8	8	8	157	60.7	14.865	33.7486	30.0609	29.9245	30.1242	29.5053	29.8457	29.9134	30.8205	30.6159	30.6311	29.9382	29.9928	30.0119	28.5572	28.5546	28.3469	28.4837	28.6062	28.513	28.4859	28.4569	28.3698	28.4103	28.5153	28.3401	12	13	14	12	13	11	13	15	11	14	15	14	1537	P62829
Q7Z2W4	Zinc finger CCCH-type antiviral protein 1	ZC3HAV1	sp|Q7Z2W4|ZCCHV_HUMAN Zinc finger CCCH-type antiviral protein 1 OS=Homo sapiens OX=9606 GN=ZC3HAV1 PE=1 SV=3	1	21	21	20	157	32.6	101.43	30.7435	27.191	27.4416	27.4596	26.8153	27.0125	27.0446	27.3311	27.4513	27.4336	26.8755	26.6621	26.872	25.0281	25.2474	25.1271	25.3062	24.963	25.1087	24.7745	24.7107	24.734	24.677	24.7272	24.8362	13	20	13	13	11	15	10	10	10	17	14	11	2553	Q7Z2W4
Q9Y5K6	CD2-associated protein	CD2AP	sp|Q9Y5K6|CD2AP_HUMAN CD2-associated protein OS=Homo sapiens OX=9606 GN=CD2AP PE=1 SV=1	1	24	24	24	157	46.2	71.45	30.6036	27.309	27.2469	27.452	27.0883	27.1136	27.5118	26.1201	26.1593	25.8068	27.037	27.1809	27.1287	24.9393	25.0735	24.8836	25.4728	25.2846	25.4252	23.8486	23.856	24.0118	24.8653	24.831	24.8805	14	13	18	15	13	22	4	9	9	13	14	13	4510	Q9Y5K6
P51114	Fragile X mental retardation syndrome-related protein 1	FXR1	sp|P51114|FXR1_HUMAN Fragile X mental retardation syndrome-related protein 1 OS=Homo sapiens OX=9606 GN=FXR1 PE=1 SV=3	1	18	18	15	156	37.7	69.72	30.9007	27.296	27.4473	27.4696	26.684	26.9663	27.1606	27.5609	27.6096	26.7918	27.4924	27.4511	27.5078	24.7605	24.8761	24.7665	25.1333	25.0451	24.9135	24.3476	24.3844	24.1987	25.05	24.9964	24.9482	14	19	17	10	12	11	13	13	8	10	16	13	1314	P51114
Q13586	Stromal interaction molecule 1	STIM1	sp|Q13586|STIM1_HUMAN Stromal interaction molecule 1 OS=Homo sapiens OX=9606 GN=STIM1 PE=1 SV=3	1	22	22	22	155	41.9	77.422	30.9337	27.2481	27.2132	27.5311	26.8443	27.6283	27.5816	27.0551	26.4928	26.8884	27.6015	27.6848	27.8125	24.8133	24.9349	24.6511	25.4338	25.1938	25.2519	23.8419	23.9868	23.8532	25.0899	25.11	25.184	11	12	14	11	15	17	10	8	8	18	14	17	1865	Q13586
Q6UXN9	WD repeat-containing protein 82	WDR82	sp|Q6UXN9|WDR82_HUMAN WD repeat-containing protein 82 OS=Homo sapiens OX=9606 GN=WDR82 PE=1 SV=1	1	14	14	14	155	41.9	35.079	32.0213	28.093	28.4662	28.4592	27.8171	28.2664	28.5086	28.852	28.5928	28.3589	28.5849	28.5652	28.4155	26.517	26.7829	26.2911	26.7203	26.6729	26.7684	26.2297	26.1309	25.9674	26.6933	26.606	26.4084	14	12	12	14	13	15	10	15	8	13	16	13	2476	Q6UXN9
O95793	Double-stranded RNA-binding protein Staufen homolog 1	STAU1	sp|O95793|STAU1_HUMAN Double-stranded RNA-binding protein Staufen homolog 1 OS=Homo sapiens OX=9606 GN=STAU1 PE=1 SV=2	1	20	20	17	154	42.8	63.182	30.6046	27.2228	27.5185	27.4919	26.2393	26.8763	27.0005	27.4082	27.2469	27.0472	26.1738	26.5303	26.709	24.5268	24.6963	24.6295	24.4284	24.5686	24.6592	24.1041	24.1592	24.1104	23.9259	24.1374	23.9047	17	16	15	14	12	12	12	10	13	11	9	13	592	O95793
P27694	Replication protein A 70 kDa DNA-binding subunit	RPA1	sp|P27694|RFA1_HUMAN Replication protein A 70 kDa DNA-binding subunit OS=Homo sapiens OX=9606 GN=RPA1 PE=1 SV=2	1	18	18	18	154	37.7	68.137	30.0747	25.7083	24.9138	26.1303	25.1502	25.8136	26.3917	27.283	27.0288	26.7585	26.5371	27.0171	27.0576	23.9203	23.4635	24.0892	24.3484	24.1891	24.4278	24.096	24.2908	24.0841	24.2316	24.5706	24.5913	8	6	13	6	11	16	14	16	14	18	15	17	995	P27694
P39880;O14529	Homeobox protein cut-like 1	CUX1	sp|P39880|CUX1_HUMAN Homeobox protein cut-like 1 OS=Homo sapiens OX=9606 GN=CUX1 PE=1 SV=3	2	32	32	32	154	28.7	164.19	30.1646	25.7564	25.5361	26.0195	25.5827	26.0915	26.5321	26.5273	25.8488	25.9526	27.4151	27.4019	27.7954	23.4405	23.5142	23.5666	23.9726	23.7772	23.8681	23.4305	23.4336	23.4686	24.2676	24.2964	24.4448	9	6	12	9	11	12	9	8	10	21	23	24	1142	P39880
Q99873;Q9NR22	Protein arginine N-methyltransferase 1	PRMT1	sp|Q99873|ANM1_HUMAN Protein arginine N-methyltransferase 1 OS=Homo sapiens OX=9606 GN=PRMT1 PE=1 SV=3	2	17	17	17	154	50.4	42.461	31.331	27.6108	27.2056	27.6101	26.7335	26.8834	27.1708	28.5293	28.2579	28.4961	27.6707	27.6369	27.8434	25.5701	25.4783	25.5046	25.4998	25.3296	25.3714	25.6534	25.5842	25.7046	25.4511	25.4803	25.421	14	11	15	9	13	12	16	15	13	13	10	13	3448	Q99873
Q9UKX7	Nuclear pore complex protein Nup50	NUP50	sp|Q9UKX7|NUP50_HUMAN Nuclear pore complex protein Nup50 OS=Homo sapiens OX=9606 GN=NUP50 PE=1 SV=2	1	17	17	17	154	54.5	50.144	31.0335	27.2807	27.1518	27.8731	27.318	27.2395	27.5427	27.2488	26.8269	27.3837	27.7578	27.449	27.9249	25.3893	25.3764	25.4154	26.145	25.7917	25.8165	24.66	24.5999	24.7688	25.8381	25.7343	25.9073	14	15	15	12	12	16	9	9	8	17	14	13	4282	Q9UKX7
P06493	Cyclin-dependent kinase 1	CDK1	sp|P06493|CDK1_HUMAN Cyclin-dependent kinase 1 OS=Homo sapiens OX=9606 GN=CDK1 PE=1 SV=3	1	20	19	18	153	73.4	34.095	32.326	28.3836	28.4199	28.8965	27.0088	27.3905	27.5225	30.075	29.7892	29.9176	27.769	27.1038	27.748	26.5428	26.5291	26.55	26.1185	25.7528	25.6981	27.1312	27.103	27.2239	25.8182	25.478	25.7865	13	12	16	7	8	10	17	20	21	12	9	8	684	P06493
Q9GZR7	ATP-dependent RNA helicase DDX24	DDX24	sp|Q9GZR7|DDX24_HUMAN ATP-dependent RNA helicase DDX24 OS=Homo sapiens OX=9606 GN=DDX24 PE=1 SV=1	1	22	22	22	153	38.8	96.331	30.867	26.9707	27.3324	27.6634	26.2481	26.7099	26.7186	28.3538	27.5401	28.0221	26.3787	26.8363	26.9249	24.792	24.9219	24.6908	24.6365	24.5017	24.3508	24.856	24.7898	24.951	24.4259	24.238	24.5191	9	15	16	9	12	11	19	14	13	9	13	13	3644	Q9GZR7
O15014	Zinc finger protein 609	ZNF609	sp|O15014|ZN609_HUMAN Zinc finger protein 609 OS=Homo sapiens OX=9606 GN=ZNF609 PE=1 SV=2	1	20	20	20	152	21.8	151.19	30.5545	26.0888	26.0307	26.2658	26.6634	26.2645	26.6614	27.552	27.2744	27.4486	27.3367	27.2628	27.5054	24.056	24.1802	23.8788	24.5835	24.211	24.3342	24.2921	24.1159	24.1672	24.5081	24.3604	24.7299	9	10	10	13	10	10	15	11	16	17	17	14	219	O15014
Q8IX12	Cell division cycle and apoptosis regulator protein 1	CCAR1	sp|Q8IX12|CCAR1_HUMAN Cell division cycle and apoptosis regulator protein 1 OS=Homo sapiens OX=9606 GN=CCAR1 PE=1 SV=2	1	16	16	16	152	17	132.82	30.4702	26.9355	26.7415	26.8463	26.3969	26.6577	27.0739	26.882	26.9838	26.6885	27.1032	27.0434	27.0989	24.5584	24.6553	24.448	24.8481	24.7228	24.7528	23.9539	24.1062	24.0143	24.8594	24.8436	24.7526	14	12	13	14	9	14	10	14	11	9	16	16	2699	Q8IX12
Q8TD19	Serine/threonine-protein kinase Nek9	NEK9	sp|Q8TD19|NEK9_HUMAN Serine/threonine-protein kinase Nek9 OS=Homo sapiens OX=9606 GN=NEK9 PE=1 SV=2	1	29	29	29	152	42.4	107.17	30.2604	26.7695	27.1645	27.5928	26.613	27.1465	27.3859	26.6013	26.57	26.3743	25.2396	23.7946	25.5677	24.7753	25.0754	24.9256	25.2862	25.3021	25.222	24.1593	24.0513	23.981	23.5702	22.0459	23.7803	13	19	22	14	19	22	11	10	7	9	2	4	2925	Q8TD19
Q5JSZ5	Protein PRRC2B	PRRC2B	sp|Q5JSZ5|PRC2B_HUMAN Protein PRRC2B OS=Homo sapiens OX=9606 GN=PRRC2B PE=1 SV=2	1	35	33	33	151	23.6	242.96	29.9057	25.0781	25.0206	24.4679	24.2739	24.2672	25.4083	26.3311	26.2127	26.2881	27.5174	27.5264	27.5654	22.6331	22.8114	22.2647	22.8195	22.2962	22.7841	22.7515	22.7821	22.7446	24.4878	24.0015	24.0311	7	7	4	7	4	10	12	9	13	28	24	26	2248	Q5JSZ5
Q7KZF4	Staphylococcal nuclease domain-containing protein 1	SND1	sp|Q7KZF4|SND1_HUMAN Staphylococcal nuclease domain-containing protein 1 OS=Homo sapiens OX=9606 GN=SND1 PE=1 SV=1	1	24	24	24	151	35.5	102	30.5062	27.692	26.3574	26.6228	23.9566	24.2242	24.4503	27.8595	27.7446	27.8433	26.6044	26.8192	26.9583	24.8627	24.2585	24.079	22.6042	22.7051	22.7845	24.4754	24.6535	24.6406	24.3595	24.2765	24.3777	18	11	10	3	5	7	21	18	16	14	14	14	2527	Q7KZF4
Q7Z589	BRCA2-interacting transcriptional repressor EMSY	EMSY	sp|Q7Z589|EMSY_HUMAN BRCA2-interacting transcriptional repressor EMSY OS=Homo sapiens OX=9606 GN=EMSY PE=1 SV=2	1	28	28	28	151	32.4	141.47	30.4712	24.1167	23.2741	22.9576	23.1288	21.5355	23.6375	27.9877	27.7446	27.9748	27.7319	27.4727	27.9691	21.4955	20.6737	20.2048	21.1346	19.865	21.301	24.4134	24.3256	24.4342	25.0234	24.8576	25.256	2	2	2	2	1	5	22	17	21	26	25	26	2582	Q7Z589
Q8N1G2	Cap-specific mRNA (nucleoside-2-O-)-methyltransferase 1	CMTR1	sp|Q8N1G2|CMTR1_HUMAN Cap-specific mRNA (nucleoside-2-O-)-methyltransferase 1 OS=Homo sapiens OX=9606 GN=CMTR1 PE=1 SV=1	1	22	22	22	151	31	95.32	30.2371	26.2322	26.3186	27.5491	25.9342	26.5332	26.9558	26.58	26.7823	27.0319	26.4963	26.3983	26.2378	24.3592	24.6538	24.7236	24.89	24.8415	24.9452	24.2116	24.4628	24.3558	24.44	24.4643	24.4245	11	11	18	11	12	17	13	11	12	16	10	9	2751	Q8N1G2
P40429;Q6NVV1	60S ribosomal protein L13a;Putative 60S ribosomal protein L13a protein RPL13AP3	RPL13A;RPL13AP3	sp|P40429|RL13A_HUMAN 60S ribosomal protein L13a OS=Homo sapiens OX=9606 GN=RPL13A PE=1 SV=2;sp|Q6NVV1|R13P3_HUMAN Putative 60S ribosomal protein L13a protein RPL13AP3 OS=Homo sapiens OX=9606 GN=RPL13AP3 PE=5 SV=1	2	8	8	8	150	40.4	23.577	33.4207	29.6258	29.6566	29.8331	29.5179	29.7828	29.7896	30.1737	29.8345	29.9494	29.9396	29.7909	30.0125	29.1932	29.3723	29.2242	29.7629	29.6465	29.6662	28.9535	28.9377	29.0291	29.4404	29.4216	29.5424	12	13	12	15	16	13	11	11	10	13	11	13	1146	P40429;Q6NVV1
P62847	40S ribosomal protein S24	RPS24	sp|P62847|RS24_HUMAN 40S ribosomal protein S24 OS=Homo sapiens OX=9606 GN=RPS24 PE=1 SV=1	1	6	6	6	150	35.3	15.423	32.0533	28.2607	28.3552	28.5428	28.7154	28.4131	28.2615	28.4652	28.3247	28.2276	28.7671	28.5044	28.6523	27.3628	27.2778	27.3076	28.1906	27.7039	27.5034	26.8975	26.6976	26.7581	27.4484	27.2825	27.556	13	12	13	15	18	14	9	13	9	11	12	11	1540	P62847
P63151;Q66LE6;Q00005;Q9Y2T4	Serine/threonine-protein phosphatase 2A 55 kDa regulatory subunit B alpha isoform	PPP2R2A	sp|P63151|2ABA_HUMAN Serine/threonine-protein phosphatase 2A 55 kDa regulatory subunit B alpha isoform OS=Homo sapiens OX=9606 GN=PPP2R2A PE=1 SV=1	4	18	18	18	150	57.9	51.691	31.4923	27.5848	27.3892	27.9449	27.2114	27.2335	27.4897	28.6894	28.5054	28.437	27.6038	27.885	27.9229	25.3985	25.4963	25.3549	25.7821	25.2432	25.4448	25.5072	25.4623	25.4387	25.3498	25.4865	25.4954	11	12	13	9	14	14	11	16	14	14	12	10	1563	P63151
P09493	Tropomyosin alpha-1 chain	TPM1	sp|P09493|TPM1_HUMAN Tropomyosin alpha-1 chain OS=Homo sapiens OX=9606 GN=TPM1 PE=1 SV=2	1	24	16	10	149	46.8	32.708	32.7514	28.9837	29.0319	28.8047	24.2324	25.5876	25.2952	30.7723	30.5672	30.4131	28.2236	27.6245	27.5432	26.5879	26.4817	25.7793	22.0564	23.5356	23.4138	27.1714	27.3188	26.9588	25.3899	25.1756	25.0251	17	14	15	1	3	3	22	23	20	11	12	8	739	P09493
P34932	Heat shock 70 kDa protein 4	HSPA4	sp|P34932|HSP74_HUMAN Heat shock 70 kDa protein 4 OS=Homo sapiens OX=9606 GN=HSPA4 PE=1 SV=4	1	26	26	25	149	42.9	94.33	30.4256	26.7908	26.9111	26.8817	25.1461	25.6096	26.0188	27.8682	27.838	28.022	25.6644	25.6432	25.7595	24.0797	23.8814	23.9556	23.4541	23.216	23.4453	24.2958	24.4145	24.231	23.2627	23.2174	23.303	17	15	15	3	9	8	19	19	23	6	6	9	1086	P34932
P54198	Protein HIRA	HIRA	sp|P54198|HIRA_HUMAN Protein HIRA OS=Homo sapiens OX=9606 GN=HIRA PE=1 SV=2	1	28	28	28	149	40.5	111.83	30.8693	26.4016	26.0819	25.7059	24.8561	24.9732	24.7633	29.0484	28.4023	28.717	26.7612	25.915	26.9214	24.142	23.874	23.6445	23.5206	23.2728	23.4235	25.3536	25.2369	25.4349	24.2857	24.3461	24.5884	8	9	7	5	5	5	26	21	26	16	9	12	1386	P54198
Q15020	Squamous cell carcinoma antigen recognized by T-cells 3	SART3	sp|Q15020|SART3_HUMAN Squamous cell carcinoma antigen recognized by T-cells 3 OS=Homo sapiens OX=9606 GN=SART3 PE=1 SV=1	1	21	21	21	149	29.2	109.93	30.4674	26.5832	26.3514	26.5313	26.3025	26.3084	26.6828	27.4243	27.074	27.4023	27.0822	26.8431	27.3116	24.0505	24.0897	23.8419	24.5443	24.359	24.4376	24.0014	24.0333	24.1066	24.609	24.4424	24.5799	10	8	12	10	8	12	15	14	17	15	14	14	2000	Q15020
Q8WUM0	Nuclear pore complex protein Nup133	NUP133	sp|Q8WUM0|NU133_HUMAN Nuclear pore complex protein Nup133 OS=Homo sapiens OX=9606 GN=NUP133 PE=1 SV=2	1	24	24	24	149	32.4	128.98	30.0394	25.9888	25.7441	26.2939	23.602	24.5668	24.9528	27.9196	27.9928	27.9193	23.6536	23.9175	24.5442	24.2099	24.2777	24.2567	23.403	23.3481	23.712	24.8731	24.9116	25.0198	22.8543	22.9272	23.0792	13	13	15	7	7	7	20	24	24	7	5	7	2978	Q8WUM0
Q96T37	RNA-binding protein 15	RBM15	sp|Q96T37|RBM15_HUMAN RNA-binding protein 15 OS=Homo sapiens OX=9606 GN=RBM15 PE=1 SV=2	1	21	21	21	149	30.9	107.19	30.8113	27.1308	26.8999	27.3549	26.9009	27.0394	27.3216	27.5424	27.1522	27.2052	27.2679	27.1646	27.5613	25.1813	25.2973	25.0583	25.8281	25.4724	25.5987	24.83	24.7186	24.8439	25.2654	25.2803	25.4537	13	10	14	13	11	13	12	11	13	13	11	15	3389	Q96T37
Q9H582	Zinc finger protein 644	ZNF644	sp|Q9H582|ZN644_HUMAN Zinc finger protein 644 OS=Homo sapiens OX=9606 GN=ZNF644 PE=1 SV=2	1	25	25	25	149	28.9	149.56	30.6919	25.941	25.8272	26.2672	24.9161	26.056	26.0618	28.1019	27.7738	27.9876	27.659	27.5201	27.3429	24.3048	24.3314	24.1151	24.3623	24.1723	24.1101	25.147	25.0158	25.0422	25.1541	25.1238	25.2294	9	10	8	7	8	7	18	16	13	19	15	19	3735	Q9H582
A0MZ66	Shootin-1	SHTN1	sp|A0MZ66|SHOT1_HUMAN Shootin-1 OS=Homo sapiens OX=9606 GN=SHTN1 PE=1 SV=4	1	21	21	21	148	37.6	71.639	30.5196	27.586	27.3866	27.5903	27.2087	27.6411	27.5256	25.7556	25.0817	25.5881	26.2784	26.0628	26.6939	25.0189	24.8921	24.6454	25.4574	25.2248	25.0276	23.06	22.526	23.0314	23.9394	23.913	24.1435	17	17	17	15	19	20	4	4	2	11	11	11	14	A0MZ66
O14974	Protein phosphatase 1 regulatory subunit 12A	PPP1R12A	sp|O14974|MYPT1_HUMAN Protein phosphatase 1 regulatory subunit 12A OS=Homo sapiens OX=9606 GN=PPP1R12A PE=1 SV=1	1	25	25	25	148	30.5	115.28	29.9997	26.8768	26.8427	26.523	26.9282	26.6542	27.158	24.9369	25.4403	23.6337	26.3463	26.2994	26.4527	23.9692	23.9302	23.5873	24.8465	24.1984	24.4752	22.4274	22.6961	21.6106	23.6289	23.5459	23.8925	16	13	10	21	15	23	2	3	3	14	15	13	211	O14974
P26373	60S ribosomal protein L13	RPL13	sp|P26373|RL13_HUMAN 60S ribosomal protein L13 OS=Homo sapiens OX=9606 GN=RPL13 PE=1 SV=4	1	13	13	13	148	50.2	24.261	32.7243	28.9623	28.8493	29.1033	28.8572	28.72	29.0403	29.6651	29.4406	29.4955	28.8174	29.1755	29.1971	27.4919	27.4572	27.4066	27.964	27.5792	27.7809	27.3526	27.3712	27.3279	27.6729	27.6269	27.6407	13	13	11	13	5	16	15	14	12	12	14	10	983	P26373
Q96PV6	Leukocyte receptor cluster member 8	LENG8	sp|Q96PV6|LENG8_HUMAN Leukocyte receptor cluster member 8 OS=Homo sapiens OX=9606 GN=LENG8 PE=1 SV=3	1	19	19	19	148	31.6	88.156	30.6369	26.9835	27.0368	27.5462	26.4107	26.9214	26.8825	27.5092	26.81	27.1641	26.957	26.9737	27.0828	25.3627	25.4426	25.5148	25.4955	25.7093	25.4815	25.0479	24.8033	25.0266	25.4131	25.4757	25.4674	10	11	12	12	11	15	11	10	15	14	15	12	3331	Q96PV6
Q9P1Y6	PHD and RING finger domain-containing protein 1	PHRF1	sp|Q9P1Y6|PHRF1_HUMAN PHD and RING finger domain-containing protein 1 OS=Homo sapiens OX=9606 GN=PHRF1 PE=1 SV=3	1	20	20	19	148	18.7	178.66	30.8569	26.9343	26.9608	27.2625	26.7672	26.3552	27.1734	28.0048	27.4605	27.6875	27.0902	27.3734	27.4745	25.0236	25.1612	24.8458	25.4101	25.1494	25.2151	24.8719	24.711	24.675	25.036	25.179	25.1285	10	16	10	12	8	12	15	17	11	12	13	12	4105	Q9P1Y6
Q13418	Integrin-linked protein kinase	ILK	sp|Q13418|ILK_HUMAN Integrin-linked protein kinase OS=Homo sapiens OX=9606 GN=ILK PE=1 SV=2	1	20	20	20	147	49.1	51.419	32.0106	28.523	28.334	28.9565	24.6795	25.5101	24.9168	29.9854	29.7106	29.7637	25.2444	25.0493	25.5148	25.8137	25.8633	26.0639	23.2778	23.7543	23.2029	26.4608	26.4171	26.7136	23.4639	23.1657	23.0911	19	23	18	4	4	3	21	20	22	4	4	5	1835	Q13418
Q16630	Cleavage and polyadenylation specificity factor subunit 6	CPSF6	sp|Q16630|CPSF6_HUMAN Cleavage and polyadenylation specificity factor subunit 6 OS=Homo sapiens OX=9606 GN=CPSF6 PE=1 SV=2	1	11	11	11	147	22.9	59.209	32.6692	28.4097	29.1242	28.729	28.7118	29.0989	29.0035	29.2128	28.9153	29.0481	29.4602	29.5427	29.3543	27.2129	27.3644	27.4144	27.9114	27.7695	27.5133	26.8488	26.9769	26.8472	27.8449	27.6811	27.6955	10	9	12	11	10	12	11	14	9	19	16	14	2120	Q16630
Q86YA3	Protein ZGRF1	ZGRF1	sp|Q86YA3|ZGRF1_HUMAN Protein ZGRF1 OS=Homo sapiens OX=9606 GN=ZGRF1 PE=1 SV=3	1	35	35	35	147	25.4	236.6	29.8855	23.0901	24.4706	24.1277	25.5612	25.344	25.3645	27.0708	26.8145	26.9007	27.1265	26.8839	27.1737	20.9297	22.0586	21.5442	23.909	23.1	23.3195	23.4984	23.3865	23.5648	24.1268	24.0004	24.143	3	3	3	11	10	9	14	13	14	21	24	22	2661	Q86YA3
Q9NUL3	Double-stranded RNA-binding protein Staufen homolog 2	STAU2	sp|Q9NUL3|STAU2_HUMAN Double-stranded RNA-binding protein Staufen homolog 2 OS=Homo sapiens OX=9606 GN=STAU2 PE=1 SV=2	1	20	17	17	147	37.5	62.608	31.2591	27.6785	27.4806	27.8851	26.7839	27.2547	27.5119	28.2848	28.1011	28.2261	27.424	27.2907	27.4217	25.6497	25.6615	25.5584	25.5885	25.517	25.6224	25.4278	25.4562	25.5262	25.1648	25.099	25.2702	10	12	13	10	15	14	11	11	15	12	13	11	3951	Q9NUL3
CON__tr|X5DSL3|X5DSL3_ANAMA				1	13	13	13	146	72	26.722	31.4102	27.1393	26.9364	27.4946	26.7918	27.2512	27.1375	28.8235	28.6908	28.8456	27.5707	27.4323	27.5284	NA	NA	NA	NA	NA	NA	NA	NA	NA	NA	NA	NA	13	8	12	10	11	8	18	15	16	10	12	13	103	CON__tr|X5DSL3|X5DSL3_ANAMA
Q14258	E3 ubiquitin/ISG15 ligase TRIM25	TRIM25	sp|Q14258|TRI25_HUMAN E3 ubiquitin/ISG15 ligase TRIM25 OS=Homo sapiens OX=9606 GN=TRIM25 PE=1 SV=2	1	22	22	22	146	40.2	70.973	30.8936	26.2394	26.5154	26.2696	26.5021	26.5601	26.6757	27.0937	27.0036	27.5821	28.2924	28.1717	28.2881	24.529	24.8393	24.6149	25.0788	24.7599	24.9763	24.534	24.5101	24.5656	25.6761	25.5979	25.8098	7	8	8	12	10	12	8	10	12	19	18	22	1932	Q14258
Q8IY81	pre-rRNA 2-O-ribose RNA methyltransferase FTSJ3	FTSJ3	sp|Q8IY81|SPB1_HUMAN pre-rRNA 2-O-ribose RNA methyltransferase FTSJ3 OS=Homo sapiens OX=9606 GN=FTSJ3 PE=1 SV=2	1	16	16	16	146	23.1	96.557	31.0305	27.1705	27.2977	27.5209	27.0271	27.126	27.2353	28.1105	27.4383	28.0399	27.3186	27.198	27.3782	25.1479	25.2989	25.1435	25.6161	25.2439	25.4013	25.1426	24.8431	25.022	25.098	25.2385	25.2172	11	11	12	13	13	13	14	11	14	10	14	10	2716	Q8IY81
Q99848	Probable rRNA-processing protein EBP2	EBNA1BP2	sp|Q99848|EBP2_HUMAN Probable rRNA-processing protein EBP2 OS=Homo sapiens OX=9606 GN=EBNA1BP2 PE=1 SV=2	1	16	16	16	146	45.1	34.852	31.4238	27.863	27.914	28.0925	27.8936	27.6753	27.7273	28.0861	27.7459	27.7336	27.6962	27.6654	27.8863	25.5288	25.5723	25.3369	26.0698	25.5316	25.5473	24.9509	24.7314	24.6931	25.3062	25.3719	25.3903	15	13	12	16	11	13	12	11	9	13	10	11	3446	Q99848
P37198	Nuclear pore glycoprotein p62	NUP62	sp|P37198|NUP62_HUMAN Nuclear pore glycoprotein p62 OS=Homo sapiens OX=9606 GN=NUP62 PE=1 SV=3	1	13	13	13	144	30.7	53.254	31.9009	28.3284	28.1715	28.5125	27.8964	28.3376	28.5021	28.561	28.3211	28.3021	28.1831	28.2448	28.3116	26.304	26.2437	26.1019	26.4718	26.4074	26.471	25.7284	25.6981	25.8455	26.0629	26.1172	26.1119	14	12	16	14	11	15	12	7	6	13	11	13	1127	P37198
P38432	Coilin	COIL	sp|P38432|COIL_HUMAN Coilin OS=Homo sapiens OX=9606 GN=COIL PE=1 SV=1	1	14	14	14	144	33.7	62.608	30.9309	27.0138	26.7233	27.1382	26.6523	27.132	27.2668	27.7867	27.733	27.3909	27.6149	27.5584	27.6129	25.0556	24.8856	24.9345	25.574	25.4646	25.5486	25.0181	24.973	25.1169	25.6139	25.6065	25.6134	13	10	12	10	10	10	10	17	12	14	13	13	1134	P38432
Q13045	Protein flightless-1 homolog	FLII	sp|Q13045|FLII_HUMAN Protein flightless-1 homolog OS=Homo sapiens OX=9606 GN=FLII PE=1 SV=2	1	32	32	32	144	32.2	144.75	30.4067	26.4024	26.3132	26.7657	22.3612	19.9532	24.0785	28.134	28.1969	28.3426	25.8072	25.7946	25.6756	24.0253	23.958	24.3331	19.3814	18.838	22.1398	24.8724	25.1916	24.8384	23.2126	23.3479	23.1815	11	10	15	1	1	3	26	27	24	8	12	6	1791	Q13045
Q16576	Histone-binding protein RBBP7	RBBP7	sp|Q16576|RBBP7_HUMAN Histone-binding protein RBBP7 OS=Homo sapiens OX=9606 GN=RBBP7 PE=1 SV=1	1	16	16	9	144	48	47.82	32.4836	28.7728	28.6208	28.7237	27.963	28.121	28.3078	29.9001	29.4971	29.5399	28.6185	28.6978	28.6357	26.9648	26.9269	26.6068	26.8734	26.6252	26.7153	27.1195	26.96	27.0237	26.79	26.838	26.8631	10	11	12	9	11	11	18	12	14	12	14	10	2116	Q16576
Q5VZL5	Zinc finger MYM-type protein 4	ZMYM4	sp|Q5VZL5|ZMYM4_HUMAN Zinc finger MYM-type protein 4 OS=Homo sapiens OX=9606 GN=ZMYM4 PE=1 SV=1	1	32	32	32	144	28.6	172.79	30.5776	25.4334	24.8852	24.8081	24.0381	22.8727	24.7027	27.795	27.5385	27.7939	27.8353	27.9144	28.1192	23.2081	23.0338	22.4757	22.5135	21.6909	22.7533	24.5094	24.4065	24.669	25.3333	25.4067	25.7799	5	4	3	5	2	6	17	16	14	23	24	25	2337	Q5VZL5
Q8IZT6	Abnormal spindle-like microcephaly-associated protein	ASPM	sp|Q8IZT6|ASPM_HUMAN Abnormal spindle-like microcephaly-associated protein OS=Homo sapiens OX=9606 GN=ASPM PE=1 SV=2	1	51	51	51	144	18	409.8	30.9038	24.591	24.4975	25.3966	NA	NA	NA	29.3765	29.0989	29.26	19.9866	NA	NA	21.0407	20.7062	21.653	19.7869	19.4822	20.0616	25.6154	24.5493	24.7686	18.7373	19.491	19.6483	3	3	7	0	0	0	45	42	44	0	0	0	2743	Q8IZT6
Q9ULV3	Cip1-interacting zinc finger protein	CIZ1	sp|Q9ULV3|CIZ1_HUMAN Cip1-interacting zinc finger protein OS=Homo sapiens OX=9606 GN=CIZ1 PE=1 SV=2	1	19	19	19	144	33.3	100.04	30.55	27.1837	27.1623	27.0437	26.8174	26.9709	26.9972	27.3728	26.9437	27.1028	26.1556	26.7749	26.7226	24.7323	24.6667	24.3927	24.9683	24.6788	24.5825	23.9833	23.8647	23.8388	24.1125	24.2893	24.1534	11	16	11	11	15	13	14	9	11	8	12	13	4309	Q9ULV3
P22102	Trifunctional purine biosynthetic protein adenosine-3	GART	sp|P22102|PUR2_HUMAN Trifunctional purine biosynthetic protein adenosine-3 OS=Homo sapiens OX=9606 GN=GART PE=1 SV=1	1	23	23	23	143	33.3	107.77	30.5473	26.6013	26.4336	26.8411	25.7137	26.3216	26.2678	28.0617	27.4839	27.9562	26.7543	26.4014	26.6676	24.7574	24.8184	24.7154	24.6938	24.4949	24.7921	24.9255	24.8153	24.9182	24.4974	24.4904	24.6228	12	10	13	6	11	11	18	13	18	11	7	13	933	P22102
P28340	DNA polymerase delta catalytic subunit	POLD1	sp|P28340|DPOD1_HUMAN DNA polymerase delta catalytic subunit OS=Homo sapiens OX=9606 GN=POLD1 PE=1 SV=2	1	41	41	41	143	56.1	123.63	30.8901	26.5175	25.9015	26.6427	NA	20.0292	21.3117	29.0428	29.049	29.1633	21.849	21.4627	22.6415	23.8072	21.4579	23.287	18.6523	15.7512	15.9354	24.8051	25.1727	25.0033	16.8858	16.224	16.6611	15	6	19	0	0	0	31	33	36	2	1	0	1010	P28340
P28715	DNA excision repair protein ERCC-5	ERCC5	sp|P28715|ERCC5_HUMAN DNA excision repair protein ERCC-5 OS=Homo sapiens OX=9606 GN=ERCC5 PE=1 SV=3	1	22	22	22	143	27.3	133.11	30.2865	26.0847	25.5368	25.9678	25.441	26.1362	25.6206	27.8169	27.4816	27.911	26.4603	26.2571	26.6389	24.1974	23.9136	23.6391	24.1402	23.9577	24.1426	24.4188	24.5895	24.6659	24.1423	24.0195	24.1122	9	6	9	8	13	15	14	16	17	11	11	14	1012	P28715
P53618	Coatomer subunit beta	COPB1	sp|P53618|COPB_HUMAN Coatomer subunit beta OS=Homo sapiens OX=9606 GN=COPB1 PE=1 SV=3	1	19	19	19	143	29.4	107.14	30.3411	26.4203	26.5053	27.3615	26.3496	26.503	26.3108	27.1272	27.2544	27.102	26.5533	26.3057	26.6682	25.1482	25.3659	25.2836	25.4319	25.3828	25.4648	25.0182	25.2823	25.1285	25.3173	25.3908	25.2908	10	7	16	11	12	10	12	14	13	13	10	15	1374	P53618
Q5JWF2;P38405;P19087;A8MTJ3;P11488	Guanine nucleotide-binding protein G(s) subunit alpha isoforms XLas	GNAS	sp|Q5JWF2|GNAS1_HUMAN Guanine nucleotide-binding protein G(s) subunit alpha isoforms XLas OS=Homo sapiens OX=9606 GN=GNAS PE=1 SV=2	5	17	17	16	143	21.1	111.02	31.8974	29.4686	28.3626	29.2112	25.2315	25.3561	25.7554	29.2624	29.2879	29.4246	25.6171	25.354	25.1486	27.3354	27.1831	27.2297	24.8594	24.6414	24.7225	26.9509	27.1597	27.0704	24.4057	24.1406	24.1691	14	15	26	6	5	9	19	21	17	4	4	3	2256	Q5JWF2
P48729;Q8N752	Casein kinase I isoform alpha	CSNK1A1	sp|P48729|KC1A_HUMAN Casein kinase I isoform alpha OS=Homo sapiens OX=9606 GN=CSNK1A1 PE=1 SV=2	2	14	14	14	142	40.7	38.914	30.851	27.2109	26.636	27.2987	25.8734	25.8222	26.7001	28.163	28.1378	28.321	26.9257	26.8013	26.6674	24.9744	24.5942	25.1656	24.5588	24.3213	24.6644	25.3251	25.2391	25.3643	24.933	24.7167	24.73	16	9	13	6	10	12	13	18	12	10	13	10	1238	P48729
Q9P2D1	Chromodomain-helicase-DNA-binding protein 7	CHD7	sp|Q9P2D1|CHD7_HUMAN Chromodomain-helicase-DNA-binding protein 7 OS=Homo sapiens OX=9606 GN=CHD7 PE=1 SV=3	1	31	26	25	142	14.7	335.92	29.808	25.9425	26.629	26.3929	25.8972	25.6834	25.9327	26.2461	26.3573	26.1005	26.3831	26.3647	26.4505	23.8829	24.1832	23.8784	24.2951	23.847	23.8036	23.3101	23.607	23.5045	23.763	23.8232	23.9313	10	14	13	14	9	11	11	9	8	14	15	14	4122	Q9P2D1
Q9UQR1	Zinc finger protein 148	ZNF148	sp|Q9UQR1|ZN148_HUMAN Zinc finger protein 148 OS=Homo sapiens OX=9606 GN=ZNF148 PE=1 SV=2	1	21	21	21	142	37.7	88.975	30.2302	27.0507	26.9766	26.9356	26.9632	26.9595	27.1075	25.0177	25.5302	25.5242	26.7451	26.4731	26.8116	24.6137	24.9958	24.4507	25.1403	25.0157	25.082	22.8177	23.5648	22.8056	24.3129	24.609	24.6915	14	15	17	17	16	17	4	6	4	11	10	11	4369	Q9UQR1
O60271;Q9UPT6	C-Jun-amino-terminal kinase-interacting protein 4	SPAG9	sp|O60271|JIP4_HUMAN C-Jun-amino-terminal kinase-interacting protein 4 OS=Homo sapiens OX=9606 GN=SPAG9 PE=1 SV=4	2	26	26	26	141	27.6	146.2	31.2978	28.0632	27.5096	28.1082	27.9118	27.9931	28.2516	27.4056	27.0288	27.2317	27.68	27.3169	27.4636	27.4576	27.5257	27.2165	28.063	27.9255	27.8721	25.5498	26.1372	25.9185	27.0858	26.9993	26.9428	18	14	17	22	21	19	1	4	3	8	7	7	344	O60271
Q06210	Glutamine--fructose-6-phosphate aminotransferase [isomerizing] 1	GFPT1	sp|Q06210|GFPT1_HUMAN Glutamine--fructose-6-phosphate aminotransferase [isomerizing] 1 OS=Homo sapiens OX=9606 GN=GFPT1 PE=1 SV=3	1	19	17	17	141	36.2	78.806	30.4537	27.0854	27.123	26.9037	25.0696	25.8063	26.3389	27.6084	27.816	27.908	25.4153	26.0504	26.072	24.3243	24.407	24.2041	23.8076	23.7343	23.8604	24.5785	24.4615	24.4532	23.4082	23.6241	23.5001	13	13	12	11	10	11	13	15	14	8	10	11	1707	Q06210
O76021	Ribosomal L1 domain-containing protein 1	RSL1D1	sp|O76021|RL1D1_HUMAN Ribosomal L1 domain-containing protein 1 OS=Homo sapiens OX=9606 GN=RSL1D1 PE=1 SV=3	1	15	15	15	140	33.3	54.972	31.4187	27.6826	27.7179	28.0062	27.7439	28.0672	27.8977	27.8644	27.6859	27.5809	27.7694	27.8481	28.0462	25.7593	25.8883	25.8621	26.3503	26.3769	26.175	25.4405	25.3974	25.2823	25.9449	26.0133	25.9427	10	11	12	10	12	12	13	13	11	11	12	13	492	O76021
P46779	60S ribosomal protein L28	RPL28	sp|P46779|RL28_HUMAN 60S ribosomal protein L28 OS=Homo sapiens OX=9606 GN=RPL28 PE=1 SV=3	1	8	8	8	140	46	15.747	34.2026	30.6252	30.3757	30.5819	30.171	30.296	30.2828	31.1177	30.9431	31.1672	30.4113	30.4523	30.5547	29.1316	29.1449	28.9825	29.125	29.2253	29.1281	29.1969	29.04	29.1546	29.0394	29.0927	29.0577	13	14	13	9	11	11	10	12	13	11	11	12	1210	P46779
P61221	ATP-binding cassette sub-family E member 1	ABCE1	sp|P61221|ABCE1_HUMAN ATP-binding cassette sub-family E member 1 OS=Homo sapiens OX=9606 GN=ABCE1 PE=1 SV=1	1	18	18	18	140	35.9	67.314	30.7287	26.5563	27.0699	27.2567	26.0316	26.0826	25.9981	28.0384	27.9098	27.9819	27.147	26.7229	26.8437	24.4031	24.4522	24.3553	24.6646	24.2443	24.15	24.4649	24.4797	24.4872	24.2701	24.1276	24.305	11	11	10	14	9	8	13	15	16	11	12	10	1479	P61221
Q6PD62	RNA polymerase-associated protein CTR9 homolog	CTR9	sp|Q6PD62|CTR9_HUMAN RNA polymerase-associated protein CTR9 homolog OS=Homo sapiens OX=9606 GN=CTR9 PE=1 SV=1	1	24	24	24	140	29.9	133.5	30.5503	26.0122	25.934	26.4098	23.9038	24.0942	24.7212	28.2177	28.0459	28.3732	26.8348	26.8656	26.7291	23.5145	23.7141	23.7148	22.7241	22.8014	22.8377	24.5873	24.6319	25.0077	24.0943	24.183	23.9538	10	10	12	4	5	2	21	18	23	14	12	9	2443	Q6PD62
Q96HA7	Tonsoku-like protein	TONSL	sp|Q96HA7|TONSL_HUMAN Tonsoku-like protein OS=Homo sapiens OX=9606 GN=TONSL PE=1 SV=2	1	36	36	36	140	35.7	150.93	31.7115	26.9933	26.6742	27.0683	NA	23.1026	20.7756	29.964	29.8468	30.0149	23.8041	23.4967	NA	24.74	24.4898	24.2447	18.8301	22.3915	18.6872	26.1365	26.1922	26.3554	19.932	22.6112	19.4019	13	6	12	0	1	1	31	37	36	2	1	0	3245	Q96HA7
P04406;O14556	Glyceraldehyde-3-phosphate dehydrogenase	GAPDH	sp|P04406|G3P_HUMAN Glyceraldehyde-3-phosphate dehydrogenase OS=Homo sapiens OX=9606 GN=GAPDH PE=1 SV=3	2	14	14	14	139	54.9	36.053	31.2687	27.002	27.7437	27.8731	26.1512	25.4861	26.5238	29.1343	28.6061	29.0045	25.9973	26.7617	25.4883	25.3584	25.9624	25.5816	25.1403	24.4537	25.059	25.9308	25.8498	26.0301	24.3748	24.8062	24.4506	10	12	13	12	7	12	16	16	15	8	12	6	649	P04406
P08237	ATP-dependent 6-phosphofructokinase, muscle type	PFKM	sp|P08237|PFKAM_HUMAN ATP-dependent 6-phosphofructokinase, muscle type OS=Homo sapiens OX=9606 GN=PFKM PE=1 SV=2	1	25	25	23	139	38.2	85.182	30.722	27.0711	27.0158	27.3295	24.4471	25.589	25.4546	28.5284	28.3077	28.3751	25.6594	24.6718	25.8171	24.76	24.6098	24.6792	23.6194	23.874	23.5758	24.9655	24.9943	25.1499	23.5216	23.3401	23.6776	11	12	17	7	6	8	19	22	19	6	6	6	720	P08237
Q13151	Heterogeneous nuclear ribonucleoprotein A0	HNRNPA0	sp|Q13151|ROA0_HUMAN Heterogeneous nuclear ribonucleoprotein A0 OS=Homo sapiens OX=9606 GN=HNRNPA0 PE=1 SV=1	1	9	9	9	139	48.9	30.84	32.1862	28.5639	28.4661	28.7565	28.135	28.4456	28.5747	29.0374	28.8768	28.7378	28.5333	28.5343	28.3272	27.6577	27.5765	27.668	28.0936	27.844	27.8989	27.3423	27.4252	27.2198	27.6285	27.6199	27.6173	9	12	12	12	12	13	11	10	11	10	13	14	1808	Q13151
P06576	ATP synthase subunit beta, mitochondrial	ATP5F1B	sp|P06576|ATPB_HUMAN ATP synthase subunit beta, mitochondrial OS=Homo sapiens OX=9606 GN=ATP5F1B PE=1 SV=3	1	16	16	16	138	41.4	56.559	31.0245	27.2313	27.2025	27.6332	26.5619	26.9373	27.0479	28.1828	28.0345	28.1758	27.0789	27.1852	26.8437	25.2627	25.3515	25.2572	25.4746	25.214	25.1998	25.1407	25.2198	25.2192	25.0741	25.0035	24.9416	14	11	10	9	7	11	13	15	13	12	12	11	685	P06576
P41250	Glycine--tRNA ligase	GARS1	sp|P41250|GARS_HUMAN Glycine--tRNA ligase OS=Homo sapiens OX=9606 GN=GARS1 PE=1 SV=3	1	17	17	17	138	31.8	83.165	29.8649	25.4946	26.2986	26.4291	25.1454	25.8804	26.3607	27.0943	26.0995	26.2462	26.5978	26.4307	26.3533	23.7987	23.9195	23.9313	24.0903	24.0888	24.0105	23.9882	23.7637	23.7579	24.2295	24.0448	23.9262	10	14	12	7	9	14	14	11	10	14	12	11	1162	P41250
Q13772	Nuclear receptor coactivator 4	NCOA4	sp|Q13772|NCOA4_HUMAN Nuclear receptor coactivator 4 OS=Homo sapiens OX=9606 GN=NCOA4 PE=1 SV=1	1	21	21	21	138	50.3	69.725	31.3309	27.9996	27.8767	28.3445	24.002	23.1011	24.2567	29.247	28.9783	29.1666	22.6546	23.0298	23.9213	25.3627	25.398	25.7953	21.9842	20.8074	21.829	25.8077	25.8439	25.8877	20.8103	20.523	21.2476	16	16	22	2	2	5	24	21	22	2	1	5	1884	Q13772
Q15181	Inorganic pyrophosphatase	PPA1	sp|Q15181|IPYR_HUMAN Inorganic pyrophosphatase OS=Homo sapiens OX=9606 GN=PPA1 PE=1 SV=2	1	13	13	13	138	60.9	32.66	31.0158	27.375	27.1183	27.0026	27.1947	27.34	27.54	27.7073	27.3211	27.4975	27.544	27.6608	27.6732	25.3356	25.3054	24.9577	26.0306	25.5578	25.6681	24.8124	24.7505	24.8093	25.5761	25.5845	25.6105	11	10	12	11	9	10	13	11	11	14	14	12	2026	Q15181
Q8NE71	ATP-binding cassette sub-family F member 1	ABCF1	sp|Q8NE71|ABCF1_HUMAN ATP-binding cassette sub-family F member 1 OS=Homo sapiens OX=9606 GN=ABCF1 PE=1 SV=2	1	21	21	21	138	33.4	95.925	30.8005	27.5021	27.1342	27.3383	26.8921	27.1578	27.1088	27.3117	26.6573	26.7502	27.2432	27.3905	27.7383	25.4724	25.4086	25.1661	25.887	25.4767	25.3565	24.726	24.6458	24.5582	25.302	25.4251	25.598	16	9	13	14	13	14	9	8	5	11	13	13	2854	Q8NE71
Q92598	Heat shock protein 105 kDa	HSPH1	sp|Q92598|HS105_HUMAN Heat shock protein 105 kDa OS=Homo sapiens OX=9606 GN=HSPH1 PE=1 SV=1	1	20	20	20	138	32.9	96.864	30.0266	26.0904	26.4215	26.548	25.8519	26.1538	26.2669	26.976	26.6725	26.5845	26.4364	26.5076	26.462	23.9933	24.0767	23.9481	24.2778	24.1507	23.9939	23.8902	23.815	23.9645	23.8845	24.0715	23.9206	10	16	10	12	13	13	9	11	9	14	10	11	3051	Q92598
P09651;Q32P51;A0A2R8Y4L2	Heterogeneous nuclear ribonucleoprotein A1;Heterogeneous nuclear ribonucleoprotein A1-like 2;	HNRNPA1;HNRNPA1L2;	sp|P09651|ROA1_HUMAN Heterogeneous nuclear ribonucleoprotein A1 OS=Homo sapiens OX=9606 GN=HNRNPA1 PE=1 SV=5;sp|Q32P51|RA1L2_HUMAN Heterogeneous nuclear ribonucleoprotein A1-like 2 OS=Homo sapiens OX=9606 GN=HNRNPA1L2 PE=2 SV=2;tr|A0A2R8Y4L2|A0A2R8Y4L2_HUM	3	18	16	15	137	43	38.746	31.0965	26.8392	26.5225	27.4402	26.2969	26.8389	27.2304	28.1088	27.8017	27.7754	28.1179	27.8362	27.9169	24.5554	24.4941	24.7339	25.1819	24.8879	25.0026	24.8783	24.8446	25.0299	25.5458	25.5294	25.6792	9	6	10	9	11	12	13	15	8	14	15	15	744	P09651;Q32P51;A0A2R8Y4L2
P62249	40S ribosomal protein S16	RPS16	sp|P62249|RS16_HUMAN 40S ribosomal protein S16 OS=Homo sapiens OX=9606 GN=RPS16 PE=1 SV=2	1	8	8	8	137	53.4	16.445	32.6139	28.9954	28.6617	29.0624	28.2791	28.4921	28.5469	29.624	29.6658	29.7614	28.6416	28.7488	28.8918	27.2688	27.1641	27.2029	27.3888	27.1913	27.1457	27.3661	27.3986	27.3587	27.0578	27.0124	27.1531	12	10	12	11	12	12	13	10	10	10	13	12	1511	P62249
P62333	26S proteasome regulatory subunit 10B	PSMC6	sp|P62333|PRS10_HUMAN 26S proteasome regulatory subunit 10B OS=Homo sapiens OX=9606 GN=PSMC6 PE=1 SV=1	1	18	18	18	137	58.6	44.172	31.8206	27.5778	27.4398	27.6589	24.098	25.3642	25.026	30.075	29.5608	29.913	26.0457	25.6819	25.4633	25.2163	25.2684	25.2916	23.6224	23.6932	24.0074	26.7356	26.4716	26.7425	24.2425	24.1809	23.9274	12	10	12	2	3	5	26	23	22	9	7	6	1525	P62333
P67809;P16989;Q9Y2T7	Y-box-binding protein 1	YBX1	sp|P67809|YBOX1_HUMAN Y-box-binding protein 1 OS=Homo sapiens OX=9606 GN=YBX1 PE=1 SV=3	3	15	15	15	137	55.6	35.924	31.7724	28.2245	27.8921	28.4211	27.845	28.106	28.3157	28.05	28.0545	28.1009	28.3809	28.4986	28.2011	26.5853	26.4521	26.497	27.0563	26.707	26.9598	25.745	26.0933	25.7452	26.6828	26.7205	26.6195	15	10	13	9	13	11	11	10	8	12	14	11	1577	P67809
Q9UQE7	Structural maintenance of chromosomes protein 3	SMC3	sp|Q9UQE7|SMC3_HUMAN Structural maintenance of chromosomes protein 3 OS=Homo sapiens OX=9606 GN=SMC3 PE=1 SV=2	1	30	30	30	137	27.7	141.54	29.6862	26.3334	25.6896	26.1449	24.0728	25.275	25.3072	27.1255	26.9091	27.2829	24.6426	25.2409	25.5644	23.9259	24.0722	23.7955	23.0254	23.4187	23.3494	24.1706	24.0302	24.1864	22.9897	23.331	23.4555	15	15	13	6	8	8	14	15	21	7	8	7	4367	Q9UQE7
O43809	Cleavage and polyadenylation specificity factor subunit 5	NUDT21	sp|O43809|CPSF5_HUMAN Cleavage and polyadenylation specificity factor subunit 5 OS=Homo sapiens OX=9606 GN=NUDT21 PE=1 SV=1	1	13	13	13	136	52.4	26.227	32.447	28.5551	28.7818	29.1246	28.2575	28.3958	28.6941	29.2249	28.8876	29.086	28.9918	28.9123	29.0927	26.7824	27.007	27.0697	26.9957	26.9167	27.1048	26.6402	26.6765	26.4989	27.171	27.074	27.2232	8	12	12	8	10	12	13	11	13	14	14	9	326	O43809
P10599	Thioredoxin	TXN	sp|P10599|THIO_HUMAN Thioredoxin OS=Homo sapiens OX=9606 GN=TXN PE=1 SV=3	1	8	8	8	136	72.4	11.737	33.8981	30.2563	30.2766	30.6884	30.5502	30.499	30.884	30.085	29.671	29.9401	30.097	30.161	30.22	29.8262	29.9932	29.7607	30.5346	30.3292	30.3452	28.6934	28.6094	28.6122	29.3624	29.4476	29.4598	13	12	13	13	11	13	11	11	9	10	8	12	763	P10599
Q8N1F7	Nuclear pore complex protein Nup93	NUP93	sp|Q8N1F7|NUP93_HUMAN Nuclear pore complex protein Nup93 OS=Homo sapiens OX=9606 GN=NUP93 PE=1 SV=2	1	21	21	21	136	30	93.487	30.0332	26.9118	26.5849	26.8094	25.6635	25.7065	25.6896	26.9699	26.9195	27.1727	25.9293	25.9456	25.6841	24.2901	24.1643	24.1869	23.9067	23.6394	23.598	24.0544	24.1273	24.2777	23.5833	23.4643	23.6344	15	17	17	10	7	8	12	12	14	8	8	8	2749	Q8N1F7
Q96JM2	Zinc finger protein 462	ZNF462	sp|Q96JM2|ZN462_HUMAN Zinc finger protein 462 OS=Homo sapiens OX=9606 GN=ZNF462 PE=1 SV=3	1	42	42	42	136	22.6	284.68	30.621	22.6459	23.2208	23.4185	21.8631	22.4363	22.7754	27.2115	27.1521	27.0328	28.5083	28.4359	28.6467	19.0738	18.6607	18.5238	19.6022	19.0438	19.0274	23.8986	23.7813	23.7045	25.7219	25.7466	25.8326	0	0	0	1	0	0	11	10	10	35	34	35	3279	Q96JM2
Q9H9J4	Ubiquitin carboxyl-terminal hydrolase 42	USP42	sp|Q9H9J4|UBP42_HUMAN Ubiquitin carboxyl-terminal hydrolase 42 OS=Homo sapiens OX=9606 GN=USP42 PE=1 SV=3	1	22	22	22	136	22.4	145.39	30.6701	27.0638	27.4239	27.2847	26.9374	27.3068	27.5204	26.4617	26.9124	26.0817	27.0942	27.1543	27.2097	25.593	25.6165	25.3925	26.0031	25.7443	25.8225	24.6716	24.8762	24.4401	25.3925	25.4114	25.4791	12	13	12	12	15	17	8	8	5	10	13	11	3801	Q9H9J4
P52732	Kinesin-like protein KIF11	KIF11	sp|P52732|KIF11_HUMAN Kinesin-like protein KIF11 OS=Homo sapiens OX=9606 GN=KIF11 PE=1 SV=2	1	26	26	26	135	27.3	119.16	30.0976	27.1448	26.9819	27.419	25.872	26.1222	26.5322	26.8033	26.8066	26.7967	24.8344	25.1372	25.2207	24.4681	24.4142	24.5188	23.9961	24.0479	24.1641	23.9855	23.9482	23.8712	23.0258	23.3632	23.2498	15	19	17	10	9	15	8	12	10	5	8	7	1356	P52732
P63104	14-3-3 protein zeta/delta	YWHAZ	sp|P63104|1433Z_HUMAN 14-3-3 protein zeta/delta OS=Homo sapiens OX=9606 GN=YWHAZ PE=1 SV=1	1	13	11	10	135	58.8	27.745	31.8048	28.13	28.068	28.2342	27.0422	27.3258	27.8455	29.1912	28.9384	29.048	27.601	27.7025	27.6355	26.4658	26.6167	26.3837	26.2435	26.0025	26.3973	26.7788	26.7317	26.5539	26.0006	25.9735	26.0833	13	12	12	9	8	10	11	13	14	12	9	12	1562	P63104
Q15942	Zyxin	ZYX	sp|Q15942|ZYX_HUMAN Zyxin OS=Homo sapiens OX=9606 GN=ZYX PE=1 SV=1	1	16	16	16	135	44.6	61.277	31.0458	27.4457	27.5365	27.9003	27.4793	27.6561	28.01	26.9394	26.6103	26.7307	27.6144	27.4179	27.5208	26.0096	26.0541	25.9033	26.6871	26.451	26.3983	24.7577	24.7877	24.8184	25.6758	25.607	25.7521	11	14	15	13	12	18	5	7	9	12	11	8	2097	Q15942
Q92614	Unconventional myosin-XVIIIa	MYO18A	sp|Q92614|MY18A_HUMAN Unconventional myosin-XVIIIa OS=Homo sapiens OX=9606 GN=MYO18A PE=1 SV=3	1	44	44	44	135	25.9	233.11	30.7294	26.251	26.5194	24.7907	NA	21.1111	20.6352	29.3413	28.6603	28.7556	22.9965	22.3314	NA	22.9911	23.802	21.1956	20.0662	17.3147	18.3433	25.6169	24.6213	24.934	18.9745	18.56	19.9124	8	11	4	0	0	0	43	33	35	1	0	0	3057	Q92614
Q6ZU65	Ubinuclein-2	UBN2	sp|Q6ZU65|UBN2_HUMAN Ubinuclein-2 OS=Homo sapiens OX=9606 GN=UBN2 PE=1 SV=2	1	30	30	30	134	30.1	146.09	30.8122	25.6639	25.6379	25.3301	24.0112	22.1317	23.3616	28.907	28.4535	28.7476	26.2725	26.4503	27.6538	24.1784	23.567	23.7906	22.8818	20.0912	22.355	25.7148	25.7128	25.9414	24.1896	24.2392	24.7761	8	3	5	2	0	2	20	27	26	12	13	16	2507	Q6ZU65
Q9NXV6	CDKN2A-interacting protein	CDKN2AIP	sp|Q9NXV6|CARF_HUMAN CDKN2A-interacting protein OS=Homo sapiens OX=9606 GN=CDKN2AIP PE=1 SV=3	1	22	22	22	134	49.8	61.124	30.0501	25.3531	25.1724	25.0583	25.2485	25.6984	25.8266	25.8711	26.1894	26.4764	27.7229	27.3799	27.6788	23.7149	23.6187	23.5822	24.1262	23.7466	23.9329	23.8832	24.049	23.8132	25.1664	25.0542	25.1269	9	4	7	8	11	12	7	11	10	18	16	21	4038	Q9NXV6
O43795;Q9UBC5	Unconventional myosin-Ib	MYO1B	sp|O43795|MYO1B_HUMAN Unconventional myosin-Ib OS=Homo sapiens OX=9606 GN=MYO1B PE=1 SV=3	2	25	25	25	133	27.4	131.98	30.582	27.3329	26.4802	27.0261	24.4073	24.3374	24.4221	28.6999	28.3339	27.9478	25.2614	25.433	24.4695	24.8343	24.6305	24.5023	23.2479	23.4956	23.3454	25.1882	25.0164	24.9841	23.5609	23.6804	23.2391	20	14	14	2	4	2	19	22	17	7	8	4	325	O43795
Q14103	Heterogeneous nuclear ribonucleoprotein D0	HNRNPD	sp|Q14103|HNRPD_HUMAN Heterogeneous nuclear ribonucleoprotein D0 OS=Homo sapiens OX=9606 GN=HNRNPD PE=1 SV=1	1	12	12	10	133	32.7	38.434	31.4804	27.5819	27.6764	28.0338	27.8719	27.9511	28.1222	27.9573	27.6312	27.8985	27.7897	28.0142	28.0954	25.9722	25.9533	25.96	26.7171	26.384	26.5037	25.451	25.3381	25.4649	25.9437	26.1835	26.2199	11	11	11	13	11	12	9	11	13	8	11	12	1898	Q14103
Q9BY77	Polymerase delta-interacting protein 3	POLDIP3	sp|Q9BY77|PDIP3_HUMAN Polymerase delta-interacting protein 3 OS=Homo sapiens OX=9606 GN=POLDIP3 PE=1 SV=2	1	22	22	22	133	62	46.089	31.6563	21.4147	20.6716	22.227	21.5353	NA	21.7103	28.3269	28.2739	28.3549	29.4849	29.42	29.7367	17.6523	17.8268	17.6453	17.9698	18.9025	17.4272	24.2632	24.3189	24.2413	27.3835	26.8077	27.7126	1	0	0	0	1	1	16	19	18	26	21	30	3588	Q9BY77
Q9NX58	Cell growth-regulating nucleolar protein	LYAR	sp|Q9NX58|LYAR_HUMAN Cell growth-regulating nucleolar protein OS=Homo sapiens OX=9606 GN=LYAR PE=1 SV=2	1	15	15	15	133	45.6	43.614	31.1439	27.9203	27.3936	27.426	27.4809	27.6202	27.4831	27.5486	27.4594	26.9482	27.7091	27.7661	27.7318	25.9215	25.6283	25.0785	26.0724	25.7792	25.5663	24.5902	24.7269	24.4905	25.5663	25.6225	25.6648	13	7	12	10	13	13	9	10	9	13	11	13	4023	Q9NX58
P00338;P07864	L-lactate dehydrogenase A chain	LDHA	sp|P00338|LDHA_HUMAN L-lactate dehydrogenase A chain OS=Homo sapiens OX=9606 GN=LDHA PE=1 SV=2	2	12	11	11	132	41.6	36.688	31.5165	28.3013	27.8885	28.2743	26.8635	26.6814	26.9827	28.8055	28.8216	28.7826	26.8831	26.9436	27.1366	26.5474	26.3728	26.2161	25.7477	25.3392	25.4626	26.3293	26.4141	26.3827	25.1483	25.1612	25.2347	15	15	16	8	9	7	16	12	10	7	9	8	613	P00338
Q5T1M5	FK506-binding protein 15	FKBP15	sp|Q5T1M5|FKB15_HUMAN FK506-binding protein 15 OS=Homo sapiens OX=9606 GN=FKBP15 PE=1 SV=2	1	24	24	24	132	28.3	133.63	30.0376	26.66	26.2828	27.0945	26.374	26.5735	26.9918	26.0964	25.9989	25.9458	26.4855	26.2157	26.1693	24.4212	24.318	24.4376	24.8289	24.7629	24.6079	24.0041	23.5805	23.6794	24.3995	24.3385	24.4091	14	9	16	16	14	13	8	4	6	12	10	10	2275	Q5T1M5
O43683	Mitotic checkpoint serine/threonine-protein kinase BUB1	BUB1	sp|O43683|BUB1_HUMAN Mitotic checkpoint serine/threonine-protein kinase BUB1 OS=Homo sapiens OX=9606 GN=BUB1 PE=1 SV=1	1	24	24	24	131	31	122.37	30.3342	26.8702	26.9804	27.314	23.8499	24.2776	24.7817	28.0251	27.7371	28.1127	24.9515	23.7795	24.9945	24.4779	24.486	24.4257	22.6837	23.1737	23.2478	24.4882	24.7142	24.6649	23.1176	22.5458	22.9196	15	15	15	4	4	4	21	19	20	6	3	5	314	O43683
O43684	Mitotic checkpoint protein BUB3	BUB3	sp|O43684|BUB3_HUMAN Mitotic checkpoint protein BUB3 OS=Homo sapiens OX=9606 GN=BUB3 PE=1 SV=1	1	13	13	13	131	58.2	37.154	32.034	28.2365	28.2339	28.6834	27.3336	27.8638	28.2049	29.0704	28.965	29.1494	28.3991	28.2135	27.9721	26.1114	26.1718	26.213	26.2629	26.2487	26.3677	26.0829	26.1606	26.2759	26.2255	26.1894	26.1871	9	11	15	6	10	12	10	13	15	11	12	7	315	O43684
Q93077;Q7L7L0;P04908;Q6FI13;P0C0S8;Q99878;Q9BTM1;Q16777;Q96KK5;P20671	Histone H2A type 1-C;Histone H2A type 3;Histone H2A type 1-B/E	H2AC6;H2AW;H2AC8	sp|Q93077|H2A1C_HUMAN Histone H2A type 1-C OS=Homo sapiens OX=9606 GN=H2AC6 PE=1 SV=3;sp|Q7L7L0|H2A3_HUMAN Histone H2A type 3 OS=Homo sapiens OX=9606 GN=H2AW PE=1 SV=3;sp|P04908|H2A1B_HUMAN Histone H2A type 1-B/E OS=Homo sapiens OX=9606 GN=H2AC8 PE=1 SV=2;	10	5	5	2	131	35.4	14.105	33.8817	30.32	29.7667	30.1325	30.2163	30.5902	30.7173	30.8954	29.5571	29.8821	29.1933	30.6683	30.6368	29.0026	28.6045	28.5631	29.5389	29.618	29.6258	28.7305	27.5384	27.8488	27.8974	29.3555	29.2867	15	12	13	11	11	9	16	7	10	6	10	11	658	Q93077;Q7L7L0;P04908;Q6FI13;P0C0S8;Q99878;Q9BTM1;Q16777;Q96KK5;P20671
P47897	Glutamine--tRNA ligase	QARS1	sp|P47897|SYQ_HUMAN Glutamine--tRNA ligase OS=Homo sapiens OX=9606 GN=QARS1 PE=1 SV=1	1	22	21	21	131	34.3	87.798	30.6471	27.0067	27.2446	27.5145	25.795	26.3893	26.6483	27.604	27.6642	27.5222	26.7786	26.6866	26.7392	24.9515	25.0825	24.9482	24.6701	24.8287	24.8962	24.8899	24.8818	24.7527	24.8796	24.6299	24.7041	11	11	14	9	7	9	12	14	15	10	11	8	1220	P47897
Q86U86	Protein polybromo-1	PBRM1	sp|Q86U86|PB1_HUMAN Protein polybromo-1 OS=Homo sapiens OX=9606 GN=PBRM1 PE=1 SV=1	1	23	23	23	131	18.5	192.95	29.6839	25.3947	25.4098	25.6775	25.5943	25.7182	25.9065	26.7642	26.3297	26.504	26.4661	26.396	26.1954	23.3518	23.8687	23.5355	23.8559	23.8176	23.8192	23.8162	23.6209	23.6467	24.2916	24.129	24.1338	10	6	8	9	12	16	14	9	9	15	14	9	2614	Q86U86
Q9UK58	Cyclin-L1	CCNL1	sp|Q9UK58|CCNL1_HUMAN Cyclin-L1 OS=Homo sapiens OX=9606 GN=CCNL1 PE=1 SV=1	1	13	13	11	131	30.4	59.633	32.3302	28.7156	28.7144	29.0228	28.3066	28.6585	28.8924	28.8593	28.5292	28.9033	28.9021	28.6793	28.6138	26.6353	26.6228	26.8593	26.74	26.9979	27.1038	26.3268	26.6328	26.3801	26.8642	26.7149	26.7019	11	7	10	9	11	10	16	12	11	10	12	12	4257	Q9UK58
P46063	ATP-dependent DNA helicase Q1	RECQL	sp|P46063|RECQ1_HUMAN ATP-dependent DNA helicase Q1 OS=Homo sapiens OX=9606 GN=RECQL PE=1 SV=3	1	17	17	17	130	33.9	73.457	30.3208	26.7466	26.2289	26.6465	25.6043	25.7548	26.037	27.849	27.6006	27.7992	26.0423	25.9273	25.7533	24.3113	24.198	24.0386	24.051	23.9727	23.9021	24.5426	24.6486	24.6135	23.8971	23.8518	23.9287	13	9	15	11	7	10	12	12	13	11	9	8	1200	P46063
Q9BRD0	BUD13 homolog	BUD13	sp|Q9BRD0|BUD13_HUMAN BUD13 homolog OS=Homo sapiens OX=9606 GN=BUD13 PE=1 SV=1	1	14	14	14	130	27.1	70.52	33.9628	27.2694	26.9135	27.0483	27.6251	27.7912	27.9596	27.2734	27.0718	26.6395	28.1146	27.9184	33.7715	30.2529	30.2898	30.0553	30.882	30.6261	30.744	29.7282	29.8457	29.3694	30.6792	30.5652	30.8661	10	10	10	11	14	14	9	7	6	16	9	14	3477	Q9BRD0
Q9NP64	Nucleolar protein of 40 kDa	ZCCHC17	sp|Q9NP64|NO40_HUMAN Nucleolar protein of 40 kDa OS=Homo sapiens OX=9606 GN=ZCCHC17 PE=1 SV=1	1	10	10	10	130	31.5	27.569	31.7509	27.5694	27.742	27.6734	28.3975	28.558	28.4035	27.9206	27.7538	27.7686	28.4933	28.5701	28.5279	26.9555	27.1858	26.7503	27.4485	27.4067	27.2575	26.3815	26.4772	26.3828	27.1265	27.0928	27.1493	7	10	12	13	14	11	8	10	9	10	12	14	3868	Q9NP64
O43660	Pleiotropic regulator 1	PLRG1	sp|O43660|PLRG1_HUMAN Pleiotropic regulator 1 OS=Homo sapiens OX=9606 GN=PLRG1 PE=1 SV=1	1	16	16	16	129	50.4	57.193	31.3584	27.6592	27.5544	27.7718	26.4318	27.1377	27.0698	28.7247	28.5448	28.9835	26.5843	27.0652	26.939	25.3323	25.3779	25.1665	25.2374	25.2451	25.3703	25.6173	25.2308	25.5415	24.7667	25.0118	24.938	11	13	8	6	13	8	13	18	15	8	8	8	310	O43660
Q99880;Q93079;Q99877;P62807;P58876;O60814;Q5QNW6;Q99879;P57053;Q96A08;A0A2R8Y619	Histone H2B type 1-L;Histone H2B type 1-H;Histone H2B type 1-N	H2BC13;H2BC9;H2BC15	sp|Q99880|H2B1L_HUMAN Histone H2B type 1-L OS=Homo sapiens OX=9606 GN=H2BC13 PE=1 SV=3;sp|Q93079|H2B1H_HUMAN Histone H2B type 1-H OS=Homo sapiens OX=9606 GN=H2BC9 PE=1 SV=3;sp|Q99877|H2B1N_HUMAN Histone H2B type 1-N OS=Homo sapiens OX=9606 GN=H2BC15 PE=1 S	11	7	7	2	129	46.8	13.952	35.0045	31.5223	30.8164	31.1725	31.6388	31.6839	32.0318	31.7701	30.4034	30.6404	30.6138	31.7649	31.8379	30.8304	30.1534	30.0908	31.3526	31.2481	31.4711	30.0562	29.0676	29.1242	29.9187	31.0512	30.8783	13	11	11	10	12	13	12	7	6	6	17	11	377	Q99880;Q93079;Q99877;P62807;P58876;O60814;Q5QNW6;Q99879;P57053
P32969	60S ribosomal protein L9	RPL9P9	sp|P32969|RL9_HUMAN 60S ribosomal protein L9 OS=Homo sapiens OX=9606 GN=RPL9P9 PE=1 SV=1	1	9	9	9	129	65.1	21.863	32.6686	28.827	28.7895	29.2448	28.6394	29.2655	29.0803	29.3229	29.255	29.2324	29.0472	28.9131	29.1993	28.6023	28.6928	28.6521	28.9189	29.2053	29.0313	28.2032	28.4174	28.451	28.9158	28.8638	28.9591	11	8	12	10	14	11	12	10	10	10	11	10	1072	P32969
P50750	Cyclin-dependent kinase 9	CDK9	sp|P50750|CDK9_HUMAN Cyclin-dependent kinase 9 OS=Homo sapiens OX=9606 GN=CDK9 PE=1 SV=3	1	16	15	15	129	47	42.777	31.7765	27.7985	27.1297	27.791	24.8248	24.8157	25.4478	29.7102	29.6422	29.9385	26.2272	25.6093	26.3601	25.5782	25.4376	25.4624	23.6547	23.2252	23.684	26.9022	26.9173	27.0101	24	24.1351	24.2439	15	9	12	5	6	6	18	19	19	8	5	7	1307	P50750
P27348	14-3-3 protein theta	YWHAQ	sp|P27348|1433T_HUMAN 14-3-3 protein theta OS=Homo sapiens OX=9606 GN=YWHAQ PE=1 SV=1	1	11	8	8	128	53.5	27.764	31.0287	27.2096	27.2635	27.4573	26.5976	27.1911	27.3133	27.8674	27.7423	27.864	27.1503	27.4925	27.6932	25.3741	25.5331	25.3668	25.7234	25.5743	25.5678	25.2822	25.2016	25.2416	25.5521	25.5785	25.6977	12	11	10	8	11	13	12	10	10	9	11	11	989	P27348
P42694	Probable helicase with zinc finger domain	HELZ	sp|P42694|HELZ_HUMAN Probable helicase with zinc finger domain OS=Homo sapiens OX=9606 GN=HELZ PE=1 SV=2	1	23	23	23	128	16.5	218.97	29.5974	26.0329	25.8275	26.4639	23.2536	23.2914	24.6877	27.2636	26.7035	27.2456	25.4392	25.0946	24.9933	23.7107	23.7812	23.7668	22.4156	21.8865	23.0333	23.93	24.135	24.0408	23.2953	23.0927	22.9174	15	11	13	3	0	5	20	16	21	8	8	8	1176	P42694
P61289	Proteasome activator complex subunit 3	PSME3	sp|P61289|PSME3_HUMAN Proteasome activator complex subunit 3 OS=Homo sapiens OX=9606 GN=PSME3 PE=1 SV=1	1	14	14	14	128	67.7	29.506	30.8528	27.8941	27.8437	28.2653	25.7839	25.8957	26.2585	28.0798	27.5748	27.933	26.0033	25.8586	25.7849	25.9021	26.2368	26.0598	24.6421	24.8603	24.8885	25.4333	25.3565	25.3761	24.2193	24.284	24.3715	15	17	20	5	7	12	11	11	16	4	4	6	1482	P61289
Q15696;Q15695	U2 small nuclear ribonucleoprotein auxiliary factor 35 kDa subunit-related protein 2;	ZRSR2;p|Q15695|U2AFL_HUMAN	sp|Q15696|U2AFM_HUMAN U2 small nuclear ribonucleoprotein auxiliary factor 35 kDa subunit-related protein 2 OS=Homo sapiens OX=9606 GN=ZRSR2 PE=1 SV=2;sp|Q15695|U2AFL_HUMAN Putative U2 small nuclear ribonucleoprotein auxiliary factor 35 kDa subunit-related	2	15	15	15	128	36.7	58.044	30.9362	27.2789	27.2035	27.4223	27.1479	27.0495	27.4602	27.4937	27.24	26.9854	27.6767	27.4685	27.607	25.0032	25.1518	25.0157	25.4764	25.2558	25.3428	24.5731	24.641	24.554	25.293	25.2963	25.3356	12	10	9	11	11	13	9	9	8	13	12	11	2081	Q15696;Q15695
Q96R06	Sperm-associated antigen 5	SPAG5	sp|Q96R06|SPAG5_HUMAN Sperm-associated antigen 5 OS=Homo sapiens OX=9606 GN=SPAG5 PE=1 SV=2	1	27	27	27	128	36.8	134.42	30.1371	26.6836	26.7633	27.6653	25.0673	24.5711	26.3957	27.3217	27.1684	27.4645	25.1467	24.8838	24.6293	24.4239	24.3222	24.4415	24.0704	23.6964	24.1921	24.2447	23.9496	24.1659	23.405	23.3531	22.9624	15	10	18	8	8	11	15	13	13	8	5	4	3350	Q96R06
P50991	T-complex protein 1 subunit delta	CCT4	sp|P50991|TCPD_HUMAN T-complex protein 1 subunit delta OS=Homo sapiens OX=9606 GN=CCT4 PE=1 SV=4	1	13	13	13	127	33.4	57.924	30.5084	26.944	26.7086	27.1215	26.1559	26.7954	26.7064	27.3399	27.1563	27.2625	26.961	26.8655	26.6935	24.7606	24.6609	24.5809	24.9715	24.8512	24.8333	24.3826	24.5645	24.529	24.7796	24.6687	24.703	11	8	11	9	10	8	10	9	10	15	14	12	1312	P50991
P62081	40S ribosomal protein S7	RPS7	sp|P62081|RS7_HUMAN 40S ribosomal protein S7 OS=Homo sapiens OX=9606 GN=RPS7 PE=1 SV=1	1	9	9	9	127	53.1	22.127	30.9927	27.4134	26.6181	27.6346	25.9533	26.3363	26.906	28.3495	28.1631	28.2498	27.1998	27.0603	26.7802	26.0273	25.5331	25.9244	25.6904	25.6229	25.6819	25.7373	26.0571	26.0995	25.9609	25.8364	25.5997	12	8	16	7	8	10	16	10	12	8	10	10	1504	P62081
Q3V6T2	Girdin	CCDC88A	sp|Q3V6T2|GRDN_HUMAN Girdin OS=Homo sapiens OX=9606 GN=CCDC88A PE=1 SV=2	1	28	28	28	127	17.9	216.04	29.6656	26.05	26.3232	26.4473	23.6528	24.3311	24.7284	27.3277	26.8902	26.881	24.8514	25.7495	25.305	23.7253	23.8482	23.6467	22.2359	22.9858	23.3602	23.6967	23.9181	23.5888	23.2468	23.3981	23.2716	11	13	14	5	6	11	15	17	11	7	10	7	2180	Q3V6T2
Q9HCK8	Chromodomain-helicase-DNA-binding protein 8	CHD8	sp|Q9HCK8|CHD8_HUMAN Chromodomain-helicase-DNA-binding protein 8 OS=Homo sapiens OX=9606 GN=CHD8 PE=1 SV=5	1	33	33	27	127	17.3	290.52	30.3076	25.8358	25.8109	25.257	24.888	22.6301	24.695	27.7895	27.9948	28.1445	26.7184	26.449	26.6753	23.7055	23.6665	23.0543	23.3235	21.0418	22.9244	24.678	24.7098	24.7687	24.0179	24.2349	24.5244	7	5	5	2	1	4	17	23	20	15	13	15	3851	Q9HCK8
Q9UHD8	Septin-9	SEPTIN9	sp|Q9UHD8|SEPT9_HUMAN Septin-9 OS=Homo sapiens OX=9606 GN=SEPTIN9 PE=1 SV=2	1	20	20	20	127	46.6	65.401	30.2307	26.8838	26.8403	27.1655	26.746	26.7365	27.3197	26.2151	25.8435	25.7861	26.2782	26.0892	26.8946	24.3889	24.3678	24.2058	24.879	24.6199	24.7354	23.3159	23.4375	23.3876	23.9632	23.9491	24.3019	14	13	15	13	14	13	6	7	5	8	8	11	4201	Q9UHD8
P29401	Transketolase	TKT	sp|P29401|TKT_HUMAN Transketolase OS=Homo sapiens OX=9606 GN=TKT PE=1 SV=3	1	20	20	20	126	42.2	67.877	30.9488	27.3709	27.2443	27.5122	24.3956	24.2686	25.9193	28.5708	28.7007	28.6603	25.7415	26.0028	25.8459	25.2069	25.3321	25.0918	24.1224	23.733	24.2049	25.6333	25.6562	25.7561	24.119	24.1769	24.2765	15	11	13	4	6	8	14	15	17	6	8	9	1020	P29401
Q06787	Synaptic functional regulator FMR1	FMR1	sp|Q06787|FMR1_HUMAN Synaptic functional regulator FMR1 OS=Homo sapiens OX=9606 GN=FMR1 PE=1 SV=1	1	18	16	15	126	34	71.174	30.4313	26.668	26.843	26.9929	26.5796	26.7556	26.9028	27.0974	26.5875	26.6958	26.8921	27.0554	26.9658	24.7902	24.9896	24.9077	25.3126	24.9642	25.0599	24.6223	24.2266	24.2936	24.9822	25.0246	25.0441	13	14	9	7	9	12	8	5	9	15	14	11	1717	Q06787
Q12830	Nucleosome-remodeling factor subunit BPTF	BPTF	sp|Q12830|BPTF_HUMAN Nucleosome-remodeling factor subunit BPTF OS=Homo sapiens OX=9606 GN=BPTF PE=1 SV=3	1	24	24	24	126	11.3	338.26	29.9436	26.0914	25.5465	26.7073	25.6264	25.6004	25.9056	27.0966	26.715	26.5592	26.3255	26.3275	26.7913	24.0897	23.8917	23.9066	24.4624	23.7798	24.1385	23.8387	23.8751	24.1439	24.3431	24.2243	24.3152	8	6	9	10	10	9	14	10	10	12	14	14	1765	Q12830
Q8WUM4	Programmed cell death 6-interacting protein	PDCD6IP	sp|Q8WUM4|PDC6I_HUMAN Programmed cell death 6-interacting protein OS=Homo sapiens OX=9606 GN=PDCD6IP PE=1 SV=1	1	20	20	20	126	25.6	96.022	29.8617	25.9981	26.1654	26.1329	26.2533	26.4222	26.563	25.6963	25.6318	26.3447	26.4975	26.7299	26.4719	24.1139	24.1912	23.9104	24.8004	24.5091	24.5499	23.6456	23.7116	23.5692	24.2688	24.3158	24.4279	8	12	11	12	13	16	7	7	5	12	12	11	2979	Q8WUM4
P61204;P84077	ADP-ribosylation factor 3;ADP-ribosylation factor 1	ARF3;ARF1	sp|P61204|ARF3_HUMAN ADP-ribosylation factor 3 OS=Homo sapiens OX=9606 GN=ARF3 PE=1 SV=2;sp|P84077|ARF1_HUMAN ADP-ribosylation factor 1 OS=Homo sapiens OX=9606 GN=ARF1 PE=1 SV=2	2	8	8	3	125	48.1	20.601	31.3452	27.4339	27.0281	28.2212	26.2228	27.1385	27.3432	28.432	28.3049	28.3973	27.7288	27.7228	27.6422	26.4266	26.0766	26.5728	26.2057	26.4269	26.4656	26.1331	26.399	26.2894	26.8148	26.606	26.6058	8	8	12	5	11	12	10	13	10	13	11	12	1478	P61204;P84077
Q10713	Mitochondrial-processing peptidase subunit alpha	PMPCA	sp|Q10713|MPPA_HUMAN Mitochondrial-processing peptidase subunit alpha OS=Homo sapiens OX=9606 GN=PMPCA PE=1 SV=2	1	17	17	17	125	43.4	58.252	34.3317	30.3497	29.586	30.5467	30.2293	30.0811	30.3301	31.1449	31.2788	31.2879	30.9496	30.9349	31.1637	29.6666	29.1663	29.5797	30.1117	29.5491	29.7138	29.6875	30.0293	29.9784	30.1376	30.1387	30.3053	20	12	16	4	3	2	20	22	21	2	2	1	1753	Q10713
Q13459;B2RTY4	Unconventional myosin-IXb	MYO9B	sp|Q13459|MYO9B_HUMAN Unconventional myosin-IXb OS=Homo sapiens OX=9606 GN=MYO9B PE=1 SV=3	2	23	23	23	125	15.5	243.4	29.4321	25.5454	25.4307	25.8461	25.0184	25.498	25.751	26.2462	25.7062	25.7718	26.1336	26.1697	26.443	23.2091	23.4022	23.324	23.7814	23.5867	23.6922	23.2506	23.4742	23.2389	23.6851	23.5436	23.6503	8	8	12	9	9	11	8	4	5	18	18	15	1845	Q13459
Q14684	Ribosomal RNA processing protein 1 homolog B	RRP1B	sp|Q14684|RRP1B_HUMAN Ribosomal RNA processing protein 1 homolog B OS=Homo sapiens OX=9606 GN=RRP1B PE=1 SV=3	1	19	19	19	125	36.3	84.427	30.3682	26.5743	26.6598	27.1063	25.5021	26.2826	26.3233	26.9796	26.9495	27.2852	26.9854	27.0524	26.8948	24.514	24.4522	24.4008	24.7843	24.698	24.6521	24.1869	24.3634	24.3788	24.9039	24.7619	24.8668	10	10	10	11	8	6	8	10	12	11	14	15	1959	Q14684
Q9UBD5	Origin recognition complex subunit 3	ORC3	sp|Q9UBD5|ORC3_HUMAN Origin recognition complex subunit 3 OS=Homo sapiens OX=9606 GN=ORC3 PE=1 SV=1	1	17	17	17	125	31.2	82.253	29.8989	25.3179	25.6096	26.1808	25.1286	25.271	25.3757	27.1515	27.0917	26.6367	26.6984	26.5712	26.6628	23.8392	23.9151	23.92	24.058	23.9646	24.0379	24.3351	24.3764	24.2372	24.5882	24.5597	24.5796	10	9	11	8	8	5	11	13	15	15	10	10	4143	Q9UBD5
O75934	Pre-mRNA-splicing factor SPF27	BCAS2	sp|O75934|SPF27_HUMAN Pre-mRNA-splicing factor SPF27 OS=Homo sapiens OX=9606 GN=BCAS2 PE=1 SV=1	1	12	12	12	124	62.2	26.131	31.1993	27.5773	27.6058	27.8852	27.1579	27.5134	27.6505	28.3566	27.3106	27.7909	27.3249	27.4131	27.3572	25.62	25.7916	25.5841	25.7677	25.6098	25.7816	25.4523	25.1074	25.3106	25.1427	25.3495	25.2031	11	10	11	5	13	12	11	9	9	11	12	10	484	O75934
O95757	Heat shock 70 kDa protein 4L	HSPA4L	sp|O95757|HS74L_HUMAN Heat shock 70 kDa protein 4L OS=Homo sapiens OX=9606 GN=HSPA4L PE=1 SV=3	1	23	22	22	124	36.4	94.511	30.2	26.5878	26.5489	26.4362	25.318	25.0225	25.8803	27.5953	27.5837	27.7061	25.4919	25.9817	26.0506	24.5142	24.5513	24.5502	23.9242	23.9457	23.4696	24.8621	24.8516	24.9223	23.5908	24.0224	23.8397	11	14	14	5	6	8	16	17	13	5	7	8	586	O95757
Q14008	Cytoskeleton-associated protein 5	CKAP5	sp|Q14008|CKAP5_HUMAN Cytoskeleton-associated protein 5 OS=Homo sapiens OX=9606 GN=CKAP5 PE=1 SV=3	1	34	34	34	124	21.7	225.49	29.6223	25.2489	24.2	24.629	23.8554	24.2671	24.4033	26.2488	26.2586	26.4067	27.0398	26.9949	27.2811	23.3617	22.9125	23.0804	23.0949	23.1942	23.0875	23.4501	23.6354	23.5445	24.591	24.4037	24.848	7	6	3	5	6	7	8	13	9	20	18	22	1895	Q14008
Q8NAV1	Pre-mRNA-splicing factor 38A	PRPF38A	sp|Q8NAV1|PR38A_HUMAN Pre-mRNA-splicing factor 38A OS=Homo sapiens OX=9606 GN=PRPF38A PE=1 SV=1	1	11	11	11	124	38.1	37.476	31.3689	27.0141	27.5565	28.0218	27.7966	28.0693	27.9963	27.4301	27.5488	27.1902	28.0558	28.1289	28.0725	26.3955	26.3552	26.3897	27.0183	27.0073	26.8758	25.9058	25.8999	25.9569	26.6828	26.6811	26.6744	7	8	11	11	11	9	15	11	10	11	12	8	2819	Q8NAV1
P62266	40S ribosomal protein S23	RPS23	sp|P62266|RS23_HUMAN 40S ribosomal protein S23 OS=Homo sapiens OX=9606 GN=RPS23 PE=1 SV=3	1	8	8	8	123	43.4	15.807	32.7352	28.0927	28.632	29.3854	28.2365	28.823	28.39	30.1629	30.04	29.9732	28.5704	28.6334	28.6732	27.9749	28.0621	28.1745	28.2272	28.0727	27.9734	28.3739	28.2682	28.2577	27.8391	27.8591	27.9416	8	9	13	6	11	7	15	16	11	10	9	8	1514	P62266
Q13616	Cullin-1	CUL1	sp|Q13616|CUL1_HUMAN Cullin-1 OS=Homo sapiens OX=9606 GN=CUL1 PE=1 SV=2	1	27	27	27	123	40.3	89.677	30.8147	27.1683	26.8584	27.428	24.2421	24.46	24.0733	28.7515	28.5776	28.5842	25.3506	25.2436	25.1619	24.2672	24.2101	24.3051	23.0501	22.7128	22.5945	24.838	24.9437	24.848	22.9113	23.1291	22.8988	11	11	14	4	4	5	18	18	20	7	6	5	1870	Q13616
Q7L576;Q96F07	Cytoplasmic FMR1-interacting protein 1;Cytoplasmic FMR1-interacting protein 2	CYFIP1;CYFIP2	sp|Q7L576|CYFP1_HUMAN Cytoplasmic FMR1-interacting protein 1 OS=Homo sapiens OX=9606 GN=CYFIP1 PE=1 SV=1;sp|Q96F07|CYFP2_HUMAN Cytoplasmic FMR1-interacting protein 2 OS=Homo sapiens OX=9606 GN=CYFIP2 PE=1 SV=2	2	25	25	25	123	25.1	145.18	29.7389	26.1441	25.9329	26.4095	24.0574	24.8634	25.1816	27.3937	27.1995	27.4531	24.6257	23.2449	24.9578	23.7656	23.6742	23.9993	23.2618	23.1765	23.2298	24.0177	24.0559	24.2242	23.1397	22.252	23.1253	12	11	9	4	6	6	17	18	22	5	5	8	2540	Q7L576;Q96F07
Q8TC07	TBC1 domain family member 15	TBC1D15	sp|Q8TC07|TBC15_HUMAN TBC1 domain family member 15 OS=Homo sapiens OX=9606 GN=TBC1D15 PE=1 SV=2	1	15	15	15	123	22.6	79.49	30.7883	27.3512	27.1844	27.7514	25.4494	26.1009	26.084	28.3054	28.1884	28.4264	25.4432	25.1019	25.0935	25.1762	25.2112	25.2024	24.5099	24.2518	24.3686	25.3346	25.3488	25.4281	23.6087	23.3676	23.7448	12	15	13	9	10	10	12	12	13	7	5	5	2913	Q8TC07
Q96C24	Synaptotagmin-like protein 4	SYTL4	sp|Q96C24|SYTL4_HUMAN Synaptotagmin-like protein 4 OS=Homo sapiens OX=9606 GN=SYTL4 PE=1 SV=2	1	17	17	17	123	27.6	76.023	30.5274	27.1231	26.9086	27.3803	27.0841	27.407	27.5887	26.4689	26.1149	25.8697	26.8083	26.5372	27.028	25.1082	24.9817	24.9368	25.586	25.3295	25.5517	23.7973	23.7454	24.0472	24.6338	24.5248	24.6812	12	13	12	13	15	14	6	6	3	11	9	9	3164	Q96C24
O00425;Q9NZI8	Insulin-like growth factor 2 mRNA-binding protein 3	IGF2BP3	sp|O00425|IF2B3_HUMAN Insulin-like growth factor 2 mRNA-binding protein 3 OS=Homo sapiens OX=9606 GN=IGF2BP3 PE=1 SV=2	2	13	13	12	122	27.8	63.704	30.0786	26.33	26.3396	26.5527	25.2363	25.6175	26.0636	27.4632	27.3224	27.151	25.2972	26.1575	26.3752	24.2959	24.1887	24.1132	23.8687	23.9554	24.008	24.4934	24.3878	24.3271	23.8668	23.9152	23.9995	8	13	12	7	10	10	13	13	9	8	8	11	138	O00425
P06753	Tropomyosin alpha-3 chain	TPM3	sp|P06753|TPM3_HUMAN Tropomyosin alpha-3 chain OS=Homo sapiens OX=9606 GN=TPM3 PE=1 SV=2	1	23	9	9	122	48.8	32.95	33.2376	29.7117	29.7145	29.4979	26.2763	27.5085	27.1357	30.9784	30.9441	30.8192	28.5961	28.444	28.3524	28.4183	28.6565	28.0129	26.0321	26.6661	26.2752	28.8715	29.0272	28.8963	27.2749	27.2391	27.1458	13	14	11	3	9	6	14	14	15	8	8	7	693	P06753
P17655	Calpain-2 catalytic subunit	CAPN2	sp|P17655|CAN2_HUMAN Calpain-2 catalytic subunit OS=Homo sapiens OX=9606 GN=CAPN2 PE=1 SV=6	1	25	25	25	122	46.9	79.994	31.0516	27.4842	27.212	27.9721	22.3698	21.0093	22.357	28.9349	29.0301	28.9942	21.2486	22.3374	21.1912	25.3614	24.9542	25.7802	19.773	17	19.1226	26.0695	26.5022	26.3697	18.3374	19.9392	18.8394	14	14	19	0	0	0	28	27	18	0	1	1	868	P17655
P22234	Multifunctional protein ADE2	PAICS	sp|P22234|PUR6_HUMAN Multifunctional protein ADE2 OS=Homo sapiens OX=9606 GN=PAICS PE=1 SV=3	1	13	13	13	122	38.8	47.079	30.3642	27.0802	27.0385	27.5751	25.8245	26.0935	26.4175	27.1409	27.7105	27.3866	25.1028	25.6395	25.587	24.9097	24.8899	25.0957	24.5637	24.5353	24.6678	24.6896	24.78	24.7835	23.4414	23.8464	23.6538	14	16	14	7	10	11	10	11	9	9	6	5	934	P22234
Q7Z5K2	Wings apart-like protein homolog	WAPL	sp|Q7Z5K2|WAPL_HUMAN Wings apart-like protein homolog OS=Homo sapiens OX=9606 GN=WAPL PE=1 SV=1	1	21	21	21	122	29.3	132.94	29.6664	25.6986	25.1765	26.2975	25.6406	25.6436	25.9949	26.8758	26.5477	27.0748	25.033	25.952	25.3834	24.1174	23.8478	23.9178	24.4395	24.108	24.2362	23.9049	24.0875	24.043	23.8037	23.8805	23.8768	8	8	13	10	10	11	13	12	15	6	10	6	2587	Q7Z5K2
Q8N7H5	RNA polymerase II-associated factor 1 homolog	PAF1	sp|Q8N7H5|PAF1_HUMAN RNA polymerase II-associated factor 1 homolog OS=Homo sapiens OX=9606 GN=PAF1 PE=1 SV=2	1	16	16	16	122	39.9	59.975	30.406	26.0255	25.6706	26.378	24.2202	23.8881	25.183	28.1827	27.9495	28.0019	26.6724	26.538	26.6267	23.9353	24.0116	23.8946	23.3986	23.1219	23.4008	24.9999	25.165	24.916	24.322	24.2773	24.2407	6	10	8	4	5	4	18	19	14	11	11	12	2796	Q8N7H5
Q96LT9	RNA-binding region-containing protein 3	RNPC3	sp|Q96LT9|RNPC3_HUMAN RNA-binding region-containing protein 3 OS=Homo sapiens OX=9606 GN=RNPC3 PE=1 SV=1	1	15	15	15	122	42.4	58.574	30.166	26.3505	26.8563	26.7534	25.888	26.6773	26.8809	26.8833	26.1179	25.6796	26.9134	26.9752	26.3028	24.6598	24.867	24.5619	25.0073	25.0132	25.1031	24.0915	23.9433	23.7169	24.8323	24.8098	24.8374	12	14	12	8	12	14	8	4	4	12	11	11	3301	Q96LT9
O95602	DNA-directed RNA polymerase I subunit RPA1	POLR1A	sp|O95602|RPA1_HUMAN DNA-directed RNA polymerase I subunit RPA1 OS=Homo sapiens OX=9606 GN=POLR1A PE=1 SV=2	1	30	30	30	121	26.7	194.81	29.9195	24.6316	24.4811	24.6397	19.5525	NA	20.6105	27.6891	27.8217	27.661	26.5639	26.4767	26.2381	22.445	22.7368	22.5839	18.0185	19.2169	17.9459	24.2803	24.4621	24.2968	23.9001	23.9166	23.6759	4	6	6	0	0	0	23	22	18	14	18	10	573	O95602
P07437;A6NNZ2;Q9BUF5;Q9H4B7;CON__tr|E1BJK2|E1BJK2_BOVIN	Tubulin beta chain	TUBB	sp|P07437|TBB5_HUMAN Tubulin beta chain OS=Homo sapiens OX=9606 GN=TUBB PE=1 SV=2	5	24	6	5	121	61.9	49.67	32.5065	28.7164	28.5928	29.052	27.7994	28.7997	28.7422	29.565	29.2205	29.4975	28.7832	28.6797	28.8372	27.8733	27.9158	27.9937	27.6933	28.2326	28.0045	27.8847	27.6606	27.949	27.933	28.0052	27.8956	12	10	11	5	10	11	11	9	12	11	9	10	704	P07437
P54577	Tyrosine--tRNA ligase, cytoplasmic	YARS1	sp|P54577|SYYC_HUMAN Tyrosine--tRNA ligase, cytoplasmic OS=Homo sapiens OX=9606 GN=YARS1 PE=1 SV=4	1	16	16	16	121	35.4	59.143	29.6108	25.8612	25.8818	25.8374	25.8071	26.1416	26.0312	25.8842	26.1288	26.3215	26.1688	25.9162	26.2145	23.8016	23.8085	23.3612	24.1884	23.9389	23.917	23.4334	23.2843	23.1907	23.8335	23.5958	24.0476	10	11	10	12	9	12	9	9	8	12	10	9	1391	P54577
P62244	40S ribosomal protein S15a	RPS15A	sp|P62244|RS15A_HUMAN 40S ribosomal protein S15a OS=Homo sapiens OX=9606 GN=RPS15A PE=1 SV=2	1	9	9	9	121	66.2	14.839	32.5448	28.8916	28.6803	29.1	28.4713	28.6805	28.8782	29.6627	29.0192	28.3672	29.1857	28.992	29.1147	27.2827	27.2689	27.3296	27.7552	27.3922	27.4276	27.1218	27.0816	26.9559	27.4819	27.4832	27.3924	11	11	10	9	12	11	9	8	10	10	11	9	1510	P62244
Q14677	Clathrin interactor 1	CLINT1	sp|Q14677|EPN4_HUMAN Clathrin interactor 1 OS=Homo sapiens OX=9606 GN=CLINT1 PE=1 SV=1	1	16	16	16	121	28.3	68.259	30.7383	27.9432	27.8507	27.9722	26.5272	26.7739	27.0104	27.4288	26.8702	27.4913	25.7378	25.8381	26.1239	25.7437	25.7399	25.5618	25.1638	25.0681	25.1213	24.5398	24.718	24.7122	24.4573	24.1817	24.2833	17	16	12	10	11	10	11	7	11	4	6	6	1954	Q14677
O43432	Eukaryotic translation initiation factor 4 gamma 3	EIF4G3	sp|O43432|IF4G3_HUMAN Eukaryotic translation initiation factor 4 gamma 3 OS=Homo sapiens OX=9606 GN=EIF4G3 PE=1 SV=2	1	30	25	25	120	23.5	176.65	29.9117	25.7187	25.8209	25.8812	25.149	26.0887	25.9754	26.5915	26.4754	26.2554	26.8716	27.0792	26.8395	25.0694	25.2043	24.9333	25.2502	25.1015	25.0351	25.0774	25.0668	24.9165	25.8006	25.7266	25.8871	7	7	8	5	7	9	8	7	7	15	22	18	302	O43432
P09874	Poly [ADP-ribose] polymerase 1	PARP1	sp|P09874|PARP1_HUMAN Poly [ADP-ribose] polymerase 1 OS=Homo sapiens OX=9606 GN=PARP1 PE=1 SV=4	1	19	19	19	120	22.4	113.08	30.2973	26.439	26.9683	26.7798	26.217	26.5902	26.8662	27.0467	26.5239	26.6162	26.5452	26.7877	26.9411	24.4301	24.4016	24.1967	24.6135	24.5082	24.5212	24.1357	24.0585	24.0768	24.4551	24.4532	24.4505	10	11	11	11	9	12	8	13	10	6	8	11	746	P09874
Q07866	Kinesin light chain 1	KLC1	sp|Q07866|KLC1_HUMAN Kinesin light chain 1 OS=Homo sapiens OX=9606 GN=KLC1 PE=1 SV=2	1	24	16	16	120	48.3	65.309	30.692	24.9803	25.3275	24.994	25.6483	25.4581	25.4894	27.3964	27.515	27.5094	28.2085	28.13	28.2393	23.4007	23.2381	23.1687	23.8631	23.6063	23.5018	24.0721	24.1602	24.2101	25.3624	25.3868	25.3436	6	5	3	5	4	6	13	11	14	20	15	18	1727	Q07866
Q15366	Poly(rC)-binding protein 2	PCBP2	sp|Q15366|PCBP2_HUMAN Poly(rC)-binding protein 2 OS=Homo sapiens OX=9606 GN=PCBP2 PE=1 SV=1	1	13	10	9	120	51	38.58	32.1791	28.5762	28.139	28.3494	27.5654	28.0192	28.1055	29.5243	29.2449	29.3954	28.2363	28.2896	28.1917	27.0702	27.2367	27.1252	27.0458	27.1048	27.2003	27.1193	27.0064	27.0795	26.873	26.9171	27.0188	9	9	14	8	11	9	9	14	11	10	7	9	2040	Q15366
Q16698	2,4-dienoyl-CoA reductase [(3E)-enoyl-CoA-producing], mitochondrial	DECR1	sp|Q16698|DECR_HUMAN 2,4-dienoyl-CoA reductase [(3E)-enoyl-CoA-producing], mitochondrial OS=Homo sapiens OX=9606 GN=DECR1 PE=1 SV=1	1	10	10	10	120	43	36.067	31.4196	27.6402	27.6232	27.982	27.5795	27.7424	27.5189	28.0462	28.063	27.8416	27.9923	27.9893	27.8528	25.6621	25.6412	25.3886	26.1334	25.8888	25.7059	25.3175	25.1347	25.0983	25.5382	25.6895	25.6307	8	9	11	10	13	10	8	9	10	12	10	10	2129	Q16698
Q1ED39	Lysine-rich nucleolar protein 1	KNOP1	sp|Q1ED39|KNOP1_HUMAN Lysine-rich nucleolar protein 1 OS=Homo sapiens OX=9606 GN=KNOP1 PE=1 SV=1	1	17	17	17	120	40.2	51.588	30.2443	26.8969	26.3175	26.9964	27.2239	26.6023	26.6224	25.4181	26.0707	25.8381	26.9796	26.9604	26.9453	24.6415	24.6857	24.7427	25.3596	24.8466	24.7149	23.8432	24.0178	23.7944	24.6192	24.6778	24.8186	10	8	10	18	9	10	7	6	5	13	12	12	2143	Q1ED39
Q96L91	E1A-binding protein p400	EP400	sp|Q96L91|EP400_HUMAN E1A-binding protein p400 OS=Homo sapiens OX=9606 GN=EP400 PE=1 SV=4	1	33	33	33	120	15.5	343.48	29.602	24.8123	24.0326	24.9607	24.1522	24.0135	24.8594	26.7445	26.7593	26.5523	26.5231	26.8175	26.9587	22.9397	22.886	22.7214	22.908	22.6931	23.0686	23.4655	23.5356	23.5982	23.9911	24.1438	24.1647	6	4	6	4	5	6	11	11	14	16	16	21	3296	Q96L91
P09661	U2 small nuclear ribonucleoprotein A	SNRPA1	sp|P09661|RU2A_HUMAN U2 small nuclear ribonucleoprotein A OS=Homo sapiens OX=9606 GN=SNRPA1 PE=1 SV=2	1	11	11	11	119	51.8	28.415	31.8468	28.4168	28.0951	28.454	28.0586	28.2933	28.4226	28.382	28.1794	28.2509	28.0291	28.2392	28.2408	26.6665	26.4199	26.4888	26.9546	26.9165	26.8669	25.9419	25.8019	25.9824	26.3654	26.5477	26.4589	8	11	11	11	8	9	12	10	10	10	9	10	745	P09661
Q6P2H3	Centrosomal protein of 85 kDa	CEP85	sp|Q6P2H3|CEP85_HUMAN Centrosomal protein of 85 kDa OS=Homo sapiens OX=9606 GN=CEP85 PE=1 SV=1	1	18	18	18	119	31.5	85.638	30.3465	25.882	26.1082	26.8597	24.209	24.8547	25.2092	28.1677	27.747	27.9725	26.3329	26.0186	26.2179	23.9928	24.2468	24.2005	23.2968	23.5231	23.6156	24.6155	24.5895	24.6383	24.2246	24.1916	24.2446	9	12	9	3	5	6	18	13	18	11	7	8	2427	Q6P2H3
Q9NPI1	Bromodomain-containing protein 7	BRD7	sp|Q9NPI1|BRD7_HUMAN Bromodomain-containing protein 7 OS=Homo sapiens OX=9606 GN=BRD7 PE=1 SV=1	1	15	15	15	119	40.9	74.138	29.492	25.0116	25.7438	25.5622	24.852	25.5453	25.5928	26.2609	26.2908	26.1164	26.4478	26.5701	25.8194	23.3821	23.5361	23.6005	23.4885	23.8383	23.5885	23.4972	23.6068	23.4812	23.9799	24.032	23.9176	5	11	8	8	10	11	8	9	8	14	14	13	3877	Q9NPI1
O43791	Speckle-type POZ protein	SPOP	sp|O43791|SPOP_HUMAN Speckle-type POZ protein OS=Homo sapiens OX=9606 GN=SPOP PE=1 SV=1	1	10	10	10	118	35.6	42.132	30.6698	27.2812	27.4647	27.313	26.0675	26.7153	26.7223	27.8735	26.96	27.4062	26.8572	26.8484	26.6487	25.0888	25.4889	24.8519	24.9786	24.7702	25.0717	24.8696	24.6023	24.8304	24.8369	24.944	24.7541	11	13	10	7	9	8	12	11	9	11	10	7	324	O43791
P17812;Q9NRF8	CTP synthase 1	CTPS1	sp|P17812|PYRG1_HUMAN CTP synthase 1 OS=Homo sapiens OX=9606 GN=CTPS1 PE=1 SV=2	2	18	18	18	118	41.6	66.69	30.112	26.0293	26.4984	26.9545	25.5005	25.8085	25.5609	27.4956	27.5198	27.5032	25.0889	25.667	25.5894	24.0829	24.2139	24.2508	24.0534	23.9323	23.8685	24.3945	24.3627	24.3644	23.6637	23.821	23.8736	8	12	13	8	9	8	13	15	13	6	6	7	872	P17812
P19623	Spermidine synthase	SRM	sp|P19623|SPEE_HUMAN Spermidine synthase OS=Homo sapiens OX=9606 GN=SRM PE=1 SV=1	1	12	12	12	118	54.3	33.824	30.188	26.367	26.3636	26.0486	25.4138	26.0047	26.2652	27.5416	27.2868	27.5443	26.0814	26.0933	26.4366	24.9587	24.7042	24.7302	24.53	24.5869	24.7339	24.9581	24.8348	24.9853	24.6177	24.6125	24.6585	10	10	9	7	9	10	16	9	10	8	11	9	901	P19623
Q16531	DNA damage-binding protein 1	DDB1	sp|Q16531|DDB1_HUMAN DNA damage-binding protein 1 OS=Homo sapiens OX=9606 GN=DDB1 PE=1 SV=1	1	31	31	31	118	33.2	126.97	30.303	26.9201	26.6172	27.3221	NA	NA	NA	28.263	28.1121	28.2298	NA	NA	NA	24.071	24.0295	23.9345	19.0503	21.2372	18.8351	24.4298	24.4521	24.393	19.171	19.4031	19.1541	14	17	18	0	0	0	21	24	24	0	0	0	2109	Q16531
Q5SWA1	Protein phosphatase 1 regulatory subunit 15B	PPP1R15B	sp|Q5SWA1|PR15B_HUMAN Protein phosphatase 1 regulatory subunit 15B OS=Homo sapiens OX=9606 GN=PPP1R15B PE=1 SV=1	1	14	14	14	118	34.9	79.151	30.0025	26.3073	26.5996	26.1238	25.0559	25.8072	26.0034	27.008	26.8605	26.9578	26.4084	26.3585	26.4955	24.6189	24.5788	24.4159	24.0732	24.3489	24.1917	24.3017	24.4909	24.487	24.3238	24.4432	24.3093	9	12	10	8	5	10	9	12	12	9	11	11	2268	Q5SWA1
Q5VYK3	Proteasome adapter and scaffold protein ECM29	ECPAS	sp|Q5VYK3|ECM29_HUMAN Proteasome adapter and scaffold protein ECM29 OS=Homo sapiens OX=9606 GN=ECPAS PE=1 SV=2	1	23	23	23	118	18.3	204.29	29.7141	25.4662	25.2044	25.3749	23.5173	24.9009	24.7152	27.2192	27.0301	27.2373	26.1967	26.2635	26.1087	23.4198	23.2848	23.5509	22.5424	23.2188	23.1286	23.9371	23.9861	24.1483	23.6944	23.7174	23.6283	6	5	9	4	7	6	16	16	11	14	12	12	2332	Q5VYK3
Q96JH7	Deubiquitinating protein VCPIP1	VCPIP1	sp|Q96JH7|VCIP1_HUMAN Deubiquitinating protein VCPIP1 OS=Homo sapiens OX=9606 GN=VCPIP1 PE=1 SV=2	1	27	27	27	118	28.2	134.32	29.7178	26.0475	25.5518	25.9598	22.0992	22.9491	23.4456	27.5116	27.2733	27.787	25.0689	24.7928	24.617	23.9644	23.8628	23.4055	20.3402	21.249	21.7305	24.434	24.4067	24.6623	23.2034	23.0166	22.8357	9	10	9	2	1	1	21	23	23	8	6	5	3275	Q96JH7
Q9BQG0	Myb-binding protein 1A	MYBBP1A	sp|Q9BQG0|MBB1A_HUMAN Myb-binding protein 1A OS=Homo sapiens OX=9606 GN=MYBBP1A PE=1 SV=2	1	21	21	21	118	18.6	148.85	29.5568	25.441	25.5941	25.8181	25.2531	25.3407	25.5706	26.766	26.5902	26.145	26.3346	25.8195	26.0379	23.7928	23.6884	23.7244	23.8961	23.822	23.6049	23.8327	23.7743	23.6557	23.9035	23.6193	23.837	6	7	11	7	11	8	12	15	9	15	7	10	3469	Q9BQG0
Q9NW13	RNA-binding protein 28	RBM28	sp|Q9NW13|RBM28_HUMAN RNA-binding protein 28 OS=Homo sapiens OX=9606 GN=RBM28 PE=1 SV=3	1	17	17	17	118	26	85.737	29.567	25.4842	25.2261	25.7369	24.9153	24.9611	25.5035	26.7218	26.1355	26.6794	26.3417	26.35	26.2339	23.4363	23.4644	23.3529	23.8431	23.5591	23.4912	23.7478	23.3262	23.4336	23.8486	23.8222	23.8514	5	12	8	8	9	4	13	7	9	16	12	15	3989	Q9NW13
P04843	Dolichyl-diphosphooligosaccharide--protein glycosyltransferase subunit 1	RPN1	sp|P04843|RPN1_HUMAN Dolichyl-diphosphooligosaccharide--protein glycosyltransferase subunit 1 OS=Homo sapiens OX=9606 GN=RPN1 PE=1 SV=1	1	21	21	21	117	42.5	68.569	29.9345	26.0748	25.7677	26.2391	26.204	25.9351	26.3109	26.6634	26.4923	26.2085	26.7515	26.544	26.6508	24.0388	23.9923	24.0359	24.622	24.3286	24.2404	23.4359	23.6155	23.4041	24.1055	24.1591	24.071	10	9	7	10	7	14	10	9	8	12	10	11	655	P04843
P30041	Peroxiredoxin-6	PRDX6	sp|P30041|PRDX6_HUMAN Peroxiredoxin-6 OS=Homo sapiens OX=9606 GN=PRDX6 PE=1 SV=3	1	13	13	13	117	62.1	25.035	31.3932	27.7752	27.6565	28.0679	27.4676	27.703	27.8888	27.7598	27.743	27.8543	27.884	27.9463	27.8627	25.9903	26.0147	26.1038	26.3467	26.138	26.2537	25.6021	25.8198	25.6922	26.0914	26.0708	26.0471	6	7	8	6	11	15	8	10	12	13	11	10	1027	P30041
Q14444	Caprin-1	CAPRIN1	sp|Q14444|CAPR1_HUMAN Caprin-1 OS=Homo sapiens OX=9606 GN=CAPRIN1 PE=1 SV=2	1	13	13	13	117	30.6	78.365	31.1983	27.607	27.8312	28.0077	26.6773	27.3096	27.4214	27.8954	27.9531	27.562	27.4225	27.7368	27.4724	26.1555	26.0368	25.9774	26.0711	25.7994	25.9102	25.5398	25.8398	25.2837	25.8105	25.8871	25.5734	8	12	10	8	10	12	10	10	9	9	10	9	1936	Q14444
Q14562	ATP-dependent RNA helicase DHX8	DHX8	sp|Q14562|DHX8_HUMAN ATP-dependent RNA helicase DHX8 OS=Homo sapiens OX=9606 GN=DHX8 PE=1 SV=1	1	20	19	19	117	23.9	139.31	29.1901	25.7871	25.844	25.4268	24.5279	24.7119	25.3758	26.4956	26.497	26.1479	24.7619	25.0182	24.7359	23.8776	23.8636	23.8191	23.5431	23.3106	23.5945	23.7095	23.7789	23.7489	23.511	23.5267	23.3992	12	12	10	8	6	13	14	10	8	8	10	6	1941	Q14562
Q8TDN6	Ribosome biogenesis protein BRX1 homolog	BRIX1	sp|Q8TDN6|BRX1_HUMAN Ribosome biogenesis protein BRX1 homolog OS=Homo sapiens OX=9606 GN=BRIX1 PE=1 SV=2	1	15	15	15	117	51	41.401	31.1007	27.6194	27.1837	27.5322	27.0825	27.4258	27.3109	27.7819	27.8422	27.654	27.3341	27.7135	27.4963	26.0958	25.8851	25.8384	25.8248	26.0854	26.0268	25.727	25.8135	25.4031	25.7525	25.9644	25.6154	9	11	11	10	12	10	7	9	7	10	10	11	2931	Q8TDN6
Q8WXI9	Transcriptional repressor p66-beta	GATAD2B	sp|Q8WXI9|P66B_HUMAN Transcriptional repressor p66-beta OS=Homo sapiens OX=9606 GN=GATAD2B PE=1 SV=1	1	19	16	16	117	39.1	65.26	30.922	26.4794	26.7291	27.1766	26.435	26.6756	26.5414	27.9703	27.7329	27.8914	27.8113	27.6921	27.5385	25.1411	25.2946	25.093	25.5941	25.4066	25.1587	25.3732	25.303	25.3643	25.8864	25.9149	25.819	7	9	11	6	8	9	11	9	11	14	12	10	3020	Q8WXI9
[truncated: 3,910 more rows]
[truncated: 91 more columns]

## Sheet: Figure 2d
Figure 2d

## Sheet: Figure 2e
Figure 2e
		sg AAVS1				sgTRIM52
	DMSO	0.022	0.055	0.21133	0.22326	0.095	0.104	0.424696	0.273474
	ETO	0.77	0.881	0.497709	0.662539	1.534	1.161	1.27898	1.29133

## Sheet: Figure 2g
Figure 2g
	sgAAVS1 DMSO	sgTRIM52 DMSO	sgAAVS1 ETO	sgTRIM52 ETO
	1	4	17	17
	5	5	8	48
[truncated: 31 more rows]

## Sheet: Figure 2h
Figure 2h
[truncated: 34 more rows]

[truncated: 53 more sheets: Figure 3a, Figure 3e, Figure 3f, Figure 3g, Figure 3i, Figure 4c,d, Figure 4f, Figure 4g, Figure 4h, Figure 5a, Figure 5b, Figure 5c, Figure 5f, Figure 5g, Figure 5h, Figure 6a, Figure 6b, Figure 6c, Figure 6d, Figure 6e …]
